# Supplementary material for: Effects on groundwater storage of restoring, constructing or draining wetlands in temperate and boreal climates: a systematic review
Source: Environ Evid. 2022 Dec 8;11:38. doi: 10.1186/s13750-022-00289-5 (PMC11378806; doi:10.1186/s13750-022-00289-5)
Supplement: Supplementary file 3 — Additional file 3. List of articles excluded at full text screening and reasons for exclusion. [file 13750_2022_289_MOESM3_ESM.xlsx]

## Sheet: Excluded at full text
Title	Authors	Abstract	Published Year	Journal or source	Volume	Issue	Pages	Short ref	Exclusion reason
Quantifying actual evapotranspiration in fen ecosystems: implications of management and vegetation structure	Ahmad, S.; Hormann, G.; Zantout, N.; Schrautzer, J.	Alkaline fens are ecosystems with extraordinarily high biodiversity. However, they belong to the most threatened ecosystems in Europe due to drainage, land use intensification and cessation of traditional management. In such systems, evapotranspiration (ET) is an important hydrological process as it is the principal way of water loss. However, there is a knowledge gap concerning the effect of veg…	2020	Ecohydrology and Hydrobiology	20	3	382-396	Ahmad 2020	Wrong control
Water balance of drained peatlands on the basis of water table simulation during the snowless period	Ahti, Erkki	The water balance of drained peatlands was estimated for different ditch depths and spacings. The components of the water balance were determined independently as follows: - runoff: observed, - precipitation: observed - evapotranspiration: estimated on the basis of potential evapotranspiration and the water table level -storage: estimated on the basis of water table level and soil water character…	1987	Inst. Forstalis Fenn.	141		64	Ahti 1987	Wrong control
Groundwater investigation at Storsudret, Gotland	Almqvist, Ludvig	Sweden have faced decreasing groundwater storage with critical low groundwater levels for several years. Gotland is one example with issues of providing freshwater due to the low groundwater levels. These circumstances can be related to impacts caused by early agriculture development, an increased demand of freshwater and climate change. There is a need in this region to increase the groundwater …	2018	MSc thesis, KTH Royal Institute of Technology, Stockholm, Sweden			28	Almqvist 2018	Wrong study design
Restoring severely damaged blanket peat? A Peak District case study	Anderson, P.; Ross, S.; Worrall, P.; Hammond, G.; Kean, A.	Re-vegetating bare, eroding blanket bog in the Peak District has been carried out on a large-scale by the Sustainable Catchment Management Project. Early results show significant establishment of vegetation after lime, a nurse seed crop and fertiliser have been added, with greater quantities of heather (the main dwarf shrub) on geotextile-protected steep peat slopes. It is anticipated that a more…	2011	Aspects of Applied Biology	108		193-201	Anderson 2011	Wrong outcome
Hydrologiska och limnologiska konsekvenser av skogs-och myrdikning. Siksjöbäcksobjektet Preliminär rapport	Andersson, A.; Bergquist, B.; Lundin, L.		1982	Rapport Limnologisga institutionen Uppsala			144	Andersson 1982	Redundant (duplicate)
Impacts of Coal-Fired Power Plants on Local Ground-Water Systems; Wisconsin Power Plant Impact Study	Andrews, C. B.; Anderson, M. P.	Quantitative techniques for simulating the impacts of a coal-fired power plant on the ground-water system of a river flood-plain wetland were developed and tested. Effects related to the construction and operation of the cooling lake and ashpit had the greatest impact. Ground-water flow system models were used to simulate ground-water flows before and after the cooling lake and ashpit were filled…	1980	Available from the National Technical Information Service, Springfield VA 22161 as PB80-225998, Price codes: A10 in paper copy, A01 in microfiche. Environmental Protection Agency Report EPA-600/3-80-079, August, 1980. 215 p, 26 Fig, 3 Tab, 82 Ref, 4 Appen			215	Andrews 1980	Wrong intervention
Ditch water levels managed for environmental aims: effects on field soil water regimes	Armstrong, A.; Rose, S.	The effects of ditch water management regimes on water tables are examined for two test sites in England, Halvergate in the Broads and Southlake Moor in the Somerset Levels and Moors Environmentally Sensitive Areas. It is observed that in some fields the effects of water management are only poorly transferred from the ditch to the field centre, especially where the hydraulic conductivity of the s…	1999	Hydrol. Earth Syst. Sci.	3	3	385-394	Armstrong 1999	Wrong intervention
Factors influencing nitrous oxide and methane emissions from minerotrophic fens in northeast Germany	Augustin, J.; Merbach, W.; Rogasik, J.	At two field sites representing northeastern German minerotrophic fens (Rhin-Havelluch, a shallow peat site; Gumnitz, a partially drained peat site) the influence of different factors (N fertilization, groundwater table, temperature) on N2O and CH4 emissions was investigated. The degraded fens were sources or sinks of the radiatively active trace gases investigated. The gas fluxes measured were m…	1998	Biol. Fertil. Soils	28	1	44565	Augustin 1998	Wrong control
Persistence of high elevation fens in the Southern Rocky Mountains, on Grand Mesa, Colorado, USA	Austin, G.; Cooper, D. J.	Small headwater fens at high elevations exist in the dry climatic regime of western Colorado, despite increasing demands for water development since the 1800's. Fens on Grand Mesa have accumulated plant material as peat for thousands of years due to cold temperatures and consistently saturated soils. The peatlands maintain unique plant communities, wildlife habitat, biodiversity, and carbon stora…	2016	Wetl. Ecol. Manag.	24	3	317-334	Austin 2016	Wrong study design
Fens of Grand Mesa, Colorado: Characterization, impacts from human activities, and restoration	Austin, Gay	In the southern Rocky Mountains of Colorado 1800's water law encouraged water development of reservoirs, dams, and ditches on Grand Mesa, leading to a subsequent loss of fen habitat. Today demand for water collection and recreational motorized travel is increasing on Grand Mesa. To determine the distribution and vegetation of fens on Grand Mesa and impacts from human activities, we surveyed and a…	2008	MA thesis, Prescott College, AZ, USA			1-131	Austin 2008	Wrong control
Long-term water table manipulations alter peatland gaseous carbon fluxes in Northern Michigan	Ballantyne, D. M.; Hribljan, J. A.; Pypker, T. G.; Chimner, R. A.	Northern peatland water table position is tightly coupled to carbon (C) cycling dynamics and is predicted to change from shifts in temperature and precipitation patterns associated with global climate change. However, it is uncertain how long-term water table alterations will alter C dynamics in northern peatlands because most studies have focused on short-term water table manipulations. The goal…	2014	Wetl. Ecol. Manag.	22	1	35-47	Ballantyne 2014	Wrong intervention
Hydrological modelling of drained blanket peatland	Ballard, C. E.; McIntyre, N.; Wheater, H. S.; Holden, J.; Wallage, Z. E.	Open ditch drainage is a commonly implemented land management practice in upland blanket peatlands, particularly in the UK, where policy decisions between the 1940s and 1970s led to widespread drainage of the uplands. The change in the hydrological regime associated with the drainage of blanket peat is poorly understood, yet has perceived importance for flooding, low flows and water quality. We p…	2011	J. Hydrol.	407	1	81-93	Ballard 2011	Wrong control
Hydrogeological and geophysical investigations to evaluate groundwater influences on GHG emissions at the national research site Skogaryd	Banzhaf, Stefan; Klemedtsson, Leif; Sturkell, Erik; Nyström, Elin; Barthel, Roland	The overall objective of the presented study is to explore the impact of groundwater fluctuations on greenhouse gas (GHG) emissions from peatlands and in particular from drained organic soils. The hypothesis is that drained organic soils react sensitively to changing water content, i.e. that frequent changes of groundwater level enhance the emissions of GHG from these soils and thus contribute si…	2015	EGU General Assembly 2015	17		N/A	Banzhaf 2015	Wrong publication type
IMPACT OF HYDRAULIC SCHEMES ON OLT RIVER AND ON ITS FLOODPLAIN ENVIRONMENT IN CIUC DEPRESSION, HARGHITA COUNTY, ROMANIA	Bartha, I.; Cotiusca, D.; Ilas, I.	This paper presents the effects of regularization and embankment of the Olt River and drainage of its floodplain on the groundwater table from meadows and on the erosion base levels of tributaries within Ciuc Depression. The hydraulic works reduced the wetlands and had important impact on the aquatic flora and fauna of the river and its floodplain. Measurements and observations (before 1985 and a…	2014	Environ. Eng. Manag. J.	13	9	2387-2394	Bartha 2014	Wrong study design
Inferring Water Table Depth Dynamics from ENVISAT-ASAR C-Band Backscatter over a Range of Peatlands from Deeply-Drained to Natural Conditions	Bechtold, M.; Schlaffer, S.; Tiemeyer, B.; De Lannoy, G.	Water table depth (WTD) is one of the key variables controlling many processes in peatlands. Reliable WTD estimates based on remote sensing data would advance peatland research from global-scale climate monitoring to field-scale ecosystem management. Here, we evaluate the relationship between ENVISAT Advanced Synthetic Aperture Radar (ASAR) C-band backscatter (sigma degrees) and in situ observed …	2018	Remote Sens.	10	4	21	Bechtold 2018	Wrong intervention
Large-scale regionalization of water table depth in peatlands optimized for greenhouse gas emission upscaling	Bechtold, M.; Tiemeyer, B.; Laggner, A.; Leppelt, T.; Frahm, E.; Belting, S.	Fluxes of the three main greenhouse gases (GHG) CO2, CH4 and N2O from peat and other soils with high organic carbon contents are strongly controlled by water table depth. Information about the spatial distribution of water level is thus a crucial input parameter when upscaling GHG emissions to large scales. Here, we investigate the potential of statistical modeling for the regionalization of wate…	2014	Hydrol. Earth Syst. Sci.	18	9	3319-3339	Bechtold 2014	Wrong control
The determinants of water cycling and retention in the nature reserve "Raszyn Ponds". (Monitoring, Protection and Management Use of Waters in the Region of Falenty.) [Polish]	Bem, B.; Kaca, E.	This paper presents some environmental and technical determinants of water cycling and retention in fish ponds within the nature reserve 'Raszyn Ponds', Poland. Water alimentation or drainage of the surrounding area are particularly important determinants. Their value can be estimated from equation of the water balance. Exchange of water between the ponds and adjacent area was found to depend on …	2003	Woda Srodowisko Obszary Wiejskie	3	6	85-95	Bem 2003	Wrong outcome
Effects of forest-management activities on runoff components and ground-water recharge to Quabbin Reservoir, central Massachusetts	Bent, G. C.	The effects of forest-management activities (timber cutting and herbicide application) on runoff components (total streamflow, direct runoff, and base flow) and on ground-water recharge per unit area were evaluated for two separate paired drainage basins of Quabbin Reservoir in central Massachusetts. The Cadwell Creek study area, studied from 1962-1973, included an experimental basin (Upper Cadwe…	2001	Forest Ecology and Management	143	1	115-129	Bent 2001	Wrong intervention
Differential responses of abandoned wet grassland plant communities to reinstated cutting management	Berg, M.; Joyce, C.; Burnside, N.		2012	Hydrobiologia	692	1	83-97	Berg 2012	Wrong control
Hydrology of drained and undrained black spruce peatlands: surface water and groundwater quality	Berry, G. J.; Jeglum, J. K.	Picea mariana peatlands were studied in the Wally Creek area of Ontario.	1991	COFRDA Report; 1991. (3316):v + 29 pp. 42 ref.			29	Berry 1991	Wrong outcome
Greenhouse gas exchange of rewetted bog peat extraction sites and a Sphagnum cultivation site in northwest Germany	Beyer, C.; Hoper, H.	During the last decades an increasing area of drained peatlands has been rewetted. Especially in Germany, rewetting is the principal treatment on cutover sites when peat extraction is finished. The objectives are bog restoration and the reduction of greenhouse gas (GHG) emissions. The first sites were rewetted in the 1980s. Thus, there is a good opportunity to study long-term effects of rewetting…	2015	Biogeosciences	12	7	2101-2117	Beyer 2015	Wrong control
Drainage-induced forest growth alters belowground carbon biogeochemistry in the Mer Bleue bog, Canada	Blodau, C.; Siems, M.	Impacts of long-term drying and associated vegetation change on anaerobic decomposition, methane production, and pore water composition in peat bogs are poorly documented. To identify some of these impacts, we analyzed peat humification, pore water solutes, in situ and in vitro respiration rates, and Gibbs free energies of methanogenesis in a bog near a drainage ditch established in 1923. We comp…	2012	Biogeochemistry	107	1	107-123	Blodau 2012	Wrong outcome
Evaluation of the concluded 'Ochsenmoor' large-scale conservation project in Diepholz, Lower Saxony	Blüml, V.; Melter, J.; Schweiger, M.	The Ochsenmoor large-scale conservation project, which is mainly financed by the federal government of Germany, was undertaken in the meadow landscape south of Lake Dümmer in Lower Saxony between 1987 and 1994. This project was evaluated in 2011/12. The project's principal goals were to conserve and re-establish a fen meadow with wet grasslands, especially as an important breeding and resting sit…	2014	Nat. Landsch.	89	1	44758	Blüml 2014	Wrong outcome
Effects of evapotranspiration partitioning, plant water stress response and topsoil removal on the soil moisture regime of a floodplain wetland: implications for restoration	Booth, E. G.; Loheide, S. P.	Understanding how the soil moisture regime changes following hydrological restoration activities in wetlands is essential for managers interested in establishing targeted wetland vegetation species. Based on observations from two floodplain sites in southwestern Wisconsin, a variably saturated hydrological model was developed and used to illustrate the importance of changing evapotranspiration (E…	2010	Hydrol. Process.	24	20	2934-2946	Booth 2010	Wrong population
Monitoring and modeling hydroecological changes at a restored floodplain, east branch Pecatonica River, Wisconsin	Booth, Eric G.; Loheide, Steven P.	The development of hydroecological models that use simulations of depth-to-water-level has provided insight into the important role that the soil water regime plays in affecting vegetation composition. However, no comprehensive methodology exists that uses soil moisture as the hydrological predictor of vegetation composition. The primary objective of this research is to develop a transferable mod…	2011	Doctoral thesis, University of Wisconsin-Madison	73	3488764	198	Booth 2011	Wrong geographical location
Simulating the effect of drainage on the carbon exchange in a Western Siberian watershed mire using a 3-D dynamic modeling approach	Borren, W.	Drainage of pristine peatlands (mire) influences the carbon exchange between the mire and the atmosphere and has therefore an influence on the greenhouse contribution of the mire. Under natural conditions mires sequester atmospheric carbon dioxide by peat growth, but at the same time emit methane by anaerobic peat decay. By drainage the CO2 sequestration is turned into CO2 emission by aerobic dec…	2007	Ned. Geogr. Stud.			67-84	Borren 2007	Wrong study design
Ground water levels of a developing wetland implications for water management goals	Brandyk, A.; Majewski, G.; Kiczko, A.; Boczon, A.; Wrobel, M.; Porretta-Tomaszewska, P.; Pawlowska, M.; Pawlowski, L.		2017	Environmental Engineering V			25-31	Brandyk 2017	Wrong study design
The management of Przemkowsko-Przeclawskie swamps against a background of hydrological conditions and environmental protection demands	Brandyk, A.; Szporak, S.; Okruszko, T.; Gielczewski, M.	Przemkowsko-Przeclawskie swamps located in the southwestern Poland form a unique complex of wetlands. Natural environment of those swamps has suffered from major transformation on account of building land reclamation systems and due to lack of proper management for over 50 years. Nowadays, Przemkowsko-Przeclawskie swamps are under protection in the form of landscape park. Since the landscape park…	2006	Przeglad Naukowy Inzynieria i Ksztaltowanie Srodowiska	15	2	51-60	Brandyk 2006	Wrong control
Peat temperature regime of a Minnesota bog and the effect of canopy removal	Brown, J. M.	Temperatures were measured at four depths in a strip clear-cut black spruce bog to determine the effect of forest canopy removal. Canopy removal had no effect upon temperature in the top 1 m of the bog. Changes in vegetation or microbial activity due to temperature changes would not be anticipated following canopy removal. It is postulated that radiant energy exchange has little or no direct infl…	1976	Journal of Applied Ecology	13	1	189-194	Brown 1976	Wrong outcome
Entwicklung von Grundwasserstand und Bodenfeuchte eines Leegomoores nach Entwasserung und Aufforstung	Burghardt, W.		1976	Zeitschrift fur Kulturtechnik und Flurbereinigung	17	2	85-94	Burghardt 1976	Wrong control
Hydrological restoration on intact and eroding blanket bog in the Peak district. (Aspects of Applied Biology 85)	Burtt, R.; Hawke, C.	A range of factors including historic pollution, over grazing and burning have contributed to both gully and sheet erosion on the National Trust's High Peak Estate in Derbyshire resulting in damage to internationally important upland habitats and a loss of peat, a major store of carbon. In order to prevent further erosion a number of restoration techniques have been tested. In eroding gullies dif…	2008	Aspects of Applied Biology	85		5-8	Burtt 2008	Wrong outcome
Försök med djupdränering	Bäckman, L.		1993	VTI meddelande, Väg och transportforskningsinstitutet	728		1-26	Bäckman 1993	Wrong study design
Critical inundation level for methane emissions from wetlands	Calabrese, S.; Garcia, A.; Wilmoth, J. L.; Zhang, X.; Porporato, A.	Global methane (CH4) emissions have reached approximately 600 Tg per year, 20%-40% of which are from wetlands. Of the primary factors affecting these emissions, the water table level is among the most uncertain. Here we conduct a global meta-analysis of chamber and flux-tower observations of CH4 emissions and employ a novel mechanistic model to show that wetlands have maximum emissions at a criti…	2021	Environ.Res.Lett.	16	4	044038	Calabrese 2021	Wrong control
New measures to improve the hydrological balance in Mecklenbruch, Lower Saxony	Caspers, G.; Schlette, U.; Schmatzler, E.		2011	Telma		41	243-256	Caspers 2011	Wrong outcome
AN ANALYSIS OF BATIMETRIC CHANGES IN SILLE DAM RESERVOIR BETWEEN 1984 AND 2008	Ceylan, A.; Kirtiloglu, O. S.; Sari, F.; Ekizoglu, I.; Sgem		2010	10th International Multidisciplinary Scientific Geoconference: Sgem 2010, Vol Ii			387	Ceylan 2010	Wrong geographical location
Restoring sedges and mosses into frost heaving iron fens, San Juan Mountains, Colorado	Chimner, R. A.	Rare iron fens in the San Juan Mountains of Colorado are frequently in poor condition due to mining, roads and ditches, which have left much of the fen completely bare of vegetation. Natural revegetation is slow to occur in the bare areas because of severe frost heave in the cold mountain climate. Therefore, experimental revegetation plots were conducted in a factorial design with mulching and no…	2011	Mires and Peat	8	7	1-9	Chimner 2011	Wrong intervention
Carbon dynamics of pristine and hydrologically modified fens in the southern Rocky Mountains	Chimner, Rodney A.; Cooper, David J.	Presents a study that analyzed the hydrologic regime, plant production and carbon dioxide and carbon-hydrogen[sub4] emissions for three pristine fens and two fens that are potentially affected by the Grand Ditch water project diversion in the Colorado Rocky Mountain. Description of the study areas; Hydrologic and ecologic effects of water diversions and dams on low-elevation riparian ecosystems; …	2003	Canadian Journal of Botany	81	5	477	Chimner 2003	Wrong intervention
Effects of environmental and anthropogenic determinants on changes in groundwater levels in selected peat bogs of Slowinski National Park, northern Poland	Chlost, Izabela; Cieśliński, Roman	The present study focuses on two Baltic-type peat bogs in Slowinski National Park, namely that at Żarnowskie and at Kluki, located in the Lake Łebsko catchment and both characterised by a centrally located dome with a very marshy fringe area featuring an emerging marshy coniferous forest ([Vaccinio uliginosi-Pinetum]). The Żarnowskie bog is under active protection. A total of 24 flow barriers wer…	2018	Geologos	24	1	13-27	Chlost 2018	Wrong intervention
Effects of lowered water table and agricultural practices on a remnant restiad bog over four decades	Clarkson, B. R.; Cave, V. M.; Watts, C. H.; Thornburrow, D.; Fitzgerald, N. B.	Peatlands are important contributors to global biodiversity, yet drainage and land management practices continue to affect many. We studied changes in a 114-ha raised bog remnant in northern New Zealand by assessing the vegetation and peat from 1974 to 2017, a period of agricultural conversion and intensification, and by comparing it with an intact bog. Over 43 years the remnant experienced signi…	2020	Mires Peat	26		13	Clarkson 2020	Wrong geographical location
Shallow Ground-Water Flow, Water Levels, and Quality of Water, 1980-84, Cowles Unit, Indiana Dunes National Lakeshore	Cohen, D. A.; Shedlock, R. J.	The Cowles Unit of Indiana Dunes National Lakeshore in Porter County, northwest Indiana, contains a broad dune-beach complex along the southern shoreline of Lake Michigan and a large wetland, called the Great Marsh, that occupies the lowland between the shoreline dunes and an older dune-beach complex farther inland. These lacustrine sediments form a surficial aquifer that extends from the Lake Mi…	1986	Available from Books and Open File Report Section, USGS Box 25425, Denver, CO 80225. Water Resources Investigations Report 85-4340, January 1986. 25p, 10 fig, 1 tab, 11 ref.			29	Cohen 1986	Wrong intervention
Vegetation regeneration on blanket mire after mechanized peat-cutting	Cooper, A.; McCann, T. P.; Hamill, B.	1 Blanket mire in Northern Ireland is an ecologically threatened habitat in which land use for hand peat-cutting, forestry and agriculture has had a major influence. A recent land use change is the introduction of tractor-powered peat-harvesting. In this paper, the effect of machine peat-cutting on ombrotrophic blanket mire vegetation is assessed from a regional sample of cut and uncut plots. 2 P…	2001	Glob. Ecol. Biogeogr.	10	3	275-289	Cooper 2001	Wrong outcome
Application of remote and in situ information to the management of wetlands in Poland	Dabrowska-Zielinska, K.; Gruszczynska, M.; Lewinski, S.; Hoscilo, A.; Bojanowski, J.	The protection and regeneration of wetlands has been of crucial importance as a goal in ecological research and in nature conservation for some time and is more important than ever now. Knowledge about the biophysical properties of wetlands' vegetation retrieved from satellite images enables us to improve the monitoring of these unique areas, which are otherwise very often impenetrable and theref…	2009	J. Environ. Manage.	90	7	2261-2269	Dabrowska-Zielinska 2009	Wrong outcome
Correction to “Ecohydrological responses to rewetting of a highly impacted raised bog ecosystem” (Ecohydrology, (2018), 11, 1, (e1922), 10.1002/eco.1922)	D'Acunha, B.; Lee, S. C.; Johnson, M. S.	We are providing this correction to clarify and correct several details as originally presented in D'Acunha, Lee, and Johnson (). Figure in D'Acunha et al. () incorrectly presented the locations of the wells and piezometers monitored for groundwater level by the City of Delta. While the geographic coordinates given in Table of D'Acunha et al. () correctly correspond to the groundwater level measu…	2019	Ecohydrology	12	2	e2034	D'Acunha 2019	Wrong control
Ecohydrological responses to rewetting of a highly impacted raised bog ecosystem	D'Acunha, B.; Lee, S. C.; Johnson, M. S.	Monitoring peatland restoration can be labour intensive, and monitoring activities can result in further disturbance, suggesting that remote sensing can play an important role in assessing ecosystem responses to restoration efforts. In this study, we assessed the response of plant phenological parameters for Burns Bog, a highly disturbed peatland in Western Canada, to restoration efforts. We eval…	2018	Ecohydrology	11	1	12	D'Acunha 2018	Wrong control
Emissions of CO2, CH4 and N2O from Southern European peatlands	Danevcic, T.; Mandic-Mulec, I.; Stres, B.; Stopar, D.; Hacin, J.	Peatlands play an important role in emissions of the greenhouse gases CO2, CH4 and N2O, which are produced during mineralization of the peat organic matter. To examine the influence of soil type (fen, bog soil) and environmental factors (temperature, groundwater level), emission of CO2, CH4 and N2O and soil temperature and groundwater level were measured weekly or biweekly in loco over a one-year…	2010	Soil Biol. Biochem.	42	9	1437-1446	Danevcic 2010	Wrong geographical location
Surface water–groundwater interaction at restored streams and associated reference reaches	Daniluk, T. L.; Lautz, L. K.; Gordon, R. P.		2013	Hydrological Processes	27		3730–3746	Daniluk 2013	Wrong study design
Relationship between groundwater levels and oxygen availability in fen peat soils	Dickopp, J.; Lengerer, A.; Kazda, M.	Groundwater levels (GWL) are a major controlling factor for aeration and organic matter turnover in wetland soils but little is known about this relationship under field conditions. This study tested how the O-2 availability in fen peat soils is related to groundwater levels. The study encompassed five sites over a wide range of land use intensity. Ground water levels and soil oxygen saturation i…	2018	Ecol. Eng.	120		85-93	Dickopp 2018	Wrong control
Enchytraeid communities in grasslands on peat at different groundwater levels	Didden, W.; Dijk, J. van	In the Netherlands, wetland restoration projects involve the rewetting of former agricultural grasslands, where low water levels are artificially maintained (polders). We studied the effects of rewetting on the enchytraeid community in grasslands on acid peat soil (pH=3.7). Rewetting was established by hydrologically isolating the restoration areas from the polders. After isolation, the natural s…	2005	Proceedings of the Estonian Academy of Sciences, Biology, Ecology	54	4	315-322	Didden 2005	Wrong intervention
Impacts of different groundwater regimes on water balance components of a shallow water table site	Dietrich, Ottfried; Fahle, Marcus; Kaiser, Thomas; Steidl, Jörg	Large areas of the northern German Lowlands are characterized by shallow water tables and often these areas are drained peatlands. The water levels of the most ditches can be regulated with weirs. Thereby the groundwater levels of the shallow water table sites are also controlled and many hydrological and biochemical processes are affected. Because of these widespread effects, target water levels…	2019	Geophysical Research Abstracts	21		44562	Dietrich 2019	Wrong outcome
Restoration of Burns Bog: Cumulative moisture deficit as an indicator of vegetation recovery and peat growth	Dilley, Laura	Burns Bog covers approximately 3,000 hectares between the Fraser River and Boundary Bay in Delta, BC. An ecologically unique ecosystem, its hydrology and ecology have been widely disturbed. Hydrology strongly shapes the character and distribution of vegetation and Sphagnum growth. This study investigated measures of hydrology, including water table residence times and cumulative moisture deficits…	2014	MSc thesis, Royal Roads University, Victoria, BC, Canada			121	Dilley 2014	Wrong intervention
Temporal and Spatial Variation in Riparian Vegetation and Floodplain Aquifers on the Regulated Dolores River, Southwest Colorado, USA	Dott, C. E.; Gianniny, G. L.; Clutter, M. J.; Aanes, C.	The importance of flow variability and floodplain water table recharge for the establishment and long-term survival of riparian vegetation has been well-documented. However, temporal and spatial variation in floodplain aquifers has received less attention, although native species can have narrow tolerances for groundwater decline. Our observations of decreased cottonwood cover on floodplains and …	2016	River Res. Appl.	32	10	2056-2070	Dott 2016	Wrong intervention
Irrigation water storage cost reduced by stream level control	Doty, C. W.; Gibson, H. J.; Camp, C. R.	This paper compares water storage costs for a stream water level control system (SWLC), which provides underground storage, with storage costs for impoundments and excavated ponds. A Fabridam, an automatic, water-inflatable dam was used to control the stream water level for a distance of more than 3 000 m (9800 ft) upstream. Underground storage volume was calculated from data collected during the…	1989	Appl Eng Agric	5	3	367-371	Doty 1989	Wrong outcome
Riparian ecosystems of the Manti-La Sal National Forest: An assessment of current conditions in relation to natural range of variability	Driscoll, K. P.; Smith, D. M.; Finch, D. M.	We conducted this assessment to provide information on the current conditions of riparian and wetland ecosystems in reference to their natural range of variability on the Manti-La Sal National Forest during forest plan revision. We used peer-reviewed literature, data from the Forest and other partners, and site visits to evaluate the status of four key ecosystem characteristics: (1) distribution …	2019	USDA For. Serv. Gen. Tech. Rep. RMRS GTR	2019	386	1-162	Driscoll 2019	Wrong outcome
Watering up After Clear‐Cutting on Forested Wetlands of the St. Lawrence Lowland	Dubé, S.; Plamondon, A. P.; Rothwell, R. L.	Clear‐cutting on wetlands of the St. Lawrence lowlands raised the water table levels on seven of the eight studied sites encompassing five forest types and four soil subgroups. Water table levels dropped 3 cm after clear‐cutting on the eighth site, which was the wettest site with precut water levels within the top 10 cm. This was explained by evaporation from exposed water surfaces. The magnitude…	1995	Water Resour. Res.	31	7	1741-1750	Dubé 1995	Wrong intervention
Boreal Peatland LIFE -project - The effect of peatland drainage and restoration on Odonata species richness and abundance	Elo, Merja	Restoration aims at reversing the trend of habitat degradation, the major threat to biodiversity. In Finland, over the half of the original peatland area has been drained and during recent years restoration of some of the drained peatlands have been accomplished. Short-term effects of the restoration on peatland hydrology, chemistry and vegetation are promising but little is known how other speci…	2015	Project Report, Metsähallitus (Parks and Wildlife Finland), Jyväskylä, Finland			17	Elo 2015	Wrong outcome
Boreal Peatland LIFE -project - The effect of peatland restoration on bryophyte and vascular plant species richness, community composition and community dispersion	Elo, Merja	The diminishing area of pristine nature combined with the degraded stage of human altered landscapes has led to international targets of restoring degraded areas to safeguard ecosystems and their services. Because from the viewpoint of the communities restoration is another disturbance the effect of restoration on community assembly processes might be similar to that of disturbance. We used borea…	2015	Project Report, Metsähallitus (Parks and Wildlife Finland), Jyväskylä, Finland			18	Elo 2015	Wrong outcome
Evaluating locations for subsurface dams : Case study on Storsudret, Gotland	Engström, Karl; Skoglund Lartell, Maximilian		2020	Degree Project in Environmental Engineering, KTH Royal Inst of Technology, Stockholm, Sweden			79	Engström 2020	Wrong intervention
Effects of wood ash fertilization on forest floor greenhouse gas emissions and tree growth in nutrient poor drained peatland forests	Ernfors, M.; Sikstrom, U.; Nilsson, M.; Klemedtsson, L.	Wood ash (3.1, 3.3 or 6.6 tonnes dry weight ha(-1)) was used to fertilize two drained and forested peatland sites in southern Sweden. The sites were chosen to represent the Swedish peatlands that are most suitable for ash fertilization, with respect to stand growth response. The fluxes of carbon dioxide (CO2), methane (CH4) and nitrous oxide (N2O) from the forest floor, measured using opaque stat…	2010	Sci. Total Environ.	408	20	4580-4590	Ernfors 2010	Wrong intervention
Arterial drainage effects on the water balance of the River Main, Northern Ireland. Ph.D. thesis	Essery, C. I.	Examination is made of the effects of an arterial drainage scheme on the stream flow and water balance of the River Main, Co. Antrim, Northern Ireland (200km2), using a 15km2 catchment as a control. Instrumentation is concentrated in a floodplain sub-catchment where the main effects of the drainage scheme are most apparent. Using 5 years of pre-drainage data and three years of post-drainage data …	1987	Doctoral thesis, University of Ulster, UK				Essery 1987	Full text not available
Overriding water table control on managed peatland greenhouse gas emissions	Evans, C. D.; Peacock, M.; Baird, A. J.; Artz, R. R. E.; Burden, A.; Callaghan, N.; Chapman, P. J.; Cooper, H. M.; Coyle, M.; Craig, E.; Cumming, A.; Dixon, S.; Gauci, V.; Grayson, R. P.; Helfter, C.; Heppell, C. M.; Holden, J.; Jones, D. L.; Kaduk, J.; Levy, P.; Matthews, R.; McNamara, N. P.; Misselbrook, T.; Oakley, S.; Page, S. E.; Rayment, M.; Ridley, L. M.; Stanley, K. M.; Williamson, J. L.;…	Global peatlands store more carbon than is naturally present in the atmospheres. However, many peatlands are under pressure from drainage-based agriculture, plantation development and fire, with the equivalent of around 3 per cent of all anthropogenic greenhouse gases emitted from drained peatlandEfforts to curb such emissions are intensifying through the conservation of undrained peatlands and r…	2021	Nature (London)	593	7860	549-552	Evans 2021	Wrong control
Analysis of pond seepage for application in fisheries and aquaculture	Farnworth, M.; Petrell, R. J.	The purpose of this research was to examine through modeling and experimentation if seepage out of a pond through stratified soil can be predicted, and effectively collected and managed to augment streamflow during a low precipitation period extending three months or more. The 55 m(2) experimental pond with sandy/loamy banks was excavated to hardpan, and its bottom was approximately 0.7 above the…	2005	J. Am. Water Resour. Assoc.	41	3	581-590	Farnworth 2005	Wrong intervention
The future of mires in Switzerland: how much should be forest? (Langzeitforschung fur eine nachhaltige Waldnutzung) [French]	Feldmeyer-Christe, E.; Graf, U.; Kuchler, M.; Ecker, K.; Kuchler, H.; Bedolla, A.	The Swiss Mire Monitoring Program that monitored mires in Switzerland from 1997 to 2007 has produced some worrying results. While the surface areas of Swiss mires have remained more or less constant, the quality of the biotopes has decreased. Most of the mires have become drier, richer in nutrients and suffer from scrub encroachment. In bogs scrub encroachment has taken place because the hydrolog…	2009	Forum fur Wissen				Feldmeyer-Christe 2009	Wrong study design
Formation of Methyl Mercury During Restoration of Forested Wetlands in Relation to Hg, S and Fe Geochemistry	Fredriksson, I.; Skyllberg, U.	In 1999 the Swedish Parliament adopted fifteen National Environmental Quality Objectives (NEQO), one of these is the objective of "Thriving wetlands" with thee goal to restore 12 000 ha of wetlands until 2010. Given the current knowledge about methyl mercury (MeHg) production in wetlands, and subsequent bioaccumulation, the objective of thriving wetlands may be in conflict with other NEQO. In thi…	2007	American Geophysical Union, Fall Meeting 2007, abstract id. B11B-0406				Fredriksson 2007	Full text not available
The effect of drainage ditches on vegetation diversity and CO2 fluxes in a Molinia caerulea-dominated peatland	Gatis, N.; Luscombe, D. J.; Grand-Clement, E.; Hartley, I. P.; Anderson, K.; Smith, D.; Brazier, R. E.	Peatlands are recognized as important carbon stores; despite this, many have been drained for agricultural improvement. Drainage has been shown to lower water tables and alter vegetation composition, modifying primary productivity and decomposition, potentially initiating peat loss. To quantify CO2 fluxes across whole landscapes, it is vital to understand how vegetation composition and CO2 fluxes…	2016	Ecohydrology	9	3	407-420	Gatis 2016	Wrong control
PAST PEAT CUTTING AND PRESENT VEGETATION PATTERNS IN AN UNDRAINED FEN IN THE NORFOLK BROADLAND	Giller, K. E.; Wheeler, B. D.	(1) The upper deposits (0-3 m depth) of a Broadland flood-plain mire (the Catfield and Irstead fens) are similar to those elsewhere in the east Norfolk valleys. Estuarine clay deposits (Romano-British transgression) are intercalated within the peat except at the northern margin of the site. (2) Recent (19th Century), shallow (60-80 cm depth) peat cuttings (`turf ponds') occupy about half of the f…	1986	Journal of Ecology	74	1	219-247	Giller 1986	Wrong intervention
ARTIFICIAL GROUNDWATER RECHARGE, WET WALNUT CREEK, CENTRAL KANSAS	Gillespie, J. B.; Green, D. W.; Slagle, Se		1970	KANSAS WATER RESOURCES BOARD PROGRESS REPORT NO 2, JANUARY 1970. 28 P, 15 FIG, 2 TAB, 1 REF, 2 APPEND.				Gillespie 1970	Full text not available
Short-term effects of an exceptionally hot and dry summer on decomposition of surface peat in a restored temperate bog	Glatzel, S.; Lemke, S.; Gerold, G.	The restoration of drained peat bogs in Northwest (NW) Europe is an important task of soil protection, but needs to cope with warmer and drier summers. Our examination took place in the Pietzmoor bog (Schneverdingen, NW Germany) that had been drained for fuel peat extraction until the 1970s and rewetted since then. We determined carbon dioxide (CO2) efflux in situ and in laboratory incubations. A…	2006	Eur. J. Soil Biol.	42	4	219-229	Glatzel 2006	Wrong intervention
Plant community composition along a peatland margin follows alternate successional pathways after hydrologic disturbance	Goud, E. M.; Watt, C.; Moore, T. R.	Hydrological disturbances can alter the structure and function of ecosystems by changing plant species composition over time. Peatlands in the northern hemisphere are particularly sensitive to global change drivers related to soil water availability, such as drought and drainage, because of important ecohydrological feedbacks between species composition and water table position. Here, we examined…	2018	Acta Oecol.-Int. J. Ecol.	91		65-72	Goud 2018	Wrong control
Changes in Undergrowth on Drained Forested Fens in Lithuania	Grigaliunas, V.; Ruseckas, J.	Overall area of fens occupies 143.6 thousand hectares in Lithuania, including 79.3 thousand ha or 55.2% of drained fens. The influence of drainage on undergrowth formation regularities was studied in meso-eutrophic and eutrophic fens of the Panevezys and Birzai forests using transects, from 100 to 300 m long, perpendicular to the ditch axes or to the longest edge of the fen. Sixty-one water wells…	2011	Baltic For.	17	1	102-109	Grigaliunas 2011	Wrong outcome
Prospects of damaged calcareous spring systems in temperate Europe: Can we restore travertine-marl deposition?	Grootjans, A.; Bulte, M.; Woejko, L.; Pakalne, M.; Dullo, B.; Eck, N.; Fritz, C.	Calcareous mires are peat forming systems fed by calcareous groundwater that regularly deposit travertine (CaCO3) on the soil surface or in small pools that are present in such mires. At present almost all calcareous mires in Poland are degraded, most often by land use, which has led to disturbances in local hydrological systems. An experiment was set up in a degraded spring mire in western Polan…	2015	Folia Geobot.	50	1	44572	Grootjans 2015	Wrong outcome
Assessing habitat exposure to eutrophication in restored wetlands: Model-supported ex-ante approach to rewetting drained mires	Grygoruk, M.; Bankowska, A.; Jablonska, E.; Janauer, G. A.; Kubrak, J.; Miroslaw-Swiatek, D.; Kotowski, W.	A multi-model-based study was performed in order to unravel valuable fen meadow habitats' possible exposure to eutrophication, which is expected to occur as a result of the re-saturation of degraded peat soils. The framework was tested in a 3000-ha fen-drain system to be restored in the Middle Biebrza Basin (northeast Poland), where the datasets and related models were used to delineate prospecti…	2015	J. Environ. Manage.	152		230-240	Grygoruk 2015	Wrong study design
Hydrological dynamics of prairie pothole wetlands: Dominant processes and landscape controls under contrasted conditions	Haque, A.; Ali, G.; Badiou, P.		2018	Hydrol. Process.	32	15	2405-2422	Haque 2018	Wrong outcome
A case study observing changes in land drainage and management in relation to ecology	Harris, G. L.; Rose, S. C.; Parish, T.; Mountford, J. O.	In fields recently converted to arable cropping there was a marked lowering of the water table; elsewhere the control was more variable. A total loss of more than 20 species of winter migrant waders, ducks and swans was found within one year. Benefits included the creation of water-filled ditches which act as ponds and disturbance associated with the formation of new flood banks. Rapid colonisati…	1991	Hydrological basis of ecologically sound management of soil and groundwater. Proc. symposium, Vienna, 1991			247-256	Harris 1991	Wrong intervention
Limited effect of drainage on peat properties, porewater chemistry, and peat decomposition proxies in a boreal peatland	Harris, L. I.; Moore, T. R.; Roulet, N. T.; Pinsonneault, A. J.	The aim of this study was to determine the effect of drainage on peat properties, porewater chemistry, and peat decomposition proxies in an ombrogenous peatland in the Hudson Bay Lowland (HBL). We anticipated that drainage would change peatland hydrology, vegetation, and biogeochemistry, leading to an increase in peat decomposition. As indicators of peat biogeochemical change and potential proxie…	2020	Biogeochemistry	151	1	43-62	Harris 2020	Wrong intervention
Drainage reduces the resilience of a boreal peatland	Harris, L. I.; Roulet, N. T.; Moore, T. R.	Drier conditions caused by drainage for infrastructure development, or associated with global climate warming, may test the resilience of carbon-rich northern peatlands. Feedbacks among biological and hydrological processes maintain the long-term stability of peatlands, but if hydrological thresholds are passed, these feedbacks may be weakened, causing a shift in ecosystem state and potentially l…	2020	Environ. Res. Commun.	2	6		Harris 2020	Wrong intervention
Peatland Tank Model for evaluation of shallow groundwater table data without height reference from benchmark	He, Xin; Inoue, T.	Long-term monitoring of shallow groundwater table (GWT) is essential for the evaluation of hydrologic conditions of peatlands, which is meaningful for their conservation and restoration, especially in certain rural areas. Although there has been research in this field, a simple and effective method for the evaluation of GWT fluctuation has not been developed. Peatland Tank Model (PTM) is a one-di…	2015	International Journal of Environmental and Rural Development	6	1	16-21	He 2015	Wrong population
Finnish- Karelian symposium on mire conservation and classification	Heikkilä, Hanna		1995	Seminar publication, National Board of Waters and the Environment, Helsinki, Finland			94	Heikkilä 1995	Wrong outcome
Eﬀects of submerged drains and ditch blocking on greenhouse gas emissions from intensively used grasslands on Histosols	Heller, Sebastian; Bräuer, Melanie; Gatersleben, Peter; Dettmann, Ullrich; Tiemeyer, Bärbel	Since the Weichselian late-glacial, mires have emerged in the Northern German Lowland andbecame an integral part of today&#x2019;s landscape composition. During the last century, increasingcultivation eﬀorts turned the majority of the sprawling bogs and fens into productivegrassland or arable land. The ongoing drainage of these organic soils (Histosols) is stillcommon practice, but promotes subst…	2019	Geophysical Research Abstracts	21		44562	Heller 2019	Wrong control
A Biogeochemical Compromise: The High Methane Cost of Sequestering Carbon in Restored Wetlands	Hemes, K. S.; Chamberlain, S. D.; Eichelmann, E.; Knox, S. H.; Baldocchi, D. D.	Peatland drainage is an important driver of global soil carbon loss and carbon dioxide (CO2) emissions. Restoration of peatlands by reflooding reverses CO2 losses at the cost of increased methane (CH4) emissions, presenting a biogeochemical compromise. While restoring peatlands is a potentially effective method for sequestering carbon, the terms of this compromise are not well constrained. Here w…	2018	Geophys. Res. Lett.	45	12	6081-6091	Hemes 2018	Wrong geographical location
The full greenhouse gas balance of an abandoned peat meadow	Hendriks, D. M. D.; van Huissteden, J.; Dolman, A. J.; van der Molen, M. K.	Globally, peat lands are considered to be a sink of CO2, but a source when drained. Additionally, wet peat lands are thought to emit considerable amounts of CH4 and N2O. Hitherto, reliable and integrated estimates of emissions and emission factors for this type of land cover have been lacking and the effects of wetland restoration on methane emissions have been poorly quantified. In this paper we…	2007	Biogeosciences	4	3	411-424	Hendriks 2007	Wrong control
EFFECTS OF A RECREATIONAL IMPOUNDMENT ON NEARBY NATURAL LAKES: A CASE STUDY	Hoffman, J. I.	ABSTRACT: Completion of a 1270 acre recreational impoundment (Legend Lake) in the glacial sands of Menominee County, Wisconsin, produced geochemical and hydrologic alterations in some nearby natural lakes. The impoundment was produced by the construction of three dams, one of which proved to be temporary, connecting 9 natural lakes and ponds of 383 acres with 951 acres of flooded lands. Water lev…	1977	J. Am. Water Resour. Assoc.	13	5	941-952	Hoffman 1977	Wrong intervention
Evaluation of nutrient retention in four restored Danish riparian wetlands	Hoffmann, C. C.; Kronvang, B.; Audet, J.	During the last 15-20 years, re-establishment of freshwater riparian wetlands and remeandering of streams and rivers have been used as a tool to mitigate nutrient load in downstream recipients in Denmark. The results obtained on monitoring four different streams and wetland restoration projects are compared with respect to hydrology, i.e. flow pattern and discharge of ground or surface water, ret…	2011	Hydrobiologia	674	1	44705	Hoffmann 2011	Wrong outcome
Restoration of the rivers Brede, Cole and Skerne: a joint Danish and British EU-LIFE demonstration project, IV - Implications for nitrate and iron transformation	Hoffmann, C. C.; Pedersen, M. L.; Kronvang, B.; Ovig, L.	1. The possible effects on the hydrological and biogeochemical processes in the River Brede valley were studied from August 1994 to August 1996 based on measurements in piezometers installed along four transects across the river valley and two river monitoring stations located immediately upstream and downstream of the restored reach. 2. Groundwater discharge to the river varied considerably both…	1998	Aquat. Conserv.-Mar. Freshw. Ecosyst.	8	1	223-240	Hoffmann 1998	Wrong control
Organic Carbon Dynamics in Small Brooks Before and After Forest Drainage and Clear-Cutting	Hovi, A.	Long and short-term variation in particulate organic carbon (POC), dissolved organic carbon (DOC) and total organic carbon (TOC) and patterns of concentration changes were examined in four brooks draining from small basins in the Nurmes-study area. The drainage basins were in their natural state until 1983, when one was clear-felled, one drained and one clear-felled and drained. One basin was lef…	1988	Proceedings of the International Symposium on the Hydrology of Wetlands in temperate and Cold Regions. Joensuu, Finland 6-8 June 1988. Vol. 1. The Academy of Finland, Helsinki, Finland. 1988. p 220-231, 5 fig, 1 tab, 29 ref.				Hovi 1988	Wrong outcome
The effect of long-term water table manipulations on vegetation, pore water, substrate quality, and carbon cycling in a northern poor fen peatland	Hribljan, John A.	Northern peatlands are large reservoirs of soil organic carbon (C). Historically peatlands have served as a sink for C since decomposition is slowed primarily because of a raised water table (WT) that creates anoxic conditions. Climate models are predicting dramatic changes in temperature and precipitation patterns for the northern hemisphere that contain more than 90% of the world's peatlands. I…	2012	Doctoral thesis, School of Forest Resources and Environmental Science, Michigan Technological University, Michigan, USA			1-170	Hribljan 2012	Redundant (duplicate)
Tradeoff of CO2 and CH4 emissions from global peatlands under water-table drawdown	Huang, Y.; Ciais, P.; Luo, Y.; Zhu, D.; Wang, Y.; Qiu, C.; Goll, D. S.; Guenet, B.; Makowski, D.; De Graaf, I.; Leifeld, J.; Kwon, M. J.; Hu, J.; Qu, L.	Water-table drawdown across peatlands increases carbon dioxide (CO2) and reduces methane (CH4) emissions. The net climatic effect remains unclear. Based on global observations from 130 sites, we found a positive (warming) net climate effect of water-table drawdown. Using a machine-learning-based upscaling approach, we predict that peatland water-table drawdown driven by climate drying and human a…	2021	Nat. Clim. Change	11	7	618-622	Huang 2021	Wrong control
Detecting restoration impacts in inter-connected habitats: Spring invertebrate communities in a restored wetland	Ilmonen, J.; Virtanen, R.; Paasivirta, L.; Muotka, T.	Habitat restoration that improves the ecological status of a target ecosystem may have undesired effects in adjoining ecosystems. We assessed how restoration of a mire influenced benthic macroinvertebrates in associated freshwater springs. We included springs affected by restoration and compared these to remote control springs. We collected pre-restoration samples in May 2001 and post-restoration…	2013	Ecol. Indic.	30		165-169	Ilmonen 2013	Wrong outcome
Some experiments restoring hydrological condition of peatland in Hokkaido, Japan	Inuque, T.; Umeda, Y.; Nagasawa, T.		1992	Land reclamation : advances in research & technology				Inuque 1992	Wrong geographical location
Hydrology of an Acid Wetland before and after Draining for Afforestation, Western New Zealand	Jackson, R. J.		1987	IN: Forest Hydrology and Watershed Management. IAHS Publication No. 167. International Association of Hydrological Sciences, Washington, DC. 1987. p 465-474, 2 tab, 8 ref.				Jackson 1987	Wrong outcome
In situ denitrification and DNRA rates in groundwater beneath an integrated constructed wetland	Jahangir, M. M. R.; Fenton, O.; Muller, C.; Harrington, R.; Johnston, P.; Richards, K. G.	Evaluation of the environmental benefits of constructed wetlands (CWs) requires an understanding of their impacts on the groundwater quality under the wetlands. Empirical mass-balance (nitrogen in/nitrogen out) approaches for estimating nitrogen (N) removal in CWs do not characterise the final fate of N; where nitrate (NO3--N) could be reduced to either ammonium (NH4+-N) or N-2 with the potential…	2017	Water Res.	111		254-264	Jahangir 2017	Wrong control
WATER TABLES IN PAIRED ARTIFICIALLY DRAINED AND UNDRAINED SOIL CATENAS IN IOWA	James, H. R.; Fenton, T. E.	This study was initiated to study water table fluctuations and the influence of artificial drainage on soil morphology. Water table depth and duration for one artificially drained and one undrained soil sequence on paired landscapes were measured. Landscapes were composed of six soil series: Clarion (Typic Hapludolls); Nicollet (Aquic Hapludolls); Webster (Typic Haplaquolls); Canisteo (Typic Hapl…	1993	Soil Sci. Soc. Am. J.	57	3	774-781	James 1993	Wrong intervention
Effects of restoration measures on plant communities of wet heathland ecosystems	Jansen, A. J. M.; Fresco, L. F. M.; Grootjans, A. P.; Jalink, M. H.	Question: Which are the success and failure of restoration measures, particularly sod-cutting and hydrological measures, in small wetlands on mineral soils in The Netherlands. Location: Twente. in the eastern part of The Netherlands. Methods: Success or failure of restoration measures has been assessed by comparing experimental plots with that in reference plots for (1) species richness, (2) re-e…	2004	Appl. Veg. Sci.	7	2	243-252	Jansen 2004	Wrong outcome
The basis of the hydrological balance and drainage technique of bogs for peat production	Jarvinen, T.	This paper reviews the literature and examines the Finnish experience on drainage design for peat production, considering soil water movement, ditching technology and the effect of water table depth on peat drying in the field.	1988	Suomen Akatemian Julkaisuja	4		148-154	Jarvinen 1988	Wrong study design
The new MoorFutures - Carbon credits including additional ecosystem services	Joosten, H.; Berghöfer, A.; Couwenberg, J.; Dietrich, K.; Holsten, B.; Permien, T.; Schäfer, A.; Tanneberger, F.; Trepel, M.; Wahren, A.	In 2011, MoorFutures® were introduced as the first carbon credits from peatland rewetting. Financed by the German government, a recent research and development project expanded MoorFutures® to include additional quantified ecosystem services such as water quality improvement, flood retention, increased regional groundwater storage and evapotranspiration cooling, as well as the provision of mire-t…	2015	Nat. Landsch.	90	4	170-175	Joosten 2015	Wrong study design
Water table rise after harvesting in a tread fen previously drained for forestry	Jutras, S.; Plamondon, A. P.	Water table measurements were obtained in a treed fen that was drained in 1987 and harvested for timber in 1997. The water table level was quantified at five different distances from the ditch for three ditch spacing. Water table levels were compared between pre-drainage, post-drainage and post-removal of the canopy. The phenomenon of watering-up after clear-cutting did not occur where a drawdown…	2005	Suo	56	3	95-100	Jutras 2005	Wrong outcome
Effects of fen restoration on nitrogen, phosphorus, and carbon in soil solution and groundwater	Kalbitz, K.; Rupp, H.; Meißner, R.; Braumann, F.	We investigated the effects of changes in land use and an increase in the water table on nitrogen, phosphorus, and carbon in soil solution and groundwater at six differently used sites in the fen area 'Droemling'. Changes in land use from intensive crop production to unimproved pasture reduce nitrogen and phosphorus leaching from soil into groundwater. Increasing groundwater tables decreased mine…	1999	Z. Kulturtech. Landentwickl.	40	1	22-28	Kalbitz 1999	Wrong outcome
The effect of restored and native oxbows on hydraulic loads of nutrients and stream water quality	Kalkhoff, Stephen J.; Hubbard, Laura E.; Joseph, P. Schubauer-Berigan	The use of oxbow wetlands has been identified as a potential strategy to reduce nutrient transport from agricultural drainage tiles to streams in Iowa. In 2013 and 2014, a study was conducted in north-central Iowa in a native oxbow in the Lyons Creek watershed and two restored oxbow wetlands in the Prairie Creek watershed (Smeltzer west and Smeltzer east) to assess their effectiveness at reducing…	2016	United States Environmental Protection Agengy Report EPA/600/R-16/297			137	Kalkhoff 2016	Wrong control
Annual emissions of CO2, CH4 and N2O from a temperate peat bog: Comparison of an undrained and four drained sites under permanent grass and arable crop rotations with cereals and potato	Kandel, T. P.; Laerke, P. E.; Elsgaard, L.	Peatlands drained for agriculture are sources of atmospheric carbon dioxide (CO2) and nitrous oxide (N2O). Resulting emissions may depend on land-use, often as grassland or cropland, but few studies have directly compared the effects of land-uses. Here, we measured annual emissions of CO2, N2O and methane (CH4) from five sites in a temperate bog, representing an undrained natural bog (NB) site, a…	2018	Agric. For. Meteorol.	256		470-481	Kandel 2018	Wrong intervention
Annual CO2 fluxes from a cultivated fen with perennial grasses during two initial years of rewetting	Karki, S.; Kandel, T. P.; Elsgaardl, L.; Labouriau, R.; Laerke, P. E.	Rewetting combined with biomass crop cultivation (paludiculture) has been proposed as a method for reducing carbon dioxide (CO2) emissions from drained peatlands. This field experiment compared CO2 fluxes from drained (control) and rewetted experimental plots in a temperate fen under reed canary grass cultivation over two successive years. The annual weighted mean water table depth from soil surf…	2019	Mires Peat	25		22	Karki 2019	Wrong intervention
Implementation and outcomes of the Drömling large-scale conservation project in Saxony-Anhalt	Kausche, M.; Scherfose, V.	The Drömling large-scale nature conservation project in Saxony-Anhalt was implemented from 1992 to 2003 and from 2008 to 2012 with financial support from the German Federal Agency for Nature Conservation (BfN) and the state government of Saxony-Anhalt. During that period, the Drömling, a landscape of national importance, underwent a complete transformation of agro-economic structures and natural …	2019	Nat. Landsch.	94	1	44787	Kausche 2019	Wrong publication type
Changes in alder fens following a decrease in the ground water table: results of a geographical information system application	Kazda, M.	Large-scale decreases in the groundwater table in western parts of the lower Rhine area, Germany, have led to changes in species composition of Alnus glutinosa fens and indications of intensive peat mineralization. The chemistry of peat and the distribution patterns of vegetation were studied in an affected area fen of 6.6 ha. Groundwater level, pH of the peat, exchangeable cations, total nitroge…	1995	Journal of Applied Ecology	32	1	100-110	Kazda 1995	Wrong geographical location
Ecohydrological Processes in Cutover Peatlands: The Impact of Peatland Restoration (Rewetting) on the Site Hydrology and Water Balance of an Abandoned Block-cut bog in Quebec	Ketcheson, S. J.; Price, J. S.	Artificial drainage networks established throughout peatlands during the peat extraction process often remain active following abandonment, maintaining a water table relatively far from the surface of the peat and hindering the survival and reestablishment of Sphagnum mosses. In an effort to restore a suitable hydrological regime, the primary drainage network of an abandoned cutover peatland (the…	2009	American Geophysical Union, Spring Meeting 2009, abstract id. H71C-04				Ketcheson 2009	Full text not available
The effects of long-term drainage and restoration on water table level and water chemistry in the vasyugan mire (Western Siberia)	Kharanzhevskaya, Y.	An investigation of the effects of long-term drainage and restoration on the water table level and water chemistry was carried out within the area drained in 1975–1980 of Vasyugan Mire (Ob-Irtysh interstream area) with a pine–shrub–sphagnum community. The method of statistical analysis included estimation of time series and spectral analysis. In conditions of unsatisfactory operation of the drain…	2017	17th International Multidisciplinary Scientific Geoconference, SGEM 2017	17		663-668	Kharanzhevskaya 2017	Wrong control
Spatial heterogeneity of water pathways in degenerated riverine peatlands	Kieckbusch, J.; Schrautzer, J.; Trepel, M.	Riverine peatlands are hydrological buffer zones between terrestrial. and aquatic ecosystems. Under natural conditions they fulfil. important ecological functions such as nutrient retention, flood mitigation and conservation of wetland biocoenoses. In Western Europe, most riverine peatlands have lost these functions due to increased drainage and land use intensity. Before starting restoration mea…	2006	Basic Appl. Ecol.	7	5	388-397	Kieckbusch 2006	Wrong control
Carbon sink function of sedge and Sphagnum patches in a restored cut-away peatland: increased functional diversity leads to higher production	Kivimaki, S. K.; Yli-Petays, M.; Tuittila, E. S.	1. Cut-away peatlands devoid of vegetation form a persistent source of carbon (C) to the atmosphere. The restoration of the C sink function in such areas can be facilitated by raising the water table. Planting vascular plants and Sphagnum may hasten the restoration process further. However, little is known about the effects of different species on the restoration process. 2. We studied carbon dio…	2008	J. Appl. Ecol.	45	3	921-929	Kivimaki 2008	Wrong control
Long-term monitoring and evaluation of the Lower Red River Meadow Restoration Project, Idaho, USA	Klein, L. R.; Clayton, S. R.; Alldredge, J. R.; Goodwin, P.	Although public and financial support for stream restoration projects is increasing, long-term monitoring and reporting of project successes and failures are limited. We present the initial results of a long-term monitoring program for the Lower Red River Meadow Restoration Project in north-central Idaho, U.S.A. We evaluate a natural channel design's effectiveness in shifting a degraded stream ec…	2007	Restor. Ecol.	15	2	223-239	Klein 2007	Wrong geographical location
Hydrological impacts of forest management in peatlands - a case of drainage network maintenance	Koivusalo, H.; Ahti, E.; Lauren, A.; Kokkonen, T.; Karvonen, T.; Finer, L.	One fourth (5.5 Mha) of forests in Finland are growing on peatlands, which have been drained to improve forest growth. Forestry operations such as cuttings and ditch maintenance in these areas may increase leaching of suspended solids and nutrients, and deteriorate water quality in receiving lakes and rivers. To be able to control the environmental impacts of peatland forestry, we need to underst…	2007	Geophysical Research Abstracts			N/A	Koivusalo 2007	Redundant (duplicate)
Influence of restoration and succession on bottomland hardwood hydrology	Kolka, R. K.; Singer, J. H.; Coppock, C. R.; Casey, W. P.; Trettin, C. C.	The hydrologic pathways of four bottomland hardwood wetland sites were investigated with transects consisting of nests of shallow wells and piezometers. Sites included a disturbed but recently restored system, two disturbed systems that are recovering naturally and a relatively undisturbed reference site. Water table elevations in both uplands and bottomlands were significantly higher in the refe…	2000	Ecol. Eng.	15		S131-S140	Kolka 2000	Wrong population
Geological and hydrogeological conditions of marshy areas and the freezing rate of soils	Kovalchuk, V. F.; Karasev, M. S.; Nabrodov, V. S.; Litvinov, Y. I.	The physiographic, geological and hydrogeological conditions which control the intensity and direction of groundwater recharge of marshy areas in Primorie are described. These areas are classified according to the degree of natural drainage as intensely drained, drained, slightly drained and undrained. The individual features of the processes that result in waterlogging and formation of swamps ar…	1975	IAHS Publication	105		155-160	Kovalchuk 1975	Wrong intervention
2011 Summary: Coastal wetland restoration research	Kowalski, Kurt P.; Wiley, Michael J.; Wilcox, Douglas A.; Carlson Mazur, Martha L.; Czayka, Alex; Dominguez, Andrea; Doty, Susan; Eggleston, Mike; Green, Sean; Sweetman, Amanda	The Great Lakes Restoration Initiative (GLRI) projects currently taking place in Great Lakes coastal wetlands provide a unique opportunity to study ecosystem response to management actions as practitioners strive to improve wetland function and increase ecosystem services. Through a partnership between the U.S. Geological Survey – Great Lakes Science Center (GLSC), U.S. Fish and Wildlife Service …	2014	Cooperator Report, Fish and Wildlife Service, United States Department of the Interior			66	Kowalski 2014	Wrong outcome
Integrated buffer zones as a new mitigation measure for enhancing nutrient retention	Kronvang, Brian; Zak, Dominik; Carstensen, Mette V.; Jensen, Hennning S.; Veen, Sofie Gyrtia W. v'ant	Recently, the effects of integrated buffer zones (IBZs) for nutrient removal were tested at two experimental facilities established along two smaller streams in, respectively, eastern and western Jutland, Denmark for improvement of the ecosystem services offered by vegetated buffer zones (Zak et al., 2018). Following the outcome of the first year results from testing in the two experimental IBZs,…	2019	Geophysical Research Abstracts	21		44562	Kronvang 2019	Wrong publication type
Short-term changes in vegetation on pine mires after draining for forestry	Kurimo, H.; Uski, A.	The vegetation of three pine mires was examined every year during a 5-year period. Two of the mires were drained for forestry during the third year, while the third mire remained untouched. A strategy consisting of several independent analysis methods was created for detecting different aspects reflecting the change in vegetation. This was used to reconstruct successive series depicting paths of …	1988	Suomen Akatemian Julkaisuja	4		256-269	Kurimo 1988	Full text not available
How effective is river restoration in re-establishing groundwater-surface water interactions? - a case study	Kurth, A. M.; Weber, C.; Schirmer, M.	In this study, we investigated whether river restoration was successful in re-establishing groundwater-surface water interactions in a degraded urban stream. Restoration measures included morphological changes to the river bed, such as the installation of gravel islands and spur dykes, as well as the planting of site-specific riparian vegetation. Standard distributed temperature sensing (DTS) and…	2015	Hydrology and Earth System Sciences	19	6	2663-2672	Kurth 2015	Wrong outcome
Black alder as a regulator for methane emissions: High temporal variability of stem emissions in a hydrologically dynamic alder carr	Köhn, Daniel; Günther, Anke; Jurasinski, Gerald	Rewetting drained peatlands has become a popular measure to prevent high carbon dioxide (CO2) emissions. Yet, as a consequence of rewetting, anoxic conditions prevail in the water-saturated soils leading to high methane (CH4) emissions. For many years, research has focused on soil to atmosphere fluxes. In recent years, it is becoming apparent, that long-known stem-based emissions of CH4 from tree…	2019	Geophysical Research Abstracts	21		44562	Köhn 2019	Wrong publication type
Is it possible to cultivate peatlands climate- and environment-friendly?	Liimatainen, Maarit; Marttila, Hannu; Petros, Peter; Joki-Tokola, Erkki; Lötjönen, Timo; Silvennoinen, Hanna; Klöve, Björn	Peatlands are actively drained and cultivated especially in Northern Hemisphere. In Finland peatlands comprise one third of the total land area while over half of these are drained. Cultivated peatlands are regionally important for food and grass production and for spreading cattle manure. Agriculture comprises one of the biggest sources of anthropogenic greenhouse gas (GHG) emissions and cultiva…	2019	Geophysical Research Abstracts	21		44562	Liimatainen 2019	Wrong publication type
Effect of a Beaver Pond on Groundwater Elevation and Temperatures in a Recovering Stream System	Lowry, Michael M.; Beschta, Robert L.	Research has suggested that water tables are elevated adjacent to beaver ponds. Results are presented from a study conducted to assess the spatial and temporal dynamics of groundwater elevations and temperatures adjacent to beaver dams in a downcut stream system. The study site was Bridge Creek, OR, where water and temperature levels were measured monthly over the period June 1991May 1992. Aquife…	1994	AWRA/et al Effects of Human-Induced Changes on Hydrol Syst Symp, Jackson Hole, WY			503	Lowry 1994	Full text not available
Skogslandets vatten	Lundin, L.		1995	Det evigt vandrande vattnet			71-82	Lundin 1995	Wrong study design
Kalhuggningens inverkan på markvattenhalt och grundvattennivå	Lundin, L.		1979	Rapporter i skogsekologi och skoglig marklära, SLU			37	Lundin 1979	Wrong intervention
Betydelsen av skogsbruksåtgärder för höga vattenflöden och översvämningar. Översvämningar och dess orsaker	Lundin, L.		2003	Kungliga Skogs- och Lantbruksakademiens Tidskrift	142	22	15-21	Lundin 2003	Wrong outcome
Hydrology and hydrochemistry at subbasins of a large sedge fen watershed and effects of drainage and peat winning	Lundin, L.		1992	Proc. 9th Int. Peat Cong., Uppsala	1		143-157	Lundin 1992	Redundant (duplicate)
Revegetation dynamics after 15 years of rewetting in two extracted peatlands in Sweden	Lundin, Lars	The restoration of extracted peatlands poses challenges with regard to their recolonisation by vegetation. The most significant problems are unstable water levels, destroyed propagule bank, and temperature fluctuations on bare peat surfaces. Rewetting is considered necessary for the re-establishment of peat-forming vegetation. Revegetation was investigated in a long-term field study at two rewett…	2016	Mires and Peat	18			Lundin 2016	Wrong outcome
Impacts of rewetting on peat, hydrology and water chemical composition over 15 years in two finished peat extraction areas in Sweden	Lundin, Lars; Nilsson, Torbjörn; Jordan, Sabine; Lode, Elve; Strömgren, Monika	Restoration of wetlands is a high priority world-wide. Peat extraction areas can be restored by rewetting, however affecting the environment. It could be expected to turn the drained peat-cutover area from a source to a sink of most elements. This study examined effects of such rewetting on peat, hydrology and water chemistry over 15 years at two sites in Sweden; the nutrient-poor Porla peatland …	2017	Wetlands Ecol Manage	25	4	405-419	Lundin 2017	Wrong outcome
How does drainage alter the hydrology of shallow degraded peatlands across multiple spatial scales?	Luscombe, D. J.; Anderson, K.; Grand-Clement, E.; Gatis, N.; Ashe, J.; Benaud, P.; Smith, D.; Brazier, R. E.	Shallow, degraded peatlands differ in both their structure and function from deeper, peatland ecosystems. Previous work has shown that shallow, drained peatlands demonstrate rapid storm runoff that is only minimally controlled by antecedent hydrological conditions. However, such peatlands are also known to exhibit significant variation in ecohydrological organisation and structure across differen…	2016	J. Hydrol.	541		1329-1339	Luscombe 2016	Wrong control
IMPACT OF HIGHWAY CONSTRUCTION ROADBED SCHEMES ON THE GROUNDWATER ENVIRONMENT IN SEASONALLY-FROSTY PEAT SWAMP	Lv, Y.; Liu, H. B.; Xu, Y.	The wetland is a unique ecosystem which plays an important role in the environment. Peat swamp is a very typical type of wetlands. However, many ongoing highway construction projects often fail to consider the impact of any environmental friendly roadbed schemes on the peat swamp, which has given rise to many irreversible environmental problems. In view of this phenomenon, this paper studies the …	2016	J. Balk. Tribol. Assoc.	22	1	861-872	Lv 2016	Wrong control
Effect of water table drawdown on peatland nutrient dynamics: implications for climate change	Macrae, M. L.; Devito, K. J.; Strack, M.; Waddington, J. M.	It is anticipated that a lowering of the water table and reduced soil moisture levels in peatlands may increase peat decomposition rates and consequently affect nutrient availability. However, it is not clear if patterns will be consistent across different peatland types or within peatlands given the natural range of ecohydrological conditions within these systems. We examined the effect of persi…	2013	Biogeochemistry	112	1	661-676	Macrae 2013	Wrong outcome
Soil water conditions and air-filled porosity on ploughed reforestation areas	Mannerkoski, Hannu; Möttönen, Veikko	Five ploughed research areas from Finnish Norther Karelia were selected for comparison studies of plough ridges and untouched soil. Measurements were made at a depth of 10 cm in sample plots on both mineral and paludified mineral soil and peatland parts of these areas. In summer 1987 daily soil water matric potential was measured using tensiometers, and volumetric soil moisture content and densit…	1990	Silva Fennica	24	3		Mannerkoski 1990	Wrong intervention
The effects of drainage on neighbouring wetlands	Mark, H. S.	The effect of drainage on changes in groundwater level in 4 different types of wetlands are reported. The wetlands are situated close to areas drained either before or during the experimental period. The characteristics of each of the wetlands and the type of drainage are described. Groundwater variations in the 4 experimental areas were determined by the widely different physical and hydrogeolog…	1991	Beretning - Hedeselskabets Forskningsvirksomhed; 1991. (46):97 pp. 43 ref.			97	Mark 1991	Full text not available
Created Ponds as Indicators of Restored Sierra Nevada Meadow Hydrology	McMahon, Adam M.	Stream degradation has led to extensive restoration of wet-meadow systems in the Sierra Nevada. Pond-and-plug restoration reconnects the stream with its historic floodplain and dams eroded gullies, which then fill with water, creating a series of ponds. Elevated groundwater tables and stream flooding return natural function and wet-meadow vegetation. Little research has examined the impacts of th…	2013	MSc thesis, University of Nevada, Reno, NV, USA			109	McMahon 2013	Wrong control
Persistent carbon sink at a boreal drained bog forest	Minkkinen, K.; Ojanen, P.; Penttila, T.; Aurela, M.; Laurila, T.; Tuovinen, J. P.; Lohila, A.	Drainage of peatlands is expected to turn these ecosystems into carbon sources to the atmosphere. We measured carbon dynamics of a drained forested peatland in southern Finland over 4 years, including one with severe drought during growing season. Net ecosystem exchange (NEE) of carbon dioxide (CO2) was measured with the eddy covariance method from a mast above the forest. Soil and forest floor C…	2018	Biogeosciences	15	11	3603-3624	Minkkinen 2018	Wrong control
The analysis of the impact of small retention on water resources in the catchment/ Analiza oddzialywania malej retencji na zasoby wodne zlewni	Mioduszewski, Waldemar; Querner, Erik P.; Kowalewski, Zbigniew	The aim of this study was to analyse the impact of selected small water retention measures on surface and groundwater level in river basins. The study was limited to the analysis of measures like small water reservoirs, restoration of bogs and reconstruction of drainage systems in the river valleys. A few study cases were described. Dutch SIMGRO numerical model describing the regional surface wat…	2014	Journal of Water and Land Development	23	1	41-51	Mioduszewski 2014	Wrong study design
Rehabilitation of inland drainage systems following completion of the Geisling impoundment on the Danube	Muller, P.		1988	Wasserwirtschaft	78	10	434-441	Muller 1988	Full text not available
Methane flux influenced by experimental water table drawdown and soil warming in a dry boreal continental bog	Munir, Tariq M.; Strack, Maria		2014	Ecosystems	17	7	1271-1285	Munir 2014	Redundant (duplicate)
Growing season carbon gas exchange from peatlands used as a source of vegetation donor material for restoration	Murray, K. R.; Borkenhagen, A. K.; Cooper, D. J.; Strack, M.	The moss layer transfer technique removes the top layer of vegetation from donor sites as a method to transfer propagules and restore degraded or reclaimed peatlands. As this technique is new, little is known about the impacts of moss layer transfer on vegetation and carbon fluxes following harvest. We monitored growing season carbon dioxide (CO2) and methane (CH4) fluxes as well as plant communi…	2017	Wetl. Ecol. Manag.	25	4	501-515	Murray 2017	Wrong intervention
Dependencies of spatial variability in fluvial ecosystems on the temporal hydrological variability	Nachtnebel, H. P.		1995	Space and time scale variability and interdependencies in hydrological processes			125-134	Nachtnebel 1995	Wrong control
Restoration benefits to natural springs in the Lake Mary Watershed	Nash, C.; Tecle, A.; Craig, A.	Hoxworth Springs are one of several natural spring systems located within the Lake Mary Watershed in northern Arizona. The springs serve as critical water resources and contribute to the overall water budget for Lake Mary. Lake Mary is an artificial reservoir that supplies municipal drinking water for Flagstaff, Arizona, and surrounding communities. This area is therefore important to overall wat…	2015	Journal of the Arizona Nevada Academy of Science	46	1	30-36	Nash 2015	Wrong population
Nitrogen in rainfall, cloud water, throughfall, stemflow, stream water and groundwater for the Plynlimon catchments of mid-Wales	Neal, C.; Reynolds, B.; Neal, M.; Hill, L.; Wickham, H.; Pugh, B.	An extensive study of acidic and acid sensitive moorland and forested catchments in mid-Wales is used to show the water quality functioning with respect to nitrate and ammonium. For this, long-term records of rainfall, cloud water, throughfall, stemflow and stream water (up to 18 years of weekly data) are combined with shorter duration information on stream water associated with small tributary s…	2003	Sci. Total Environ.	314		121-151	Neal 2003	Wrong intervention
A chronosequence approach for detecting revegetation patterns after Sphagnum-peat mining, northern Japan	Nishimura, A.; Tsuyuzaki, S.; Haraguchi, A.	The aim of this study is to detect how vegetation development proceeds after Sphagnum-peat mining and how physical and chemical factors in groundwater are related to the revegetation patterns in Sarobetsu mire, Hokkaido, Japan. A total of 189 plots on peat-mining sites were set in a chronosequence and 18 plots were set on unmined control sites. A vegetation survey was conducted, and seasonal chan…	2009	Ecol. Res.	24	2	237-246	Nishimura 2009	Wrong geographical location
Carbon dioxide mitigation with tabat system on peatland	Nurzakiah, S.; Nurita; Subagio, H.	Peatland conservation to maintain the natural condition is the best way to resolve carbon dioxide emission problem due to land use change; and to reduce fire in peatland. However, peatland conservation in extensive agricultural peatland is difficult to execute (or accomplish). Peatland can be productive for agriculture with the appropriate technology. Water management is required to regulate grou…	2019	12th International Seminar and Congress of Indonesian Soil Science Society 2019, ISCO-ISS 2019	393			Nurzakiah 2019	Wrong geographical location
Sphagnum farming on former peat extraction sites - a climate-neutral production system?	Oestmann, Jan; Düvel, Dominik; Dettmann, Ullrich; Tiemeyer, Bärbel	Restoration projects aim to turn drained and degraded peatlands back into their original stateas sinks of atmospheric carbon dioxide (CO2). A promising way of combining ecological andeconomic goals is paludiculture, i.e. biomass production under wet and peat preservingconditions. Here, we evaluate the attempt of commercial Sphagnum farming onformer peat extraction sites in northwestern Germany, w…	2019	Geophysical Research Abstracts	21		44562	Oestmann 2019	Wrong publication type
Soil-atmosphere CO2, CH4 and N2O fluxes in boreal forestry-drained peatlands	Ojanen, P.; Minkkinen, K.; Alm, J.; Penttila, T.	Greenhouse gas emissions from managed peatlands are annually reported to the UNFCCC For the estimation of greenhouse gas (GHG) balances on a country-wide basis, It is necessary to know how soil-atmosphere fluxes are associated with variables that are available for spatial upscaling We measured momentary soil-atmosphere CO2 (heterotrophic and total soil respiration), CH4 and N2O fluxes at 68 fores…	2010	For. Ecol. Manage.	260	3	411-421	Ojanen 2010	Wrong outcome
Multiobjective Approach to Water Management System for Wetlands in Biebrza River Valley: Case Study	Okruszko, H.; Szuniewicz, J.; Okruszko, T.	The largest consolidated territory of wetlands in Poland is found in the Biebrza River valley. The area currently features patches of natural wetlands as well as some areas that have been drained and reclaimed. The hydrology of the region is described, and efforts made to restore the hydrological balance to wetlands in disturbed sites are detailed. Water inflow is being increased in wetlands that…	1988	Acad of Finland/et al Hydrol of Wetlands in Temperate and Cold Regions Int Symp, Joensuu, Finland	1		10	Okruszko 1988	Wrong study design
Peat exploitation upon Stormyran - Effects on aquatic environment	Olofsson, H.	The peat-digging area is 60 hectares. The draining water together with runoff water from a forest and swamp zone of 310 hectares is supplied to the receiver Vinnfar-stream by the drainage canal from the digging area. Monitoring of precipitation, runoff and water chemical properties in surface and ground water has been accomplished for the years 1984-1986. The yearly precipitation was slightly bel…	1989	Technical Report, Department of Limnology, Uppsala University, Uppsala, Sweden				Olofsson 1989	Full text not available
Short-term Stream and Riparian Responses to Beaver Dam Analogs on a Low-Gradient Channel Lacking Woody Riparian Vegetation	Orr, M. R.; Weber, N. P.; Noone, W. N.; Mooney, M. G.; Oakes, T. M.; Broughton, H. M.	As ecosystem engineers, beavers (Castor canadensis) influence biogeomorphology and riparian vegetation. Streams with historic beaver removal and grazing often become incised, thereby altering stream and riparian processes. Anthropogenic structures that mimic beaver dams called beaver dam analogs (BDAs) may reverse incision by reintroducing historic processes. To understand BDAs as a process-based…	2019	Northwest Sci.	93	3	171-184	Orr 2019	Wrong geographical location
The impact of drainage and peat extraction on hydrology in Palsu bog	Palejs, M.; Boczon, A.	Peat extraction area impact on intact raised bog part is thought to be connected with considerable changes on hydrological regime, which with time influences the bog and brings it to serious aftereffect as change of vegetation, firstly - disappearing of Sphagnum moss with a poor chance to return. This is explained with low water table and relatively decomposed peat, which is hydrologically unsuit…	2006	Assessing of Soil and Water Conditions in Forests			111-122	Palejs 2006	Full text not available
Carbon dioxide emissions from reed canary grass during two growing seasons after restoration of an abandoned agricultural peat soil	Palmborg, Cecilia	Reed canary grass (RCG) can be a suitable energy crop on abandoned agricultural peatland as it can be harvested for more than 10 years without re-establishment, and nutrient recycling to rhizomes lowers the fertilizer demand. A field near Mala in Sweden was restored by improving drainage and sowing RCG in 2010. In the first growing season, CO2 emissions from the soil were lower and groundwater le…	2012	Acta Agriculturae Scandinavica, Section A - Animal Science	62			Palmborg 2012	Wrong intervention
Carbon dioxide emissions from peat soil on a newly restored reed canary grass field and a nearby, abandoned agricultural field	Palmborg, Cecilia	In northern Scandinavia vast areas of agricultural land on peat soil have been abandoned the last 50 years. This land is still drained and thus carbon dioxide emissions can be substantial. Reed canary grass can be a suitable energy crop for some of the abandoned peatland that is easiest to restore. A field near Malå in Sweden was restored using open ditches on one part and tile draining on anothe…	2012	14th International Peat Congress				Palmborg 2012	Wrong publication type
Draening og grundvandstand pa marskjord	Pedersen, E. F.		1977	Tidsskrift for planteavl	81	3	325-345	Pedersen 1977	Wrong intervention
The effect of water table levels and short-term ditch restoration on mountain peatland carbon cycling in the Cordillera Blanca, Peru	Planas-Clarke, A. M.; Chimner, R. A.; Hribljan, J. A.; Lilleskov, E. A.; Fuentealba, B.	Many tropical mountain peatlands in the Andes are formed by cushion plants. These unique cushion plant peatlands are intensively utilized for grazing and are also influenced by climate change, both of which alter hydrologic conditions. Little is known about the natural hydroperiods and greenhouse gas fluxes of these peatlands or the consequences of hydrologic alteration for these fluxes. Therefor…	2020	Wetl. Ecol. Manag.	28	1	51-69	Planas-Clarke 2020	Wrong geographical location
The hydrological regime of wooded marsh-ridden and cutover peat bogs in southern Byelorussia	Podzharov, V. K.	The groundwater regime has a marked influence on crop yield in marsh-ridden lands. Data on water table variations in bogs over a 9-year period (1963-1971) are presented. They represent a variety of conditions that exist on natural marsh-ridden lands as well as in areas subject to reclamation measures. The most intense drainage of bogs never leads to overdrying of the root layer sufficient to decr…	1975	IAHS Publication	105		187-195	Podzharov 1975	Wrong control
Management Strategies for Baseflow Augmentation	Ponce, V. M.; Lindquist, D. S.	For a stream to remain effluent, the following conditions must be met: (1) The draining aquifer must be recharged seasonally with adequate amounts of moisture; (2) The water table must be shallow enough to be intersected by the stream; and (3) The aquifer's size and hydraulic properties must be sufficient to maintain flows throughout the dry season. Base flow augmentation refers to the temporary …	1990	IN: Hydraulics/Hydrology of Arid Lands (H2AL). American Society of Civil Engineers, New York. 1990. p 391-396. 6 ref.				Ponce 1990	Wrong outcome
CO2 fluxes from drained and rewetted peatlands using a new ECOSSE model water table simulation approach	Premrov, A.; Wilson, D.; Saunders, M.; Yeluripati, J.; Renou-Wilson, F.	The ability of peatlands to remove and store atmospheric carbon (C) depends on the drainage characteristics, which can be challenging to accommodate in biogeochemical models. Many studies indicate that restoration (by rewetting) of damaged peatlands can re-establish their capacity as a natural C sink. The purpose of this research was to improve the biogeochemical modelling of peatlands using the …	2021	Sci. Total Environ.	754			Premrov 2021	Wrong study design
Hydrology and microclimate of a partly restored cutover bog, Quebec	Price, J. S.	Peatlands do not readily return to functional wetland ecosystems after harvesting (cutting), because the harsh hydrological and microclimatic conditions are unsuitable for Sphagnum regeneration. In this study, drainage ditches blocked after harvesting restored the water balance to a condition similar to a nearby natural bog. Evaporation averaged 2.9 and 2.7 mm day(-1) on the cutover and natural b…	1996	Hydrol. Process.	10	10	1263-1272	Price 1996	Wrong control
Wilderness dynamics in Müritz national park - vegetation development in wildlife sanctuary areas on the eastern shore of Müritz	Rannow, V. S.; Simon, O.; Kotremba, C.; Goebel, W.; Spicher, V.	Müritz National Park harbours a wilderness area of 1,720 ha where hunting has been prohibited since 1998. The wildlife sanctuary is located on the eastern shore of Lake Müritz. This synoptic analysis reviews the available information regarding vegetation changes in the area from 1991 to 2012. Additionally, remote sensing data helped to identify changes in forest cover. A combination of spectral i…	2019	Naturschutz Landsch.plan.	51	10	478-485	Rannow 2019	Full text not available
Water table fluctuations control CO2 exchange in wet and dry bogs through different mechanisms	Ratcliffe, J. L.; Campbell, D. I.; Clarkson, B. R.; Wall, A. M.; Schipper, L. A.	High water tables (WT) stabilise peatland carbon (C) through regulation of biogeochemical processes. The impact of peatland WT on ecosystem function, including C exchange, alters over time, and the factors that cause some peatlands to display resilience and others to undergo degradation are poorly understood. Here we use CO2 flux measurements, measured by eddy covariance, to compare ecosystem fun…	2019	Sci. Total Environ.	655		1037-1046	Ratcliffe 2019	Wrong population
Catchment fragmentation and hydro-ecological modification of a raised bog wetland	Regan, S.; Johnston, P.; Boegh, E.; Blyth, E.; Hannah, D. M.; Hisdal, H.; Kunstmann, H.; Su, B.; Yilmaz, K. K.	The occurrence of ecological communities of conservational value on the surface of raised bog wetlands requires that specific hydrological conditions are maintained. Marginal drainage, in the past 20 years, of Clara Bog, Ireland, has resulted in dramatic morphological changes. Differential peat consolidation has fragmented what was one high bog topographic catchment area into four distinct catchm…	2013	Climate and Land Surface Changes in Hydrology	359		340-345	Regan 2013	Wrong study design
A fen drainage trial in central Newfoundland	Richardson, J.; May, L.; Salter, E. C.	Describes experiments in Newfoundland to determine the effects of ditch spacing on water table levels, as part of a study to develop the optimum drainage system for the successful afforestation of bog and fen. A 6.6 ha site was drained in 1972 using a Parkgate tine plough drawn by two specially modified tractors. Measurements made in the three years after draining showed that the water table drop…	1976	Information Report, Newfoundland Forest Research Centre, Canada; 1976. (N-X-139):16 pp. 8 ref.				Richardson 1976	Full text not available
The influence of rewetting on vegetation development and decomposition in a degraded fen	Richert, M.; Dietrich, O.; Koppisch, D.; Roth, S.	The rewetting technique border irrigation was installed in a degraded fen peatland in northeastern Germany. Because of the prevailing site conditions, the technique resulted in two different rewetting variants (surface irrigation and temporary inundation) at the study site. This paper reports on the practicability of this technique and the influence of rewetting on vegetation development, decompo…	2000	Restor. Ecol.	8	2	186-195	Richert 2000	Wrong control
Greenhouse gas emissions from two rewetted peatlands previously managed for forestry	Rigney, C.; Wilson, D.; Renou-Wilson, F.; Muller, C.; Moser, G.; Byrne, K. A.	The aim of this study was to investigate the controls on carbon dioxide (CO2), methane (CH4) and nitrous oxide (N2O) dynamics on a blanket bog (at Pollagoona) and a raised bog (at Scohaboy) in Ireland after felling of plantation forestry and rewetting, and to produce annual balances for each gas at both sites. Gas fluxes were measured during a twelve-month period using the chamber method. Microsi…	2018	Mires Peat	21		23	Rigney 2018	Wrong control
Changes in Catchment Runoff Following Drainage and Afforestation	Robinson, M.	In many parts of N. Europe artificial drainage is necessary to establish plantation forestry. Data was collected from a small catchment to study the hydrological effects of a change in land use from rough moorland to plantation forestry. The forest is not yet mature, so the results to date mainly relate to the forestry drainage. The drainage resulted in a samll increase in the annual yields, larg…	1986	Journal of Hydrology JHYDA7 Vol. 86, No. 1/2, p 71-84, September 1986. 5 fig, 3 tab, 30 ref. I. H. P. III Project 6.1.				Robinson 1986	Wrong outcome
(Rewetting of the mires 'Grosser Rohrpfuhl' and 'Teufelsbruch' in Berlin-Spandau)	Rodel, D.	Permanent plots near the groundwater measuring points show first changes of the flora and vegetation after clearing measures. -from English summary	1986	Telma	16		279-289	Rodel 1986	Wrong intervention
Conceptual models for surface water and groundwater interactions at pond and plug restored meadows	Rodriguez, K.; Swanson, S.; McMahon, A.	The pond and plug meadow restoration method, used for incised meadows in the Sierra Nevada Range, takes available alluvium on site to dam the incised channel in several places. Groundwater storage gained from restoration may alter flow paths and surface water availability. Water flowing through the meadow is elevated, usually to an alternate channel, and slowed by floodplain spreading, meanders, …	2017	J. Soil Water Conserv.	72	4	382-394	Rodriguez 2017	Wrong control
Inferring soil water movement and streamflow response in Canadian Prairie riparian areas using hydrologic state variables	Ross, C. A.; Ali, G.; Lobb, D.	Flat terrain and soils with variable permeability make it difficult to assess the relative importance of surface and subsurface runoff in the Canadian Prairies, especially in riparian areas that are critical for water transmission and solute transport. The main objective of this study is therefore to determine whether patterns of hydrologic state variables, namely, near-surface soil moisture (SM)…	2017	Hydrol. Process.	31	22	3765-3782	Ross 2017	Wrong intervention
Influence of Ground Water Table Depth, Ground Vegetation Coverage and Soil Chemical Properties on Forest Regeneration in Cutovers on Drained Fen Habitats	Ruseckas, J.; Grigaliunas, V.; Suchockas, V.; Pliura, A.	Ruseckas, J., Grigaliunas, V., Suchockas, V., and Pliura, A. 2015. Influence of Ground Water Table Depth, Ground Vegetation Coverage and Soil Chemical Properties on Forest Regeneration in Cutovers on Drained Fen Habitats. Baltic Forestry 21(1): 152-161. The objective of this study was to evaluate natural forest regeneration in cutovers on drained fens (eutrophic and mesotrophic low moor peat soil…	2015	Baltic For.	21	1	152-161	Ruseckas 2015	Wrong outcome
Initial effects of forestry operations on N2O and vegetation dynamics in a boreal peatland buffer	Saari, P.; Saarnio, S.; Saari, V.; Heinonen, J.; Alm, J.	Peatland buffer zones with sedimentation ponds are established with the intention of capturing solids and nutrients liberated in drained forestry catchments. As noted in earlier fertilization experiments, added nitrogen (N) immediately increases nitrous oxide (N2O) emissions in such buffers, and we expected the same to happen after disturbances in the catchment caused by clear-cutting, soil prepa…	2010	Plant Soil	330	1	149-162	Saari 2010	Wrong intervention
Non-traditional ways of solving the landscape water management	Salek, J.; Mala, E.; Stencel, M.	This contribution deals with the non-traditional ways of flood control represented by restoration of natural and creation of artificial retention basins, restoration and control of polyfunctional natural and artificial wetlands, use of positive buffer zone effect of small water reservoirs, hydromelioration facilities, water and wetland refuges. Non-traditional ways of rainwater disposal mean rain…	2003	Ekol. Bratisl.	22		275-284	Salek 2003	Wrong outcome
Depth of water table prior to ditch network maintenance is a key factor for tree growth response	Sarkkola, S.; Hokka, H.; Ahti, E.; Koivusalo, H.; Nieminen, M.	In boreal-drained peatland forests, tree growth is retarded by the gradual deterioration of drainage ditch networks. In order to avoid the development of suboptimal growth conditions, ditch network maintenance (DNM) operations (ditch cleaning and/or complementary ditching) are annually conducted on an area of about 70,000 ha in Finland. The previous studies indicate that the depth of the water ta…	2012	Scand. J. Forest Res.	27	7	649-658	Sarkkola 2012	Wrong outcome
Role of tree stand evapotranspiration in maintaining satisfactory drainage conditions in drained peatlands	Sarkkola, S.; Hokka, H.; Koivusalo, H.; Nieminen, M.; Ahti, E.; Paivanen, J.; Laine, J.	Ditch networks in drained peatland forests are maintained regularly to prevent water table rise and subsequent decrease in tree growth. The growing tree stand itself affects the level of water table through evapotranspiration, the magnitude of which is closely related to the living stand volume. In this study, regression analysis was applied to quantify the relationship between the late summer wa…	2010	Can. J. For. Res.-Rev. Can. Rech. For.	40	8	1485-1496	Sarkkola 2010	Wrong control
Domination of growing-season evapotranspiration over runoff makes ditch network maintenance in mature peatland forests questionable	Sarkkola, S.; Nieminen, M.; Koivusalo, H.; Lauren, A.; Ahti, E.; Launiainen, S.; Nikinmaa, E.; Marttila, H.; Laine, J.; Hokka, H.	In Finland, ditch network maintenance (DNM) is carried out annually on 60-70,000 ha of drained peatland to promote tree growth for forestry purposes. However, it is important to avoid ditching that contributes little to the stand growth and productivity, both to improve the economical profitability of forestry and to mitigate DNM-induced nutrient release to watercourses. We hypothesised that matu…	2013	Mires Peat	11		11	Sarkkola 2013	Wrong control
Controls on plot-scale evapotranspiration from a constructed fen in the Athabasca Oil Sands Region, Alberta	Scarlett, S. J.; Petrone, R. M.; Price, J. S.	In the Athabasca Oil Sands Region of the Western Boreal Plain mining companies now recognize the importance of reclaiming peatlands, as they cover >50% of the pre-mined regional landscape. To date, reclamation efforts have focused on marsh and open water wetlands. However, these wetland systems are not abundant in the sub-humid climate of the WBP because of their excessive evapotranspiration (ET)…	2017	Ecol. Eng.	100		199-210	Scarlett 2017	Wrong study design
Research on the dynamics of water storage after rewetting of a low moor surface	Schindler, U.; Dietrich, O.		1998	Mitteilungen der Deutschen Bodenkundlichen Gesellschaft	88		67-70	Schindler 1998	Full text not available
Natural forests of Norway spruce at peat bog margins in Bavarian Forest National Park	Schmieder, B.; Ewald, J.; Jehl, H.	Site conditions, vegetation and structure of Norway spruce forests situated on peat bog margins (two natural, one slightly drained) in Bavarian Forest National Park (Germany) were studied on three transects. Spruce forests of bog margins exhibit mean water levels of 27 cm under natural conditions, and 47 cm below surface after draining, high cover of Sphagnum mosses and high variance of tree diam…	2018	Waldokologie Online	17	2018	69-80	Schmieder 2018	Wrong intervention
The effects of suburban development on the hydrology, water quality and community structure of Chamaecyparis thyoides (L.) B.S.P. wetlands in the New Jersey Pinelands	Schneider, J. P.	Urbanization is a major cause of wetland loss and degradation in the United States. In the New Jersey Pinelands, suburban development is common on uplands adjacent to forested wetlands, and the uplands are coupled to the wetlands by a shallow aquifer in unconsolidated sandy sediments. Engineering features associated with upland suburban development alter the hydrology and water chemistry of the a…	1989	PhD thesis, Rutgers, the State University of New Jersey, New Brunswick, NJ, USA			1-151	Schneider 1989	Full text not available
Soils and Hydrologic Processes Drive Wet Meadow Formation and Approaches to Restoration, Western USA	Schook, D. M.; Borkenhagen, A. K.; McDaniel, P. A.; Wagner, J. I.; Cooper, D. J.	In 1805, the Lewis and Clark Expedition encountered Nez Perce people at a wet meadow that now holds historical significance to both cultures. Over the past two centuries this northern Idaho site, known as Weippe Prairie, was modified by digging of drainage ditches and introduction of exotic plants for livestock forage. From 2013 to 2017 a restoration was implemented that included filling a draina…	2020	Wetlands	40	3	637-653	Schook 2020	Wrong geographical location
Classification, ecological characterization and development of montane mires (Kleinwalsertal, Austria)	Schrautzer, J.; Bork, H. R.; Christ, L.; El-Balti, N.; Martens, T.; Kempke, M.; von Scheffer, C.; Unkel, I.	Aims: To classify and characterize montane mires and deduce management strategies based on their current state and long-term development. Location: Kleinwalsertal, Austria. Methods: Vascular plants and bryophytes were recorded in a field study of 274 releves. Abiotic parameters (groundwater dynamics, water and soil characteristics) were measured at 35 sites. Macro-remain analyses of 42 soil profi…	2019	Phytocoenologia	49	3	263-285	Schrautzer 2019	Wrong study design
Characterizing and evaluating successional pathways of fen degradation and restoration	Schrautzer, J.; Sival, F.; Breuer, M.; Runhaar, H.; Fichtner, A.	The definition of restoration targets and the evaluation of restoration success require a comprehensive, ecosystem-based analysis of all successional pathways, which proceed along gradients of land use intensification and continue after implementation of restoration measures. In the presented study, such analysis was applied to fen ecosystems. Study areas were river valleys and eutrophic lakes in…	2013	Ecol. Indic.	25		108-120	Schrautzer 2013	Wrong intervention
Stream-Aquifer Exchange of Water and Nitrogen Along a Beaver-Dammed Stream Draining a Rocky Mountain Valley	Shaw, E. L.; Westbrook, C. J.	Dynamic exchange of water across the stream-riparian zone interface is important in increasing stream water transit time through basins and enhancing redox-sensitive biogeochemical reactions that influence downstream water quality and ecosystem health. Such exchange may be enhanced by beaver dams, which are common throughout lower-order streams in North America and Europe. We investigated lateral…	2009	MSc thesis, Department of Geography and Planning, University of Saskatchewan, Saskatoon, SK, Canada			85	Shaw 2009	Wrong outcome
Lateral Hyporheic Exchange Along a Beaver-Dammed Stream Draining a Montane Peatland	Shaw, E. L.; Westbrook, C. J.; Janzen, K. F.	Hyporheic zones are dynamic areas important in increasing stream water transit time through basins and enhancing redox-sensitive biogeochemical reactions that influence downstream water quality and ecosystem health. Hyporheic flowpath length and complexity may be increased by beaver dams, which are common throughout lower-order streams in North America. We investigated lateral hyporheic exchange …	2007	American Geophysical Union, Fall Meeting 2008, abstract id. H11B-0736				Shaw 2007	Redundant (duplicate)
WATER-BALANCE STUDIES AND CALCULATIONS IN REGULATION OF THE MOISTURE REGIME OF EXCESSIVELY WET RECLAIMED SOILS (VODNOBALANSOVYYE ISSLEDOVANIYA L RASCHETY PRI REQULIROVANII REZHIMA UVLAZHENIYA MELIORIRUYEMYKH IZBYTOCHNO-UVLAZHNENNYKH Z EMEL')	Shebeko, V. F.	A MAJOR PROBLEM IN RECLAMATION OF EXCESSIVELY WET LAND IS THAT OF REGULATING SOIL MOISTURE WITHIN OPTIMAL LIMITS FOR NORMAL CROP GROWTH AND FOR HIGH AND STABLE YIELDS. THIS PROBLEM CAN BE SOLVED ON THE BASIS OF WATER-BALANCE COMPUTATIONS PERFORMED FOR INDIVIDUAL SEASONS OF THE YEAR. CONSIDERATION MUST BE GIVEN TO CALCULATIONS OF GROUNDWATER LEVELS, INFILTRATION, AND WATER STORAGE IN SOIL LAYERS I…	1972	VODNYYE RESURSY, NO 2, P 180-195, 1972. 7 FIG, 1 TAB, 10 REF.				Shebeko 1972	Full text not available
Drainage effect on the environment	Shiklomanov, I. A.; Novikov, S. M.	The effects of drainage of wetlands on the environment, including loss of peatland, water resources, lowering of the water table, and runoff, are discussed.	1988	Suomen Akatemian Julkaisuja	5		66-71	Shiklomanov 1988	Wrong study design
Impact of Long-Term Drying on Belowground Carbon Cycling in a Northern bog	Siems, M.; Blodau, C.	Peatlands are important global sinks of carbon dioxide and sources of methane. Impacts of climate change on these functions are of great interest. To estimate the impact of long-term drying on belowground carbon cycling and peat decomposability we investigated a transect across a drainage ditch in the Mer Bleue peatland, Ontario, Canada. To this end we installed multi-level-piezometers and pore-w…	2007	American Geophysical Union, Fall Meeting 2008, abstract id. B13A-0412				Siems 2007	Full text not available
The impact of human activities on hydrographic changes in selected wetlands	Sikora, M.; Cieśliński, R.	The aim of the work described here has been to determine the long-term impact of human activities on wetlands. Consideration has been given to such aspects as the development of the drainage network, peat extraction and restoration. The study selected two Nature Reserve wetlands, i.e. the Poblockie Bog and Kurze Grzedy, both located in the Baltic Sea basin in northern Poland. Both areas were subj…	2017	Prz. Geogr.	89	3	451-466	Sikora 2017	Wrong outcome
Plant diversity after marsh restoration measures – An analysis of the grasslands of föhr	Silke Millies, V.; Oldeland, J.	Conservation efforts aim to restore species richness in European grasslands. Since restoration management is state-aided, the goal of this study is to qualify and quantify its success in the marshlands of NW Germany. For this study, 35 sites were investigated on the island of Föhr; these have been bought over the last 20 years by the Society for the Conservation of Limicoline Birds Elmeere e.V. T…	2019	Naturschutz Landsch.plan.	51	7	330-336	SilkeMillies 2019	Full text not available
Features of hydrological performance of tile drainage in peat soils of low bogs in Latvia	Skinkis, C.	The effects of drain spacing (E) and drain depth (t) on drainage runoff regime and groundwater level in low bog peat soils used in agriculture are examined. As in mineral soils, an increase in drain depth in peat soils considerably increases the control intensity of the groundwater level. The drain spacing has comparatively less influence. By increasing the drain depth in peat bogs, the total amo…	1998	Proceedings of the Latvian Academy of Sciences. Section B, Natural Sciences	52	6	316-321	Skinkis 1998	Wrong control
Height growth and increment of the poplar clones in the region of the Gabcikovo water dam	Smelko, S.; Scheer, L.	The height growth process of two breeding poplar clones, Populus canadensis 'Robusta' and Populus canadensis 'I-214', was analysed in comparison with the assumed model course during 1989-95 using 114 sample trees in 9 permanent monitoring plots on the Danube floodplain forest of Slovakia. Investigations were also made to determine if this growth process was influenced by the damming-up of the Dan…	1999	Ekologia	18	2	143-153	Smelko 1999	Wrong geographical location
Hydrogeologic studies of mires in Haerjedalen	Staffansson, H.	The Department of Quarternary Geology, University of Uppsala, started 1985 a research project in Sveg, Haerjedalen, in cooperation with a peat production project. The research project deals with several subprojects. This report is the final report from the subproject hydrogeological studies of peatlands. The results show that shrinkage of the peatlayer in connection with ditching mainly depends o…	1990	STEV-TORV-90-11				Staffansson 1990	Full text not available
Restoration of ecosystem functions and efficiency control: case study of the Danube floodplain between Neuburg and Ingolstadt (Bavaria/Germany)	Stammel, B.; Fischer, P.; Gelhaus, M.; Cyffka, B.	The Danube floodplain is disconnected from its river, and natural water dynamic is inhibited by regulation and hydropower generation. Notwithstanding the hydropower dams, this restoration project aims to bring back natural water dynamics to the floodplain by a new floodplain stream, by ecological flooding and by temporary groundwater drawdown during summer months. Due to the new floodplain stream…	2016	Environ. Earth Sci.	75	16	14	Stammel 2016	Wrong study design
Hydrologic Response of Meadow Restoration the First Year Following Removal of Encroached Conifers	Surfleet, Christopher; Jasbinsek, John; Sanford, Thomas; VanOosbree, Gregory	This study examines the hydrologic response of a montane meadow the first winter following restoration by removal of encroached conifers. Hydrologic change was evaluated through statistical comparison of soil moisture and water table depths between the restored meadow, Marian Meadow, and a Control Meadow before and after restoration. Meadow water budgets and durations of water table depths during…	2019	Water	11	3		Surfleet 2019	Wrong geographical location
Mineralization and Decomposition Rates in Restored Pine Fens	Tarvainen, O.; Laine, A. M.; Peltonen, M.; Tolvanen, A.	Growing public interest in conserving peatlands has created a need for restoration and rapid indicators of progress in peat formation. Vegetation and hydrological indicators are commonly assessed, but changes in mineralization and decomposition rates might better indicate when peat formation is underway in restored peatlands. In Finland, we investigated differences in mineralization and decomposi…	2013	Restor. Ecol.	21	5	592-599	Tarvainen 2013	Wrong outcome
Permeable backfill effects on water removal by subsurface drains in clay soil	Taylor, G. S.; Hundal, S. S.; Fausey, N. R.		1980	Transactions of the ASAE	23	1	104-108	Taylor 1980	Wrong intervention
Soil water dynamics and hydrophysical properties of regenerating Sphagnum layers in a cutover peatland	Taylor, N.; Price, J.	The physical and hydrological conditions in extracted peatlands often act as barriers to the regeneration of the keystone peat-forming genus Sphagnum. Although previous work has suggested that Sphagnum mosses regenerating on cutover peat surfaces quickly become vulnerable to water stress as the thickness of the regenerated layer increases, uncertainties regarding the storage and transmission prop…	2015	Hydrol. Process.	29	18	3878-3892	Taylor 2015	Wrong control
Assessing the effects of riparian restoration and beaver re-colonisation on stream flow quantity and quality in an agricultural catchment	Tetzlaff, Doerthe; Smith, Aaron; Gelbrecht, Jörg; Soulsby, Chris		2019	Geophysical Research Abstracts	21		44562	Tetzlaff 2019	Redundant (duplicate)
Evaporation from natural and modified raised peat bogs in New Zealand	Thompson, M. A.; Campbell, D. I.; Spronken-Smith, R. A.		1999	Agric. For. Meteorol.	95	2	85-98	Thompson 1999	Wrong geographical location
Evaluation of Recharge to the Skunk Creek Aquifer from a Constructed Wetland near Lyons, South Dakota	Thompson, R. F.		2002	Water-Resources Investigations Report 02-4133, US Geological Survey, Denver, CO, USA			36	Thompson 2002	Wrong intervention
Experimental design and evaluation of a peatland drainage system for forestry by optimization of synthetic hydrographs, ( Alberta, Canada)	Toth, J.; Gillard, D.	A ditch system was designed, constructed, and evaluated on a 1-km 2 experimental plot in peat-covered wetland in Slave Lake Forest, Alberta, Canada, during 1981-1985. The purpose of the experiment was the development of techniques and procedures for the design of drainage systems for water-table control in large tracts of forested peatlands in order to enhance tree growth. The technical objective…	1988	Canadian Journal of Forest Research	18	3	353-373	Toth 1988	Wrong control
Fine-grained detection of land use and water table changes on organic soils over the period 1992-2012 using multiple data sources in the Dromling nature park, Germany	Untenecker, J.; Tiemeyer, B.; Freibauer, A.; Laggner, A.; Braumann, F.; Luterbacher, J.	The construction of consistent time series of land use presents a key challenge when accounting for elective land use-based activities under the Kyoto Protocol (wetland drainage and rewetting (WDR), cropland management (CM) and grazing land management (GM)), in which current land use-driven greenhouse gas emissions are compared to a reference situation in 1990. This case study is the first to dem…	2016	Land Use Pol.	57		164-178	Untenecker 2016	Wrong study design
Greenhouse gas emissions from temperate permanent grassland on clay-loam soil following the installation of artificial drainage	Valbuena-Parralejo, N.; Lanigan, G. J.; Humphreys, J.; Williams, M.; Fenton, O.; Tuohy, P.; Burchill, W.	Shallow drainage (e.g. mole and gravel mole drainage installed at 0.55 m below soil surface) is used on pasture-based farms to reduce soil moisture, deepen water table depth and thus increase grass utilization on soils with impeded drainage. There is, however, a lack of research on the effect that these drainage techniques have on soil greenhouse gas (GHG) emissions. Hence the objective of this s…	2019	Agriculture, ecosystems & environment	269		39-50	Valbuena-Parralejo 2019	Wrong intervention
Effects of disturbance on the carbon dioxide balance of an anthropogenic peatland in northern Patagonia	Vald?s-Barrera, A.; Kutzbach, L.; Celis-Diez, J. L.; Armesto, J. J.; Holl, D.; Perez-Quezada, J. F.	Peatlands are characterized by their large carbon (C) storage capacity and represent important C sinks globally. In southern Chile, young peatlands (few centuries old) have originated due to clearcutting or fire at forest sites with high precipitation on poorly drained soils. These novel ecosystems are called anthropogenic peatlands here. Their role in the regional C cycle remains largely unknown…	2019	Wetl. Ecol. Manag.	27	5	635-650	Vald?s-Barrera 2019	Wrong outcome
Fen-meadow succession in relation to spatial and temporal differences in hydrological and soil conditions	van der Hoek, D.; Sykora, K. V.	Question: In fen meadows with Junco-Molinion plant communities, falling groundwater levels may not lead to a boosted above-ground biomass production if limitation of nutrients persists. Instead, depending on drainage intensity and microtopography, acidification may trigger a shift into drier and more nutrient-poor plant communities. Location: Nature reserve, central Netherlands, 5 m a.s.l. Method…	2006	Appl. Veg. Sci.	9	2	185-194	vanderHoek 2006	Wrong outcome
Greenhouse gas emissions in natural and managed peatlands of America: case studies along a latitudinal gradient. (Special Issue: Wetland restoration and biogeochemistry: engineering carbon balanced landscapes.)	Veber, G.; Kull, A.; Villa, J. A.; Maddison, M.; Paal, J.; Oja, T.; Iturraspe, R.; Parn, J.; Teemusk, A.; Mander, U.	Processes affecting CO<sub>2</sub> and CH<sub>4</sub> emissions and their budgets have been relatively well studied in northern temperate peatlands, whereas similar studies are almost absent in southern Patagonia and the high-altitude Andean peatlands, both of which are currently under heavy anthropogenic pressure. The objectives of this study were to compare greenhouse gas (GHG) emissions in nat…	2018	Ecological Engineering	114		34-45	Veber 2018	Wrong intervention
Loss of environmental heterogeneity and aquatic macroinvertebrate diversity following large-scale restoration management	Verberk, Wcep; Leuven, Rsew; van Duinen, G. A.; Esselink, H.	Restoration management frequently focuses on recreating suitable environmental conditions for a 'target vegetation'. This approach neglects the importance of habitat diversity and spatial configuration for individual species. Here, we investigate the role of environmental heterogeneity in a restoration context and report the response of aquatic macroinvertebrates to rewetting measures, which were…	2010	Basic Appl. Ecol.	11	5	440-449	Verberk 2010	Wrong outcome
Assessing groundwater travel times and biogeochemical processes during riverbank filtration under the aspect of river restoration	Vogt, T.; Schneider, P.; Peter, S.; Durisch-Kaiser, E.; Schirmer, M.; Cirpka, O. A.; Hoehn, E.	The largest Swiss groundwater reservoirs are located in gravel aquifers of flood plains with channelized rivers. Although the number of river restoration projects is increasing, the effects of river restoration on riverbank filtration and groundwater quality are still under debate. For detailed research on biogeochemical processes during river water infiltration, field data of nutrients or pollut…	2011	Gq10: Groundwater Quality Management in a Rapidly Changing World	342		401-+	Vogt 2011	Wrong outcome
Kärnbränsleförvaret i Forsmark. Pilotförsök med vattentillförsel till en våtmark	Werner, Kent	Vid eventuell hydrologisk påverkan på värdefulla, grundvattenberoende våtmarker (kalkgölar som omges av rikkärr) i Forsmark, i samband med uppförande och drift av ett slutförvar för använt kärnbränsle, har SKB föreslagit tillförsel av vatten som åtgärd. Åtgärden syftar till att bevara de ekologiska värden som är beroende av utströmmande grundvatten och en grundvattenyta som är belägen nära markyt…	2014	SKB Report R-14-23, SKB, Sweden				Werner 2014	Wrong intervention
Rewetting an Abandoned Block-cut Peatland Using Spring Melt: How Much Water is Available?	Whittington, P. N.; Price, J. S.; Ketcheson, S. J.	Cacouna bog is an abandoned block-cut peatland which has recently (autumn 2006) received management intervention (ditches blocked to impede runoff) with the intent to accelerate spontaneous restoration. Because the peatland is a bog (ombrogenous) the spring snowmelt is a critical source of water that needs to be retained to offset the summer water deficit. A snow survey and snowmelt runoff study …	2009	American Geophysical Union, Spring Meeting 2009, abstract id. H23E-04				Whittington 2009	Full text not available
Effect of mine dewatering on the peatlands of the James Bay Lowland: the role of marine sediments on mitigating peatland drainage	Whittington, P.; Price, J. S.	The wetlands of the James Bay Lowland comprise one of largest wetland complexes in the world, in part due to the properties (thickness and hydraulic conductivity) of the marine sediment (MS) that underlay them. Dewatering of an open-pit diamond mine is depressurizing the surrounding Silurian bedrock below the MS. Prior to mining, it was assumed that these MS would largely isolate the overlying pe…	2013	Hydrol. Process.	27	13	1845-1853	Whittington 2013	Wrong intervention
The Scottish Beaver Trial: Stream and loch hydrology monitoring 2009-2014, final report	Willby, N.; Perfect, C.; Gilvear, D.	This report focuses on hydrology. A network of automatic rainfall gauges, stream level and loch level recorders was operated for the period of the trial at strategic locations to monitor any hydrological changes on the lochs and streams within the Knapdale area. This was supported by manually read stage boards on all water bodies. This report presents the findings of analyses of these data. The m…	2015	Scottish Natural Heritage Commissioned Report No. 684			56	Willby 2015	Wrong outcome
Mechanisms of riparian cottonwood decline along regulated rivers	Williams, C. A.; Cooper, D. J.	Decline of riparian forests has been attributed to hydrologic modifications to river flows. However, little is known about the physiological and structural adjustments of riparian forests subject to modified flow regimes, and the potential for forest restoration using historic flow regimes is poorly understood. In this paired river study, we compared hydrology, water relations, and forest structu…	2005	Ecosystems	8	4	382-395	Williams 2005	Wrong intervention
Historical peat loss explains limited short-term response of drained blanket bogs to rewetting	Williamson, J.; Rowe, E.; Reed, D.; Ruffino, L.; Jones, P.; Dolan, R.; Buckingham, H.; Norris, D.; Astbury, S.; Evans, C. D.	This study assessed the short-term impacts of ditch blocking on water table depth and vegetation community structure in a historically drained blanket bog. A chronosequence approach was used to compare vegetation near ditches blocked 5 years, 4 years and 1 year prior to the study with vegetation near unblocked ditches. Plots adjacent to and 3 m away from 70 ditches within an area of blanket bog w…	2017	J. Environ. Manage.	188		278-286	Williamson 2017	Wrong outcome
Peatland communities and environmental parameters in an undisturbed boreal poor fen and a comparison with haul road disturbances	Wood, James L.	In the boreal forest of Alberta, oil exploration has brought roads into previously undisturbed areas. Peatlands cover vast areas of the boreal forest, transmit water across the landscape, provide habitat for wildlife, and store carbon sequestered from the atmosphere. Roads crossing peatlands is inevitable, and little is known about how roads impact plant communities, water chemistry, and water ta…	2010	MSc thesis, Department of Plant Biology, Southern Illinois University, Carbondale, Illinois, USA			185	Wood 2010	Full text not available
Ger hindrad avrinning mer våtmarker och därmed ökad grundvattennivå på södra Öland?	Wågman, Åsa		2002	MSc thesis, Högskolan i Kalmar, Kalmar, Sweden			23	Wågman 2002	Wrong control
Ecological aspects of Hirosato restoration area in the Kushiro Mire: Effect of pasture developments and river improvements on hydrochemical environments of groundwater Ecol. Civil Eng. 7(1), 37-51, 2004	Yamada, H.; Nakamura, T.; Nakagawa, Y.; Kamiya, Y.; Nakamura, F.; Watanabe, T.	The present study was conducted at Hirosato area in Kushiro Mire, where the aim of the nature restoration project by the Ministry of Environment is to restore pasture areas back to original mire. In order to understand the effects of pasture development and river improvement, the groundwater environment was investigated in pasture and surrounding areas. The results revealed that the mire area exh…	2004	Ecol. Civil Eng.	7	1	37-51	Yamada 2004	Wrong publication language
Water table, soil moisture, and oxygen diffusion relationships on two drained wetland forest sites	Young, C. E., Jr.		1969	Soil Sci.	107	3	220-222	Young 1969	Wrong control
CH4 production and oxidation processes in a boreal fen ecosystem after long-term water table drawdown	Yrjälä, Kim; Tuomivirta, Tero; Juottonen, Heli; Putkinen, Anuliina; Lappi, Kaisa; Tuittila, Eeva-Stiina; Penttilä, Timo; Minkkinen, Kari; Laine, Jukka; Peltoniemi, Krista; Fritze, Hannu	Fens, which extend over vast areas in the Northern hemisphere, are sources of the greenhouse gas CH4. Climate change scenarios predict a lowering water table (WT) in mires. To study the effect of WT drawdown on CH4 dynamics in a fen ecosystem, we took advantage of a WT drawdown gradient near a ground water extraction plant. Methane fluxes and CH4 production and oxidation potentials were related t…	2011	Global Change Biology	17	3	1311-1320	Yrjälä 2011	Wrong intervention
Om torrläggning af försumpad skogsmark	Zellén, J. O. af		1903	Skogsvårdsföreningens Tidskrift				Zellén 1903	Wrong publication type
Annual methane emissions from degraded alpine wetlands in the eastern Tibetan Plateau	Zhang, H.; Yao, Z. S.; Ma, L.; Zheng, X. H.; Wang, R.; Wang, K.; Liu, C. Y.; Zhang, W.; Zhu, B.; Tang, X. Y.; Hu, Z. H.; Han, S. H.	Grazing-oriented drainage of alpine/boreal wetlands has been broadly implemented to meet the increasing demand for animal products. However, the annual methane (CH4) emissions from alpine fens degraded due to drainage for grazing have not been well characterized clue to a lack of year-round observations. In this study, the year-round CH4 fluxes from a degraded alpine fen that is typical in the Ti…	2019	Sci. Total Environ.	657		1323-1333	Zhang 2019	Wrong intervention
Hydrology of constructed wetlands	Zmolek, Chad; Baker, J. L.; Crumpton, W. G.; Kanwar, R. S.; Anon	When using constructed wetlands as water treatment systems, the importance of understanding hydrology is crucial; for the wetland's treatment capabilities ultimately depend on it. This paper covers research being conducted on a system of constructed wetland cells receiving subsurface drainage water at three rates of inflow with each being replicated three times. The analysis of the hydrology cons…	1997	Proceedings of the 1997 ASAE Annual International Meeting. Part 1 (of 3)	2			Zmolek 1997	Full text not available
Beaver dams create healthy downstream ecosystems		A Colorado State University study shows that beaver dams in the Colorado River have ecological benefits in their immediate vicinity and further downstream. The researchers noted that water diverted by beaver dams is forced out of the natural stream channel and spreads across and down the valley for hundreds of meters. The dams built on the river changed the direction of groundwater flow in the va…	2006	Water Environ Technol	18	10	40		Full text not available
Conservation and development: the sustainable use of wetland resources. Proceedings of the Third International Wetlands Conference, Rennes, France, 19-23 September, 1988		These conference proceedings are divided into 4 sections: (1) wetland conservation and resource use (9 papers); (2) coastal zone conservation and management (4 papers); (3) wetlands and fisheries management (6 papers); (4) managing wetland hydrology (2 papers). The papers address: research priorities in wetland science; sustainable agricultural development and wetland conservation in northern Nig…	1988	Conservation and development: the sustainable use of wetland resources. Proceedings of the Third International Wetlands Conference, Rennes, France					Wrong intervention
Session II. Human activity effect on peatlands and surrounding areas in the scope of: (a) water conditions and ecosystems		The following papers are presented: Comparison between runoff conditions on a virgin peatland and a forest drainage area; water regime of a cultivated, an untouched and an afforested peatland near the Alps; Effect of different types of contour ditches on the hydrology of an open bog; Influence of intensive agriculture on water quality in peatlands; The effect of amelioration measures on the chang…	1976	Proceedings of the 5th International Peat Congress, Poznan, Poland, September			76-190		Full text not available
IAHS-AISH - Groundwater-Surface Water Interaction: Process Understanding, Conceptualization and Modelling		The proceedings contain 26 papers. The topics discussed include: surface water-groundwater interactions in pristine and cleared fractured rock catchments: Kangaroo island, South Australia; the role of alluvial valley deposits in groundwater-surface water exchange in a Chalk river; interaction between near-surface groundwater and surface water in a drained riparian wetland; surface water-groundwat…	2008	International Association of Hydrological Sciences			214		Full text not available
Proceedings of the International Symposium on forest drainage, 2nd-6th September, 1974, Jyvaskyla-Oulu, Finland		[1] The ecological fundaments of forest drainage: The main principles of forestry development of swamps in the north-west of the Russian Soviet Federative Socialist Republic (M.M. Elpatievsky [M.M. Elpat'evskii]) [cf. FA 32, 5977]; Site quality estimation on forest land [in Finland] (O. Huikari; 9 ref.) [cf. FA 14, 2994]; On some physiological peculiarities of bog plants [including Betula pubesce…	1974	Proceedings of the International Symposium on forest drainage, 2nd 6th September	1		1-200		Full text not available
Proceedings of the International Symposium on the Hydrology of Wetlands in Temperate and Cold Regions		The proceedings of the International Symposium on the Hydrology of Wetlands in Temperate and Cold Regions, held in Joensuu, Finland on 6-8 June, 1988 are presented. In the first section, initiatives in the conservation of wetlands in Canada, Finland, and Poland are examined. In the second section topics of swamp formation, mires, wetland resources, temperature changes in wetlands, peat water chem…	1988	Joensuu, Finland 6-8 June 1988. Vol. 1. The Academy of Finland, Helsinki, Finland. 1988. 320p.					Full text not available
Effects of water level and nutrients on spatial distribution of soil mesofauna in peatlands drained for forestry in Finland	Laiho, R.; Silvan, N.; Carcamo, H.; Vasander, H.		2001	Applied Soil Ecology			1-9		Redundant (duplicate)
Methane dynamics of a restored cut-away peatland	Tuittila, E. S.; Komulainen, V. M.; Vasander, H.; Nykanen, H.; Martikainen, P. J.; Laine, J.		2000	Glob. Change Biol.			569-581		Redundant (duplicate)
Research 250: Vulnerability Assessment of Peatlands: Exploration of Impacts and Adaptation Options in Relation to Climate Change and Extreme Events (VAPOR)	Renou-Wilson, Florence		2018	Research Report 250, Environmental Protection Agency, Johnstown Castle, Co. Wexford, Ireland					Redundant (duplicate)
The effects of long term drainage and restoration on soil properties of southern Rocky Mountain sedge fens	Schimelpfenig, David W.		2012	MSc thesis, Colorado State University, Fort Collins, Colorado, USA			1-76		Redundant (duplicate)
Restored cut-away peatland as a sink for atmospheric CO2	Tuittila, E. S.; Komulainen, V. M.; Vasander, H.; Laine, J.		1999	Oecologia	120		563-574		Redundant (duplicate)
Characterization of the fluxes and stores of water within newly formed Sphagnum moss cushions and their environment	Ketcheson, S. J.; Price, J. S.		2014	Ecohydrology			771-782		Redundant (duplicate)
Water and nutrient dynamics of a drained marsh in Harz National Park after rewatering	Osterloh, K.; Tauchnitz, N.; Bernsdorf, S.; Meissner, R.		2010	TELMA	40		229-244		Redundant (duplicate)
Rewetting of drained boreal spruce swamp forests results in rapid recovery of Sphagnum production	Maanavilja, L.; Kangas, L.; Mehtatalo, L.; Tuittila, E. S.		2015	J. Appl. Ecol.			1355-1363		Redundant (duplicate)
Impacts of restoration of forestry-drained peatlands on nutrient and organic carbon exports and methane dynamics	Koskinen, M.		2017	Dissertationes Forestales					Redundant (duplicate)
Restoration of ecosystem structure and function in boreal spruce swamp forests	Maanavilja, L.		2015	Dissertationes Forestales					Redundant (duplicate)
Preliminary effects of forest drainage in Alberta, Canada on groundwater table levels and stream water quality	Hillman, G. R		1988	Canadian Forestry Service, Northern Forestry Centre, Edmonton, Alberta, Canada			190-196		Redundant (duplicate)
Riparian wetland rehabilitation and beaver re-colonization impacts on hydrological processes and water quality in a lowland agricultural catchment	Smith, A.; Tetzlaff, D.; Gelbrecht, J.; Kleine, L.; Soulsby, C.		2020	Sci. Total Environ.	699				Redundant (duplicate)
