# Supplementary material for: Effects on groundwater storage of restoring, constructing or draining wetlands in temperate and boreal climates: a systematic review
Source: Environ Evid. 2022 Dec 8;11:38. doi: 10.1186/s13750-022-00289-5 (PMC11378806; doi:10.1186/s13750-022-00289-5)
Supplement: Supplementary file 5 — Additional file 5. Metadata spreadsheet including coding instructions. [file 13750_2022_289_MOESM5_ESM.xlsx]

## Sheet: Included
Publication data								Geographical data																						Climate data					Study characteristics			Intervention data										Outcome metadata
Short ref	Covidence id	Title	Authors	Year	Journal	Volume	Pages	Country	State / Province / Region	Manually entered Lat	Manually entered Long	Lat in DD format	Long in DD format	Elevation (masl)	Wetland or site name	Wetland type	Wetland subtype or specifics	Soil type	Peat depth	Wetland area	Surrounding landscape type	Forest age or tree density	Topography	Underlying geology characteristics	Soil permeability for wetland measurements	Soil hydraulic conductivity	Soil hydraulic conductivity unit	Groundwater inflows	Disturbances to groundwater	Climate zone	Long-term average annual temperature (°C)	Long-term average annual precipitation (mm/yr)	Climate conditions during control period	Climate conditions during intervention period	Study scope	Study design	True replications (intervention level, count only intervention sites, not control)	Drainage/Restoration/Creation	Type of intervention (primary)	Type of intervention (secondary, if any)	Intervention details	Ditch spacing (m)	Intervention magnitude (e.g., dam height, ditch depth)	Time since intervetion (min, yrs)	Time since intervetion (max, yrs)	Control period(s)	Intervention or measurement period(s)	Outcome type	Groundwater level reference point
Addy 2021	#10660	Embankment lowering and natural self-recovery improves river-floodplain hydro-geomorphic connectivity of a gravel bed river	Addy, S.; Wilkinson, M. E.	2021	Sci. Total Environ.	770		UK	Scotland	57 deg 0' 15" N	3 deg 26' W	57.0042	-3.43333		Allanmore floodplain of the Dee valley near Braemar	Limnic shore wetland		Mineral soils	N/A				Flat	The upper Dee catchment (Fig. 1B and Table S1) is a selectively gla- ciated landscape underlain by granite and meta-sediments (Hall et al., 2013) that are overlain by Quaternary fluvio-glacial and alluvial mate- rial in the valley bottoms (Dochartaigh et al., 2015). ...The floodplain is underlain by alluvial soils that are freely draining (Hydrology Of Soil Type Class 5; Boorman et al., 1995). Me…	High	Not reported				Cfc					Single wetland	BA	1	Restoration	Stream remeandering		To reduce overbank flooding, the breach was filled in 1984 (McEwen, 1986) with rubble, timber, approximately 20 disused cars and metal facing (Fig. S1). The embankment formed a perennial back- water that was isolated from river surface water connection during low flows (McEwen, 1986; Fig. 1C). In October 2015, the 1984 embankment was lowered by an average of 0.5 m over 70 m and most of the materi…	N/A	50 cm embankment removed	0	3	13 (Jun-Dec), 14, 15 (Jan-Sep)	15 (Oct-Dec), 16-18	Groundwater level/water table depth	Fixed point or common datum
Ahmad 2021	#10662	Meteorological Controls on Water Table Dynamics in Fen Peatlands Depend on Management Regimes	Ahmad, S.; Liu, H.; Alam, S.; Günther, A.; Jurasinski, G.; Lennartz, B.	2021	Front. Earth Sci.	9		Germany	Mecklenburg-Vorpommern	54.144 (approx)	12.607 (approx)	54.144	12.607		PD	Fen														Dfb					Single wetland	CI	1	Control										Groundwater level/water table depth	Ground surface
Ahmad 2021	#10662	Meteorological Controls on Water Table Dynamics in Fen Peatlands Depend on Management Regimes	Ahmad, S.; Liu, H.; Alam, S.; Günther, A.; Jurasinski, G.; Lennartz, B.	2021	Front. Earth Sci.	9		Germany	Mecklenburg-Vorpommern	54.101 (approx)	12.744 (approx)	54.101	12.744		PW	Fen														Dfb					Single wetland	CI	1	Restoration	Ditch blocking									Groundwater level/water table depth	Ground surface
Ahti 1997	#10551	Response of stand growth and water table level to maintenance of ditch networks within forest drainage areas	Ahti, E.; Paivanen, J.	1997	Northern forested wetlands : ecology and management	0	0	Finland		61,9-65,6	23-29,5	63.75	26.25			Mire	pine mire	Not reported	Not reported	ca 300*400m (based on fig. 2) - only experimental site area	Forest	Not reported	Not reported	Not reported	Not reported	Not reported	Not reported	Not reported	Not reported	Dfc			Not reported	Not reported	Multiple wetlands	BA	8	Drainage	Ditch network maintenance		ditching treatments of this study were performed in 1982 to 1985. In 1982 to 1985, twelve field experiments were established in drained pine mire areas (Figure 1). The experimental sites had been drained for forestry purposes a few decades earlier	45.9 (mean) average spacing of old ditches drained in the 60s. New ditches had distances of bweteen 20-80 m (Fig.2)	ditch depth is normally more than doubled (from less than 40 cm to more than 80 cm) in ditch cleaning	0	8	81-84 (once a week during one growing season before treatment, treatments initiated various years between 82-85)	82-90 (several growing seasons after treatment, treatments initiated various years 82-85)	Groundwater level/water table depth	Ground surface
Ahti 1997	#10551	Response of stand growth and water table level to maintenance of ditch networks within forest drainage areas	Ahti, E.; Paivanen, J.	1997	Northern forested wetlands : ecology and management	0	0	Finland		61,9-65,6	23-29,5	63.75	26.25			Mire	pine mire	Not reported	Not reported	ca 300*400m (based on fig. 2) - only experimental site area	Forest	Not reported	Not reported	Not reported	Not reported	Not reported	Not reported	Not reported	Not reported	Dfc			Not reported	Not reported	Multiple wetlands	BA	8	Drainage	Ditching			45.9 (mean)	Not reported	0	8	81-84 (once a week during one growing season before treatment, treatments initiated various years between 82-85)	82-90 (several growing seasons after treatment, treatments initiated various years 82-85)	Groundwater level/water table depth	Ground surface
Ahti 1997	#10551	Response of stand growth and water table level to maintenance of ditch networks within forest drainage areas	Ahti, E.; Paivanen, J.	1997	Northern forested wetlands : ecology and management	0	0	Finland		61,9-65,6	23-29,5	63.75	26.25			Mire	pine mire	Not reported	Not reported	ca 300*400m (based on fig. 2) - only experimental site area	Forest	Not reported	Not reported	Not reported	Not reported	Not reported	Not reported	Not reported	Not reported	Dfc			Not reported	Not reported	Multiple wetlands	BA	8	Drainage	Ditch network maintenance	Ditching		45.9 (mean)	Not reported	0	8	81-84 (once a week during one growing season before treatment, treatments initiated various years between 82-85)	82-90 (several growing seasons after treatment, treatments initiated various years 82-85)	Groundwater level/water table depth	Ground surface
Ahti 1997	#10551	Response of stand growth and water table level to maintenance of ditch networks within forest drainage areas	Ahti, E.; Paivanen, J.	1997	Northern forested wetlands : ecology and management	0	0	Finland		61,9-65,6	23-29,5	63.75	26.25			Mire	pine mire	Not reported		ca 300*400m (based on fig. 2) - only experimental site area	Forest	Not reported	Not reported	Not reported	Not reported	Not reported	Not reported	Not reported	Not reported	Dfc			Not reported	Not reported	Multiple wetlands	BA	1	Control						0	5	81-85 (once a week during one growing season before treatment)	82-90 (several growing seasons, weekly during these)	Groundwater level/water table depth	Ground surface
Alderson 2019	#10543	Trajectories of ecosystem change in restored blanket peatlands	Alderson, D. M.; Evans, M. G.; Shuttleworth, E. L.; Pilkington, M.; Spencer, T.; Walker, J.; Allott, T. E. H.	2019	Sci. Total Environ.	665	785-796	UK	Pennines, England	53,4-53,7 N	1,85-2 W	53.55	-1.925	636	Kinder Scout	Unspecified peatland				84 ha			Not reported	Not reported	Not reported	Not reported	Not reported	Not reported	Not reported	Cfb			Not reported	Not reported	Multiple wetlands	CI	1	Restoration	Revegetation/planting of forest	Ditch blocking	All the sites considered were subject to the LSFM method of revegetation. Because the restoration projects span the last 12 yearswith different start dates, all data are presented as years post-restoration. At some sites gullies were blocked at the same time as revegetation, but vegetation and water table data were not monitored on gully floors or gully edges so that what is presented here is lik…		Depth to water table data were measured at 17 sub-sites across all five areas, between 2010 and 2015, ranging in age post-restoration from0 to 12 years. Experimental plots comprised a 30 × 30marea, containing clusters of 15 dipwells	0	4	N/A	10-15 (Sep-Dec)	Groundwater level/water table depth	Ground surface
Alderson 2019	#10543	Trajectories of ecosystem change in restored blanket peatlands	Alderson, D. M.; Evans, M. G.; Shuttleworth, E. L.; Pilkington, M.; Spencer, T.; Walker, J.; Allott, T. E. H.	2019	Sci. Total Environ.	665	785-796	UK	Pennines, England	53,4-53,7 N	1,85-2 W	53.55	-1.925	633	Bleaklow	Unspecified peatland				26 km2			Not reported	Not reported	Not reported	Not reported	Not reported	Not reported	Not reported	Cfb			Not reported	Not reported	Multiple wetlands	CI	1	Restoration	Revegetation/planting of forest	Ditch blocking				0	12	N/A	10-15 (Sep-Dec)	Groundwater level/water table depth	Ground surface
Alderson 2019	#10543	Trajectories of ecosystem change in restored blanket peatlands	Alderson, D. M.; Evans, M. G.; Shuttleworth, E. L.; Pilkington, M.; Spencer, T.; Walker, J.; Allott, T. E. H.	2019	Sci. Total Environ.	665	785-796	UK	Pennines, England	53,4-53,7 N	1,85-2 W	53.55	-1.925	480	Rishworth Common	Unspecified peatland				1727 ha			Not reported	Not reported	Not reported	Not reported	Not reported	Not reported	Not reported	Cfb			Not reported	Not reported	Multiple wetlands	CI	1	Restoration	Revegetation/planting of forest	Ditch blocking				0	3	N/A	10-15 (Sep-Dec)	Groundwater level/water table depth	Ground surface
Alderson 2019	#10543	Trajectories of ecosystem change in restored blanket peatlands	Alderson, D. M.; Evans, M. G.; Shuttleworth, E. L.; Pilkington, M.; Spencer, T.; Walker, J.; Allott, T. E. H.	2019	Sci. Total Environ.	665	785-796	UK	Pennines, England	53,4-53,7 N	1,85-2 W	53.55	-1.925	420	Turley Holes	Unspecified peatland				665 ha			Not reported	Not reported	Not reported	Not reported	Not reported	Not reported	Not reported	Cfb			Not reported	Not reported	Multiple wetlands	CI	1	Restoration	Revegetation/planting of forest	Ditch blocking				0	3	N/A	10-15 (Sep-Dec)	Groundwater level/water table depth	Ground surface
Alderson 2019	#10543	Trajectories of ecosystem change in restored blanket peatlands	Alderson, D. M.; Evans, M. G.; Shuttleworth, E. L.; Pilkington, M.; Spencer, T.; Walker, J.; Allott, T. E. H.	2019	Sci. Total Environ.	665	785-796	UK	Pennines, England	53,4-53,7 N	1,85-2 W	53.55	-1.925	580	Black Hill	Unspecified peatland				46 ha			Not reported	Not reported	Not reported	Not reported	Not reported	Not reported	Not reported	Cfb			Not reported	Not reported	Multiple wetlands	CI	1	Restoration	Revegetation/planting of forest	Ditch blocking				5	10	N/A	10-15 (Sep-Dec)	Groundwater level/water table depth	Ground surface
Alderson 2019	#10543	Trajectories of ecosystem change in restored blanket peatlands	Alderson, D. M.; Evans, M. G.; Shuttleworth, E. L.; Pilkington, M.; Spencer, T.; Walker, J.; Allott, T. E. H.	2019	Sci. Total Environ.	665	785-796	UK	Pennines, England	53,4-53,7 N	1,85-2 W	53.55	-1.925		control	Unspecified peatland														Cfb			Not reported	Not reported	Multiple wetlands	CI	3	Control
Anderson 2010	#10284	Restoring afforested peat bogs: results of current research	Anderson, R.	2010	Research Note - Forestry Commission; 2010. (006):8 pp. 4 ref.	0	0	UK	Scotland	56deg 08′N	4deg 18′W	56.1333	-4.3	15	Flanders Moss National Nature Reserve	Bog	Ombrotrophic raised bog	Peat		46 ha	Mixed			Estuarine clay	Low					Cfb		1140 to 1270			Multiple wetlands	BA	1	Restoration	Ditch blocking									Groundwater level/water table depth	Not reported
Anderson 2017	#10261	Ten-year results of a comparison of methods for restoring afforested blanket bog	Anderson, R.; Peace, A.	2017	Mires Peat	19	23	UK	Caithness, Scotland	58° 25.8′-58° 26.3′ N	3° 23.5′-3° 34′ W	58.4342	-3.47917	85-95	Halsary South, Halsary North and Braehour	Bog	Blanket bog	Peat	0.8-6.8		Forest	Forest age at treatment; 11-15 yrs, Forest stocking density (stems ha-1); 2127-2775 (table 1)	Flat	Not reported	Not reported	Not reported	Not reported	Not reported	Not reported	Cfb			Not reported	Not reported	Multiple wetlands	CI	3	Restoration	Damming		DO: plough furrows and drains dammed but trees left growing	4		0	10	N/A	97 (Apr-Nov), 98 (Apr-Nov), 01 (Apr-Nov), 06 (Apr-Nov)	Groundwater level/water table depth	Ground surface
Anderson 2017	#10261	Ten-year results of a comparison of methods for restoring afforested blanket bog	Anderson, R.; Peace, A.	2017	Mires Peat	19	23	UK	Caithness, Scotland	58° 25.8′-58° 26.3′ N	3° 23.5′-3° 34′ W	58.4342	-3.47917	85-95	Halsary South, Halsary North and Braehour	Bog	Blanket bog	Peat	0.8-6.8		Forest	Forest age at treatment; 11-15 yrs, Forest stocking density (stems ha-1); 2127-2775 (table 1)	Flat	Not reported	Not reported	Not reported	Not reported	Not reported	Not reported	Cfb			Not reported	Not reported	Multiple wetlands	CI	3	Control	Vegetation removal		OF: no dams installed; trees felled and left intact lying on bog surface			0	10	N/A	97 (Apr-Nov), 98 (Apr-Nov), 01 (Apr-Nov), 06 (Apr-Nov)	Groundwater level/water table depth	Ground surface
Anderson 2017	#10261	Ten-year results of a comparison of methods for restoring afforested blanket bog	Anderson, R.; Peace, A.	2017	Mires Peat	19	23	UK	Caithness, Scotland	58° 25.8′-58° 26.3′ N	3° 23.5′-3° 34′ W	58.4342	-3.47917	85-95	Halsary South, Halsary North and Braehour	Bog	Blanket bog	Peat	0.8-6.8		Forest	Forest age at treatment; 11-15 yrs, Forest stocking density (stems ha-1); 2127-2775 (table 1)	Flat	Not reported	Not reported	Not reported	Not reported	Not reported	Not reported	Cfb			Not reported	Not reported	Multiple wetlands	CI	3	Restoration	Damming	Vegetation removal	DF: plough furrows and drains dammed; trees felled and left intact lying on bog surface	4		0	10	N/A	97 (Apr-Nov), 98 (Apr-Nov), 01 (Apr-Nov), 06 (Apr-Nov)	Groundwater level/water table depth	Ground surface
Anderson 2017	#10261	Ten-year results of a comparison of methods for restoring afforested blanket bog	Anderson, R.; Peace, A.	2017	Mires Peat	19	23	UK	Caithness, Scotland	58° 25.8′-58° 26.3′ N	3° 23.5′-3° 34′ W	58.4342	-3.47917	85-95	Halsary South, Halsary North and Braehour	Bog	Blanket bog	Peat	0.8-6.8		Forest	Forest age at treatment; 11-15 yrs, Forest stocking density (stems ha-1); 2127-2775 (table 1)	Flat	Not reported	Not reported	Not reported	Not reported	Not reported	Not reported	Cfb			Not reported	Not reported	Multiple wetlands	CI	3	Control	Vegetation removal		OR: no dams installed; trees removed, i.e. felled and either dragged whole off the site (Blocks 1–4) or de-branched and cut up to lie flat on bog surface (Blocks 5–6)			0	10	N/A	97 (Apr-Nov), 98 (Apr-Nov), 01 (Apr-Nov), 06 (Apr-Nov)	Groundwater level/water table depth	Ground surface
Anderson 2017	#10261	Ten-year results of a comparison of methods for restoring afforested blanket bog	Anderson, R.; Peace, A.	2017	Mires Peat	19	23	UK	Caithness, Scotland	58° 25.8′-58° 26.3′ N	3° 23.5′-3° 34′ W	58.4342	-3.47917	85-95	Halsary South, Halsary North and Braehour	Bog	Blanket bog	Peat	0.8-6.8		Forest	Forest age at treatment; 11-15 yrs, Forest stocking density (stems ha-1); 2127-2775 (table 1)	Flat	Not reported	Not reported	Not reported	Not reported	Not reported	Not reported	Cfb			Not reported	Not reported	Multiple wetlands	CI	3	Restoration	Damming	Vegetation removal	DR: plough furrows and drains dammed; trees removed, i.e. felled and either dragged whole off the site (Blocks 1–4) or de-branched and cut up to lie flat on bog surface (Blocks 5–6)	4		0	10	N/A	97 (Apr-Nov), 98 (Apr-Nov), 01 (Apr-Nov), 06 (Apr-Nov)	Groundwater level/water table depth	Ground surface
Anderson 2017	#10261	Ten-year results of a comparison of methods for restoring afforested blanket bog	Anderson, R.; Peace, A.	2017	Mires Peat	19	23	UK	Caithness, Scotland	58° 25.8′-58° 26.3′ N	3° 23.5′-3° 34′ W	58.4342	-3.47917	85-95	Halsary South, Halsary North and Braehour	Bog	Blanket bog	Peat	0.8-6.8		Forest	Forest age at treatment; 11-15 yrs, Forest stocking density (stems ha-1); 2127-2775 (table 1)	Flat	Not reported	Not reported	Not reported	Not reported	Not reported	Not reported	Cfb			Not reported	Not reported	Multiple wetlands	CI	6	Control			OO (control): no dams installed and forest left to continue growing			0	10	N/A	97 (Apr-Nov), 98 (Apr-Nov), 01 (Apr-Nov), 06 (Apr-Nov)	Groundwater level/water table depth	Ground surface
Audet 2013	#10352	Greenhouse gas emissions from a Danish riparian wetland before and after restoration	Audet, J.; Elsgaard, L.; Kjaergaard, C.; Larsen, S. E.; Hoffmann, C. C.	2013	Ecol. Eng.	57	170-182	Denmark	Jutland	55.92	9.296	55.92	9.296		Odderbæk	Limnic shore wetland		Mineral soils	N/A		Agriculture				High			groundwater flowed horizontally in the upper sandy part of the soil horizon and toward the stream		Dfb	in Fig. 2	in Fig. 2	in Fig. 2	in Fig. 2	Single wetland	BACI	1	Restoration	Stream remeandering	Rewetting	In December 2010, a 2-km long channelized segment of the river was restored by recreating meanders, raising the stream bed 0.5–1.0 m and discon- necting tile drains (Fig. 1). A number of artificial ponds collecting water from drains were also established. The riparian areas were converted from arable land into dry and wet meadow grazed by cattle and occasionally flooded during the discharge seaso…	N/A		0	1	10 (May-Nov)	11	Groundwater level/water table depth	Ground surface
Audet 2013	#10352	Greenhouse gas emissions from a Danish riparian wetland before and after restoration	Audet, J.; Elsgaard, L.; Kjaergaard, C.; Larsen, S. E.; Hoffmann, C. C.	2013	Ecol. Eng.	57	170-182	Denmark	Jutland	55.92	9.296	55.92	9.296		Odderbæk	Limnic shore wetland		Peat	59 cm		Agriculture				Very high					Dfb					Single wetland	BACI	1	Restoration	Stream remeandering	Rewetting	In December 2010, a 2-km long channelized segment of the river was restored by recreating meanders, raising the stream bed 0.5–1.0 m and discon- necting tile drains (Fig. 1). A number of artificial ponds collecting water from drains were also established. The riparian areas were converted from arable land into dry and wet meadow grazed by cattle and occasionally flooded during the discharge seaso…	N/A		0	1	10 (May-Nov)	11	Groundwater level/water table depth	Ground surface
Audet 2013	#10352	Greenhouse gas emissions from a Danish riparian wetland before and after restoration	Audet, J.; Elsgaard, L.; Kjaergaard, C.; Larsen, S. E.; Hoffmann, C. C.	2013	Ecol. Eng.	57	170-182	Denmark	Jutland	55.92	9.296	55.92	9.296		Odderbæk	Limnic shore wetland		Mineral soils	N/A		Agriculture									Dfb					Single wetland	BACI	1	Restoration	Stream remeandering	Rewetting	In December 2010, a 2-km long channelized segment of the river was restored by recreating meanders, raising the stream bed 0.5–1.0 m and discon- necting tile drains (Fig. 1). A number of artificial ponds collecting water from drains were also established. The riparian areas were converted from arable land into dry and wet meadow grazed by cattle and occasionally flooded during the discharge seaso…	N/A		0	1	10 (May-Nov)	11	Groundwater level/water table depth	Ground surface
Audet 2013	#10352	Greenhouse gas emissions from a Danish riparian wetland before and after restoration	Audet, J.; Elsgaard, L.; Kjaergaard, C.; Larsen, S. E.; Hoffmann, C. C.	2013	Ecol. Eng.	57	170-182	Denmark	Jutland	55.92	9.296	55.92	9.296		Odderbæk	Limnic shore wetland		Mineral soils			Agriculture									Dfb					Single wetland	BACI	1	Restoration	Stream remeandering	Rewetting	In December 2010, a 2-km long channelized segment of the river was restored by recreating meanders, raising the stream bed 0.5–1.0 m and discon- necting tile drains (Fig. 1). A number of artificial ponds collecting water from drains were also established. The riparian areas were converted from arable land into dry and wet meadow grazed by cattle and occasionally flooded during the discharge seaso…	N/A		0	1	10 (May-Nov)	11	Groundwater level/water table depth	Ground surface
Beetz 2013	#10372	Effects of land use intensity on the full greenhouse gas balance in an Atlantic peat bog	Beetz, S.; Liebersbach, H.; Glatzel, S.; Jurasinski, G.; Buczko, U.; Hoper, H.	2013	Biogeosciences	10	1067-1082	Germany		53° 41′ N	8° 49′ E	53.6833	8.81667		Ahlen-Falkenberger Moor; site G1	Bog	peat bog	Peat	330		Grassland	Not reported	Not reported	Not reported	Not reported	The peat in the cultivatedareas contains 5 % cottongrass and 1 % heather remnants inthe upper layer. It is strongly humified down to 15 cm andpoorly humified down to 140 cm (Table 1).	Not reported	Not reported	Not reported	Cfb			Fig.2	Fig.2	Single wetland	CI	1	Drainage	Ditching		We set up three measurement sites in parts of the peat bog complex with differing land use intensities (Table 1): The intensive grassland (GI) site is managed by 4–5 cuts per year and both mineral fertilization (11.8 gNm−2 yr−1 in 2008, 12.1 gNm−2 yr−1 in 2009) and manure application (226 g Cm−2 yr−1 in 2008 (2.3 t Cha−1 yr−1), 206 gCm−2 yr−1 in 2009 (2.1 tC ha−1 yr−1)). The extensively used gras…			0	2	N/A	07 (Jul-Dec), 08, 09 (Jan-Jun)	Groundwater level/water table depth	Ground surface
Beetz 2013	#10372	Effects of land use intensity on the full greenhouse gas balance in an Atlantic peat bog	Beetz, S.; Liebersbach, H.; Glatzel, S.; Jurasinski, G.; Buczko, U.; Hoper, H.	2013	Biogeosciences	10	1067-1082	Germany		53° 41′ N	8° 49′ E	53.6833	8.81667		Ahlen-Falkenberger Moor; NW	Bog	peat bog	Peat	515		Not reported	Not reported	Not reported	Not reported	Not reported		Not reported	Not reported	Not reported	Cfb			Fig.2	Fig.2	Single wetland	CI	1	Control			Natural			0	2	N/A	07 (Jul-Dec), 08, 09 (Jan-Jun)	Groundwater level/water table depth	Ground surface
Belleau 1992	#10343	Hydrodynamics of a drained black spruce bog	Belleau, P.; Plamondon, A. P.; Lagace, R.; Pepin, S.	1992	Canadian Journal of Forest Research	22	1063-1070	Canada	Québec	46°27' N	71°23' W	46.45	-71.3833		Lotbinière county	Unspecified peatland	The control and treated sites are located in a black spruce forest with mucronous nemopanthe likely to react well to drainage according to the classification carried out by Schneider (1985). The tree layer consists mainly of black spruce (Picea mariana (Mill.) B.S.P.) accompanied by some tamarack (Larix laricina (Du Roi) K. Koch) and balsam fir (Abies balsamea (Mill.)). Nernopanthus mucronatus do…	Peat	100					Most of the upper soil deposits originate from the Champlain Sea period. The drop is reduced there and one meets sporadically of the moraine deposits of the Highland front originating, according to recent assumptions, of a glacial flow towards the north (Lasalle et al. 1980). These coarse tilts develop, on their surface, a low permeability indurated layer which favors the formation of peat bogs w…		3-10	von Post			Dfb					Single wetland	BACI	1	Drainage	Ditching		The treated site was drained in spring 1987 by five parallel side ditches spaced 20, 40, 40 and 60 m apart, emptying into a main ditch (fig. 1). The ditches were excavated using a Finnish backhoe (Lânnen S-10) in deforested turns over a width of 6 m. They are 1 m deep and have a parabolic section about 2 m wide at the top. The cuttings were placed in continuous bands on either side of the drainag…	20, 40, 60	1 m deep ditches	1	3	86 (fall)	87-89 (May-Oct)	Groundwater level/water table depth	Ground surface
Berry 1991	#10507	Hydrology of drained and undrained black spruce peatlands: groundwater table profiles and fluctuations	Berry, G. J.; Jeglum, J. K.	1991	COFRDA Report; 1991. (3307):v + 39 pp. 43 ref.	0	0	Canada	Ontario	49°04′N	80°36′W	49.0667	-80.6		Wally Creek Area Forest Drainage Project, OG11	Fen		Peat	<30 to 300 cm	450 ha		50 to 140 yrs, 8 to 17 m black spruce	Flat	Heavy clay of lacustrine origin	Low	Bulk density and depth of fibric layer reported, K reported in table 16				Dfc	2	885			Multiple wetlands	CI	1	Drainage	Ditching		Almost 72 km of ditches were installed over 2X0 ha, giving a mean ditch density of 254 m/lia. In most of the urea, .side ditches averaged 90 cm deep, whereas collector and .surround ditches averaged 120 cm deep. The side and surround ditches in the OGI4 (rich treed fen) type had to be deeper (approximately 130 cm) because ol the thickness of the peat. In the winter of 1984-1985. an adjacent 170-h…	25	Side ditches 90 cm, collector and surround ditches 120 cm	3	5	N/A	87 (May-Oct), 88 (Jun-Oct), 89 (May-Oct)	Groundwater level/water table depth	Fixed point or common datum
Berry 1991	#10507	Hydrology of drained and undrained black spruce peatlands: groundwater table profiles and fluctuations	Berry, G. J.; Jeglum, J. K.	1991	COFRDA Report; 1991. (3307):v + 39 pp. 43 ref.	0	0	Canada	Ontario	49°04′N	80°36′W	49.0667	-80.6		Wally Creek Area Forest Drainage Project, OG11	Fen		Peat	<30 to 300 cm	450 ha		50 to 140 yrs, 8 to 17 m black spruce	Flat	Heavy clay of lacustrine origin	Low	Bulk density and depth of fibric layer reported, K reported in table 16				Dfc	2	885			Multiple wetlands	CI	1	Drainage	Ditching		Almost 72 km of ditches were installed over 2X0 ha, giving a mean ditch density of 254 m/lia. In most of the urea, .side ditches averaged 90 cm deep, whereas collector and .surround ditches averaged 120 cm deep. The side and surround ditches in the OGI4 (rich treed fen) type had to be deeper (approximately 130 cm) because ol the thickness of the peat. In the winter of 1984-1985. an adjacent 170-h…	40	Side ditches 90 cm, collector and surround ditches 120 cm	3	5	N/A	87 (May-Oct), 88 (Jun-Oct), 89 (May-Oct)	Groundwater level/water table depth	Fixed point or common datum
Berry 1991	#10507	Hydrology of drained and undrained black spruce peatlands: groundwater table profiles and fluctuations	Berry, G. J.; Jeglum, J. K.	1991	COFRDA Report; 1991. (3307):v + 39 pp. 43 ref.	0	0	Canada	Ontario	49°04′N	80°36′W	49.0667	-80.6		Wally Creek Area Forest Drainage Project, OG11	Fen		Peat	<30 to 300 cm	450 ha		50 to 140 yrs, 8 to 17 m black spruce	Flat	Heavy clay of lacustrine origin	Low	Bulk density and depth of fibric layer reported, K reported in table 16				Dfc	2	885			Multiple wetlands	CI	1	Drainage	Ditching		Almost 72 km of ditches were installed over 2X0 ha, giving a mean ditch density of 254 m/lia. In most of the urea, .side ditches averaged 90 cm deep, whereas collector and .surround ditches averaged 120 cm deep. The side and surround ditches in the OGI4 (rich treed fen) type had to be deeper (approximately 130 cm) because ol the thickness of the peat. In the winter of 1984-1985. an adjacent 170-h…	45	Side ditches 90 cm, collector and surround ditches 120 cm	3	5	N/A	87 (May-Oct), 88 (Jun-Oct), 89 (May-Oct)	Groundwater level/water table depth	Fixed point or common datum
Berry 1991	#10507	Hydrology of drained and undrained black spruce peatlands: groundwater table profiles and fluctuations	Berry, G. J.; Jeglum, J. K.	1991	COFRDA Report; 1991. (3307):v + 39 pp. 43 ref.	0	0	Canada	Ontario	49°04′N	80°36′W	49.0667	-80.6		Wally Creek Area Forest Drainage Project, OG11	Fen		Peat	<30 to 300 cm	450 ha		50 to 140 yrs, 8 to 17 m black spruce	Flat	Heavy clay of lacustrine origin	Low	Bulk density and depth of fibric layer reported, K reported in table 16				Dfc	2	885			Multiple wetlands	CI	1	Drainage	Ditching		Almost 72 km of ditches were installed over 2X0 ha, giving a mean ditch density of 254 m/lia. In most of the urea, .side ditches averaged 90 cm deep, whereas collector and .surround ditches averaged 120 cm deep. The side and surround ditches in the OGI4 (rich treed fen) type had to be deeper (approximately 130 cm) because ol the thickness of the peat. In the winter of 1984-1985. an adjacent 170-h…	60	Side ditches 90 cm, collector and surround ditches 120 cm	3	5	N/A	87 (May-Oct), 88 (Jun-Oct), 89 (May-Oct)	Groundwater level/water table depth	Fixed point or common datum
Berry 1991	#10507	Hydrology of drained and undrained black spruce peatlands: groundwater table profiles and fluctuations	Berry, G. J.; Jeglum, J. K.	1991	COFRDA Report; 1991. (3307):v + 39 pp. 43 ref.	0	0	Canada	Ontario	49°04′N	80°36′W	49.0667	-80.6		Wally Creek Area Forest Drainage Project, OG12	Fen		Peat	<30 to 300 cm	450 ha		50 to 140 yrs, 8 to 17 m black spruce	Flat	Heavy clay of lacustrine origin	Low	Bulk density and depth of fibric layer reported, K reported in table 16				Dfc	2	885			Multiple wetlands	CI	1	Drainage	Ditching		Almost 72 km of ditches were installed over 2X0 ha, giving a mean ditch density of 254 m/lia. In most of the urea, .side ditches averaged 90 cm deep, whereas collector and .surround ditches averaged 120 cm deep. The side and surround ditches in the OGI4 (rich treed fen) type had to be deeper (approximately 130 cm) because ol the thickness of the peat. In the winter of 1984-1985. an adjacent 170-h…	35	Side ditches 90 cm, collector and surround ditches 120 cm	3	5	N/A	87 (May-Oct), 88 (Jun-Oct), 89 (May-Oct)	Groundwater level/water table depth	Fixed point or common datum
Berry 1991	#10507	Hydrology of drained and undrained black spruce peatlands: groundwater table profiles and fluctuations	Berry, G. J.; Jeglum, J. K.	1991	COFRDA Report; 1991. (3307):v + 39 pp. 43 ref.	0	0	Canada	Ontario	49°04′N	80°36′W	49.0667	-80.6		Wally Creek Area Forest Drainage Project, OG12	Fen		Peat	<30 to 300 cm	450 ha		50 to 140 yrs, 8 to 17 m black spruce	Flat	Heavy clay of lacustrine origin	Low	Bulk density and depth of fibric layer reported, K reported in table 16				Dfc	2	885			Multiple wetlands	CI	1	Drainage	Ditching		Almost 72 km of ditches were installed over 2X0 ha, giving a mean ditch density of 254 m/lia. In most of the urea, .side ditches averaged 90 cm deep, whereas collector and .surround ditches averaged 120 cm deep. The side and surround ditches in the OGI4 (rich treed fen) type had to be deeper (approximately 130 cm) because ol the thickness of the peat. In the winter of 1984-1985. an adjacent 170-h…	60T	Side ditches 90 cm, collector and surround ditches 120 cm	3	5	N/A	87 (May-Oct), 88 (Jun-Oct), 89 (May-Oct)	Groundwater level/water table depth	Fixed point or common datum
Berry 1991	#10507	Hydrology of drained and undrained black spruce peatlands: groundwater table profiles and fluctuations	Berry, G. J.; Jeglum, J. K.	1991	COFRDA Report; 1991. (3307):v + 39 pp. 43 ref.	0	0	Canada	Ontario	49°04′N	80°36′W	49.0667	-80.6		Wally Creek Area Forest Drainage Project, OG14 (poor)	Fen	Poor treed fen	Peat	100-300	450 ha		50 to 140 yrs, 8 to 17 m black spruce	Flat	Heavy clay of lacustrine origin	Low	Bulk density and depth of fibric layer reported, K reported in table 16				Dfc	2	885			Multiple wetlands	CI	1	Drainage	Ditching		Almost 72 km of ditches were installed over 2X0 ha, giving a mean ditch density of 254 m/lia. In most of the urea, .side ditches averaged 90 cm deep, whereas collector and .surround ditches averaged 120 cm deep. The side and surround ditches in the OGI4 (rich treed fen) type had to be deeper (approximately 130 cm) because ol the thickness of the peat. In the winter of 1984-1985. an adjacent 170-h…	30	Side ditches 90 cm, collector and surround ditches 120 cm	3	5	N/A	87 (May-Oct), 88 (Jun-Oct), 89 (May-Oct)	Groundwater level/water table depth	Fixed point or common datum
Berry 1991	#10507	Hydrology of drained and undrained black spruce peatlands: groundwater table profiles and fluctuations	Berry, G. J.; Jeglum, J. K.	1991	COFRDA Report; 1991. (3307):v + 39 pp. 43 ref.	0	0	Canada	Ontario	49°04′N	80°36′W	49.0667	-80.6		Wally Creek Area Forest Drainage Project, OG14 (poor)	Fen	Poor treed fen	Peat	100-300	450 ha		50 to 140 yrs, 8 to 17 m black spruce	Flat	Heavy clay of lacustrine origin	Low	Bulk density and depth of fibric layer reported, K reported in table 16				Dfc	2	885			Multiple wetlands	CI	1	Drainage	Ditching		Almost 72 km of ditches were installed over 2X0 ha, giving a mean ditch density of 254 m/lia. In most of the urea, .side ditches averaged 90 cm deep, whereas collector and .surround ditches averaged 120 cm deep. The side and surround ditches in the OGI4 (rich treed fen) type had to be deeper (approximately 130 cm) because ol the thickness of the peat. In the winter of 1984-1985. an adjacent 170-h…	60T	Side ditches 90 cm, collector and surround ditches 120 cm	3	5	N/A	87 (May-Oct), 88 (Jun-Oct), 89 (May-Oct)	Groundwater level/water table depth	Fixed point or common datum
Berry 1991	#10507	Hydrology of drained and undrained black spruce peatlands: groundwater table profiles and fluctuations	Berry, G. J.; Jeglum, J. K.	1991	COFRDA Report; 1991. (3307):v + 39 pp. 43 ref.	0	0	Canada	Ontario	49°04′N	80°36′W	49.0667	-80.6		Wally Creek Area Forest Drainage Project, OG14 (rich)	Fen	Rich treed fen	Peat	300-390	450 ha		50 to 140 yrs, 8 to 17 m black spruce	Flat	Heavy clay of lacustrine origin	Low	Bulk density and depth of fibric layer reported, K reported in table 16				Dfc	2	885			Multiple wetlands	CI	1	Drainage	Ditching		Almost 72 km of ditches were installed over 2X0 ha, giving a mean ditch density of 254 m/lia. In most of the urea, .side ditches averaged 90 cm deep, whereas collector and .surround ditches averaged 120 cm deep. The side and surround ditches in the OGI4 (rich treed fen) type had to be deeper (approximately 130 cm) because ol the thickness of the peat. In the winter of 1984-1985. an adjacent 170-h…	30	Side ditches 90 cm, collector and surround ditches 120 cm	3	5	N/A	87 (May-Oct), 88 (Jun-Oct), 89 (May-Oct)	Groundwater level/water table depth	Fixed point or common datum
Bess 2014	#10583	Ditch restoration in a large Northern Michigan Fen: Vegetation response and basic porewater chemistry	Bess, J. A.; Chimner, R. A.; Kangas, L. C.	2014	Ecol. Restor.	32	260-274	USA	Upper Michigan	46°27' 13.23" N,	85°28' 33.01" W)	46.4537	-85.4758		Sleeper Lake Fen complex	Fen	former glacial lake plain	Peat		20,000 ha	Forest			glacial lake plain						Dfb	5.1	810			Single wetland	BA	1	Restoration	Ditch blocking		restored 2 km of ditch by replacing spoils with an excavator. In addition to ditch filling, we conducted experimental plantings of 18 species of vascular plants and 6 mosses to test the effectiveness of seeding, moss diaspore application and mulching.		2.6 km ditch blocking		5 months; Oct 2009–March 2010	June-Oct 09	9-Oct	Groundwater level/water table depth	Ground surface
Blankenburg 2009	#10635	Renaturing and Rewetting of Bogs and Flood Plains in the Light of Diffuse Shifts in Material Loads	Blankenburg, J.	2009	KW - Korrespondenz Wasserwirtschaft	2	146-150	Germany	NW Germany	Not reported or easily retrievable from article or maps. Estimated in the vicinity of: 52.5 N, 8.3W	Not reported or easily retrievable from article or maps. Estimated in the vicinity of: 52.5 N, 8.3W	52.5	8.3		Dümmer	Fen														Cfb					Single wetland	CI	1	Restoration	Ditch blocking		Somewhat unclear, data reported is for a single site but it seems references to interventions refer to several sites. One intervention is "dammed to 0.3 m below ground".			Not reported	Not reported		96-97, 98 (Jan-May)	Groundwater level/water table depth
Boczon 2009	#10506	The impact of beaver ponds on water resources in the catchment area in the Browsk Forest District - a case study	Boczon, A.; Wrobel, M.; Syniaiev, V.	2009	Lesne Prace Badawcze	70	363-371	Poland								Limnic shore wetland														Dfb					Single wetland	BA	3	Restoration	Damming		Beaver pond creation.					04, 05	07, 08	Groundwater level/water table depth	Fixed point or common datum
Boelter 1972	#10253	Water table drawdown around an open ditch in organic soils	Boelter, DH	1972	Journal of Hydrology	0	0	USA	Minnesota	47° 32' N	93° 28' W	47.5333	-93.4667		Marcell bog	Bog	Small lake-filled bog about 2 hectares (5 acres) in size. The bog supports a stand of 75- to 80-year-old black spruce and has a low to low-medium productivity rating.	Peat	6-7 m	2 ha				The organic soil in the Marcell bog is typical of that commonly found in lake-filled bogs in northern Minnesota. A fibric sphagnum horizon at the surface ranges in depth from a few centimeters in the hollows to 0.5 m in the hummocks. This horizon has many large pores that are easily drained and offer little resistance to water flow as indicated by high water yield coeffi- cients and hydraulic con…	Low	Reported in Table 1				Dfb					Multiple wetlands	CI	1	Drainage	Ditching		An open ditch, 135 m (443 It) long, 1.25 m (4 It) deep, and approximately 2 m (6.5 It) wide at the top was constructed through the center of the Marcell bog (Fig. 1). The ditch was excavated with ditching dynamite after first removing trees from the ditching site. A cutoff wall was installed at the outlet with removable boards permitting control of the water level in the ditch at various elevatio…	Single ditch		0	4	N/A	66-70 (May-Aug)	Groundwater level/water table depth	Fixed point or common datum
Bonsel 2011	#10375	Effects of a hydrological protection zone on the restoration of a raised bog: a case study from Northeast-Germany 1997-2008	Bonsel, A.; Sonneck, A. G.	2011	Wetl. Ecol. Manag.	19	183-194	Germany	border of Mecklenburg and Western Pomerania	54°06'N	12°42'E	54.1	12.7		Grenztalmoor	Bog	Raised bog	Peat	0,4m + underlying peat?	427 ha										Dfb	8	642			Single wetland	BA	1	Restoration	Ditch blocking		Restoration work began in October 1997. The main ditches within the raised bog remnant and the adjacent fen (hereinafter referred to as ‘central’ and ‘adjacent’ area) were blocked in order to retain rainwater and to minimize surface runoff. installing further embankments (ditch blockings) in a second stage of restoration in October 2001.	>100		0	11	94-97	98-08	Groundwater level/water table depth	Ground surface
Bonsel 2011	#10375	Effects of a hydrological protection zone on the restoration of a raised bog: a case study from Northeast-Germany 1997-2008	Bonsel, A.; Sonneck, A. G.	2011	Wetl. Ecol. Manag.	19	183-194	Germany	border of Mecklenburg and Western Pomerania	54°06'N	12°42'E	54.1	12.7		Grenztalmoor	Fen	adjacent area of the raised bog	Peat	4,4m											Dfb					Single wetland	BA	1	Restoration	Ditch blocking		Restoration work began in October 1997. The main ditches within the raised bog remnant and the adjacent fen (hereinafter referred to as ‘central’ and ‘adjacent’ area) were blocked in order to retain rainwater and to minimize surface runoff. installing further embankments (ditch blockings) in a second stage of restoration in October 2001.	>100		0	11	94-97	98-08	Groundwater level/water table depth	Ground surface
Bouwes 2016	#10686	Ecosystem experiment reveals benefits of natural and simulated beaver dams to a threatened population of steelhead (Oncorhynchus mykiss)	Bouwes, Nicolaas; Weber, Nicholas; Jordan, Chris E.; Saunders, W. Carl; Tattam, Ian A.; Volk, Carol; Wheaton, Joseph M.; Pollock, Michael M.	2016	Scientific reports	6	44573	USA	Oregon	44.59 (approx)	-120.20 (approx)	44.59	-120.2		Bridge Creek watershed	Limnic shore wetland														BSk					Watershed	BACI	1	Restoration	Damming		Beaver dam	NA						Groundwater level/water table depth	Ground surface
Burdun 2021	#10665	Remotely Sensed Land Surface Temperature Can Be Used to Estimate Ecosystem Respiration in Intact and Disturbed Northern Peatlands	Burdun, I.; Kull, A.; Maddison, M.; Veber, G.; Karasov, O.; Sagris, V.; Mander, U.	2021	Journal of Geophysical Research-Biogeosciences	126		Estonia		57.914	26.697	57.914	26.697		Ess-soo	Bog		Peat	2-4 m											Dfb					Multiple wetlands	CI	1	Drainage	Peat extraction	Spontaneous restoration (unmaintained drainage)	Extracted	Not reported		23	23		17-20 (Mar-Nov)	Groundwater level/water table depth	Ground surface
Burdun 2021	#10665	Remotely Sensed Land Surface Temperature Can Be Used to Estimate Ecosystem Respiration in Intact and Disturbed Northern Peatlands	Burdun, I.; Kull, A.; Maddison, M.; Veber, G.; Karasov, O.; Sagris, V.; Mander, U.	2021	Journal of Geophysical Research-Biogeosciences	126		Estonia		58.427	24.786	58.427	24.786		Kildemaa	Bog		Peat	remaining peat layer depth 0.8–2 m											Dfb					Multiple wetlands	CI	1	Drainage	Peat extraction	Spontaneous restoration (unmaintained drainage)	Extracted/Drained	Not reported		Not reported	Not reported		17-20 (Mar-Nov)	Groundwater level/water table depth	Ground surface
Burdun 2021	#10665	Remotely Sensed Land Surface Temperature Can Be Used to Estimate Ecosystem Respiration in Intact and Disturbed Northern Peatlands	Burdun, I.; Kull, A.; Maddison, M.; Veber, G.; Karasov, O.; Sagris, V.; Mander, U.	2021	Journal of Geophysical Research-Biogeosciences	126		Estonia		58.617	24.233	58.617	24.233		Kõima 1	Bog		Peat	the peat deposit depth reaches 7.5 m											Dfb					Multiple wetlands	CI	1	Drainage	Peat extraction	Spontaneous restoration (unmaintained drainage)	Drained	Not reported		32	32		17-20 (Mar-Nov)	Groundwater level/water table depth	Ground surface
Burdun 2021	#10665	Remotely Sensed Land Surface Temperature Can Be Used to Estimate Ecosystem Respiration in Intact and Disturbed Northern Peatlands	Burdun, I.; Kull, A.; Maddison, M.; Veber, G.; Karasov, O.; Sagris, V.; Mander, U.	2021	Journal of Geophysical Research-Biogeosciences	126		Estonia		58.614	24.239	58.614	24.239		Kõima 2	Bog		Peat	the peat deposit depth reaches 7.5 m											Dfb					Multiple wetlands	CI	1	Drainage	Peat extraction		Natural						17-20 (Mar-Nov)	Groundwater level/water table depth	Ground surface
Burdun 2021	#10665	Remotely Sensed Land Surface Temperature Can Be Used to Estimate Ecosystem Respiration in Intact and Disturbed Northern Peatlands	Burdun, I.; Kull, A.; Maddison, M.; Veber, G.; Karasov, O.; Sagris, V.; Mander, U.	2021	Journal of Geophysical Research-Biogeosciences	126		Estonia		58.790	26.528	58.79	26.528		Laiuse	Bog		Peat	Not reported											Dfb					Multiple wetlands	CI	1	Drainage	Peat extraction	Spontaneous restoration (unmaintained drainage)	Extracted	Not reported		21	21		17-20 (Mar-Nov)	Groundwater level/water table depth	Ground surface
Burdun 2021	#10665	Remotely Sensed Land Surface Temperature Can Be Used to Estimate Ecosystem Respiration in Intact and Disturbed Northern Peatlands	Burdun, I.; Kull, A.; Maddison, M.; Veber, G.; Karasov, O.; Sagris, V.; Mander, U.	2021	Journal of Geophysical Research-Biogeosciences	126		Estonia		58.878	26.219	58.878	26.219		Linnussaare	Bog		Peat	peat layer varies from 4 to 7 m											Dfb					Multiple wetlands	CI	1	Drainage	Peat extraction		Natural						17-20 (Mar-Nov)	Groundwater level/water table depth	Ground surface
Burdun 2021	#10665	Remotely Sensed Land Surface Temperature Can Be Used to Estimate Ecosystem Respiration in Intact and Disturbed Northern Peatlands	Burdun, I.; Kull, A.; Maddison, M.; Veber, G.; Karasov, O.; Sagris, V.; Mander, U.	2021	Journal of Geophysical Research-Biogeosciences	126		Estonia		58.599	24.379	58.599	24.379		Maima	Bog		Peat	the peat deposit depth reaches 7.5 m											Dfb					Multiple wetlands	CI	1	Drainage	Peat extraction	Spontaneous restoration (unmaintained drainage)	Extracted	Not reported		22	22		17-20 (Mar-Nov)	Groundwater level/water table depth	Ground surface
Burdun 2021	#10665	Remotely Sensed Land Surface Temperature Can Be Used to Estimate Ecosystem Respiration in Intact and Disturbed Northern Peatlands	Burdun, I.; Kull, A.; Maddison, M.; Veber, G.; Karasov, O.; Sagris, V.; Mander, U.	2021	Journal of Geophysical Research-Biogeosciences	126		Estonia		58.874	26.254	58.874	26.254		Männikjärve	Bog		Peat	peat layer varies from 4 to 7 m											Dfb					Multiple wetlands	CI	1	Drainage	Peat extraction		Natural						17-20 (Mar-Nov)	Groundwater level/water table depth	Ground surface
Burke 1975	#10630	Effect of drainage on the hydrology of blanket bog	Burke, W.	1975	Irish Journal of Agricultural Research	14	145-162	Ireland	Co Mayo	54.28	-9.643	54.28	-9.643		Glenamoy	Bog	blanket bog	Peat		0.35 ha			Flat		Low	1.2 x 10-5 to 1.5 x 10-4	cm/day			Cfb			Lots of info in Figures and tables		Single wetland	CI	1	Drainage	Ditching		six different types of drains were installed as part of the study of drainage methods, but no distinction is made between them in subsequent discussion	various, equally spaced across the plot		0	5	N/A	68-73	Groundwater level/water table depth	Ground surface
Burke 1975	#10630	Effect of drainage on the hydrology of blanket bog	Burke, W.	1975	Irish Journal of Agricultural Research	14	145-162	Ireland	Co Mayo	54.28	-9.643	54.28	-9.643		Glenamoy	Bog	blanket bog	Peat		0.35 ha			Flat		Low					Cfb					Single wetland	CI	1	Control				various, equally spaced across the plot		0	5	N/A	68-73	Groundwater level/water table depth	Ground surface
Buszka 2011	#10554	Relation of hydrologic processes to groundwater and surface-water levels and flow directions in a dune-beach complex at Indiana Dunes National Lakeshore and Beverly Shores, Indiana	Buszka, Paul M.; Cohen, David A.; Lampe, David C.; Pavlovic, Noel B.	2011			75	USA	Indiana	41°40' 52" N	86°59'06" W	41.6811	-86.985		Beverly Shores, Indiana Dunes National Lakeshore	Limnic shore wetland	Dune-beach complex with wetland between shore dunes. The Great Marsh is a large interdunal wetland south of the dune-beach complex that parallels the modern Lake Michigan shoreline in northwestern Indiana (Shedlock and others, 1994, p. 6–7, fig. 2). During the 20th century, farming, ditching, and the construction of roads, levees, houses and other facilities reduced the size of Great Marsh from 1…	Mineral soils mixed with organic component (e.g., peat)			Mixed	N/A	Flat	Surficial: Dune, beach and lacustrine sand. Underlying: Till and glacial-lacustrine silty clay and clay. The surficial aquifer in the Beverly Shores part of the study area is composed of dune, beach, and lacustrine sands, as described by Shedlock and others (1994) (figs. 14–15). Cores collected from the surficial aquifer during this study also included occasional small lenses of organic muck and …	Low	Highly permeable sandy surficial aquifer				Dfa					Wetland complex	BA	1	Restoration	Ditch blocking		Wetland restoration at INDU included plugging cul-verts and ditches formerly usedto drain wetlands, construct-ing spillways and levees to maintain surface water at higher levels, and planting of wetland species. For example, wetlands in parts of the Great Marsh adjacent to Beverly Shores were restored in 1998-2002 behind several spillway controls south of Beverly Drive and east and west of Broadw…			7	9	78-89	07-09	Groundwater level/water table depth	Fixed point or common datum
Byrne 2005	#10386	The effect of afforestation on soil carbon dioxide emissions in blanket peatland in Ireland	Byrne, K. A.; Farrell, E. P.	2005	Forestry	78	217-227	Ireland	Galway	53.4 (approx.)	-9.4 (approx.)	53.4	-9.4		Undrained 1	Unspecified peatland	ombrotrophic blanket peatland	Peat	Table 2		Forest									Cfb	9.5	1952			Multiple wetlands	CI	1	Control				NA		NA	NA	N/A	96 (Jun-Dec), 97	Groundwater level/water table depth
Byrne 2005	#10386	The effect of afforestation on soil carbon dioxide emissions in blanket peatland in Ireland	Byrne, K. A.; Farrell, E. P.	2005	Forestry	78	217-227	Ireland	Galway	53.4 (approx.)	-9.4 (approx.)	53.4	-9.4		Undrained 2	Unspecified peatland	ombrotrophic blanket peatland	Peat	Table 2		Forest									Cfb	9.5	1952			Multiple wetlands	CI	1	Control				NA		NA	NA	N/A	96 (Jun-Dec), 97	Groundwater level/water table depth
Byrne 2005	#10386	The effect of afforestation on soil carbon dioxide emissions in blanket peatland in Ireland	Byrne, K. A.; Farrell, E. P.	2005	Forestry	78	217-227	Ireland	Galway	53.4 (approx.)	-9.4 (approx.)	53.4	-9.4		Spruce 1	Unspecified peatland	ombrotrophic blanket peatland	Peat	3.4		Forest			Not reported						Cfb	9.5	1952			Multiple wetlands	CI	1	Drainage	Ditching	Revegetation/planting of forest	Drained, forested	Not reported		2	3	N/A	96 (Jun-Dec), 97	Groundwater level/water table depth	Not reported
Byrne 2005	#10386	The effect of afforestation on soil carbon dioxide emissions in blanket peatland in Ireland	Byrne, K. A.; Farrell, E. P.	2005	Forestry	78	217-227	Ireland	Galway	53.4 (approx.)	-9.4 (approx.)	53.4	-9.4		Pine 1	Unspecified peatland	ombrotrophic blanket peatland	Peat	0.9		Forest			Not reported						Cfb	9.5	1952			Multiple wetlands	CI	1	Drainage	Ditching	Revegetation/planting of forest	Drained, forested	Not reported		18	19	N/A	96 (Jun-Dec), 97	Groundwater level/water table depth	Not reported
Byrne 2005	#10386	The effect of afforestation on soil carbon dioxide emissions in blanket peatland in Ireland	Byrne, K. A.; Farrell, E. P.	2005	Forestry	78	217-227	Ireland	Galway	53.4 (approx.)	-9.4 (approx.)	53.4	-9.4		Pine 2	Unspecified peatland	ombrotrophic blanket peatland	Peat	3.4		Forest			Not reported						Cfb	9.5	1952			Multiple wetlands	CI	1	Drainage	Ditching	Revegetation/planting of forest	Drained, forested	Not reported		22	23	N/A	96 (Jun-Dec), 97	Groundwater level/water table depth	Not reported
Byrne 2005	#10386	The effect of afforestation on soil carbon dioxide emissions in blanket peatland in Ireland	Byrne, K. A.; Farrell, E. P.	2005	Forestry	78	217-227	Ireland	Galway	53.4 (approx.)	-9.4 (approx.)	53.4	-9.4		Pine 3	Unspecified peatland	ombrotrophic blanket peatland	Peat	1.8		Forest			Not reported						Cfb	9.5	1952			Multiple wetlands	CI	1	Drainage	Ditching	Revegetation/planting of forest	Drained, forested	Not reported		26	27	N/A	96 (Jun-Dec), 97	Groundwater level/water table depth	Not reported
Byrne 2005	#10386	The effect of afforestation on soil carbon dioxide emissions in blanket peatland in Ireland	Byrne, K. A.; Farrell, E. P.	2005	Forestry	78	217-227	Ireland	Galway	53.4 (approx.)	-9.4 (approx.)	53.4	-9.4		Pine 4	Unspecified peatland	ombrotrophic blanket peatland	Peat	1.8		Forest			Not reported						Cfb	9.5	1952			Multiple wetlands	CI	1	Drainage	Ditching	Revegetation/planting of forest	Drained, forested	Not reported		32	33	N/A	96 (Jun-Dec), 97	Groundwater level/water table depth	Not reported
Byrne 2005	#10386	The effect of afforestation on soil carbon dioxide emissions in blanket peatland in Ireland	Byrne, K. A.; Farrell, E. P.	2005	Forestry	78	217-227	Ireland	Galway	53.4 (approx.)	-9.4 (approx.)	53.4	-9.4		Spruce 2	Unspecified peatland	ombrotrophic blanket peatland	Peat	1.7		Forest			Not reported						Cfb	9.5	1952			Multiple wetlands	CI	1	Drainage	Ditching	Revegetation/planting of forest	Drained, forested, then clearfelled	Not reported		22	23	N/A	96 (Jun-Dec), 97	Groundwater level/water table depth	Not reported
Byrne 2005	#10386	The effect of afforestation on soil carbon dioxide emissions in blanket peatland in Ireland	Byrne, K. A.; Farrell, E. P.	2005	Forestry	78	217-227	Ireland	Galway	53.4 (approx.)	-9.4 (approx.)	53.4	-9.4		Clearfell 1	Unspecified peatland	ombrotrophic blanket peatland	Peat	5.5		Forest			Not reported						Cfb	9.5	1952			Multiple wetlands	CI	1	Drainage	Ditching	Revegetation/planting of forest	Drained, forested, then clearfelled	Not reported		0	1	N/A	96 (Jun-Dec), 97	Groundwater level/water table depth	Not reported
Byrne 2005	#10386	The effect of afforestation on soil carbon dioxide emissions in blanket peatland in Ireland	Byrne, K. A.; Farrell, E. P.	2005	Forestry	78	217-227	Ireland	Galway	53.4 (approx.)	-9.4 (approx.)	53.4	-9.4		Clearfell 2	Unspecified peatland	ombrotrophic blanket peatland	Peat	1		Forest			Not reported						Cfb	9.5	1952			Multiple wetlands	CI	1	Drainage	Ditching	Revegetation/planting of forest	Drained, forested, then clearfelled	Not reported		0	1	N/A	96 (Jun-Dec), 97	Groundwater level/water table depth	Not reported
Cao 2017	#10578	The effect of water table decline on soil CO2 emission of Zoige peatland on eastern Tibetan Plateau: A four-year in situ experimental drainage	Cao, R.; Xi, X. Q.; Yang, Y. H. S.; Wei, X.; Wu, X. W.; Sun, S. C.	2017	Appl. Soil Ecol.	120	55-61	China	Hongyuan County, Sichuan Province	32°48′N	102°33′E	32.8	102.55	3500	Zoige peatland	Unspecified peatland	The Zoige peatland consists of lakes, river wide valleys, and marshymeadows (river terrace marshes), among which marshy meadows oc-cupy a percentage of 67.2% of the total peatland area (Lang et al.,1999). Marshy meadows are a primary type of peatland in HongyuanCounty, occupying about 492 km2(Lang et al., 1999). This peatland ismostly waterlogged in early summer, and its peat depth in this region…	Peat	0.3 to 10 m					Not reported	Not reported	Not reported				Dwc	0.9	744			Single wetland	CI	1	Drainage	Ditching		The water table was manipulated by ditching in the homogeneouspeatland. In April of 2013, we dug a 240 m long, 0.5 m wide, and 1 mdeep drainage ditch (called the major ditch thereafter) in a fenced,flatarea of 150 × 150 m. The major ditch was connected to a small river.		50 cm deep ditch	0	3	N/A	13 (Jul-Sep), 14 (May-Jul, Sep), 15 (Apr-Sep), 16 (Apr-Sep)	Groundwater level/water table depth	Ground surface
Cao 2017	#10578	The effect of water table decline on soil CO2 emission of Zoige peatland on eastern Tibetan Plateau: A four-year in situ experimental drainage	Cao, R.; Xi, X. Q.; Yang, Y. H. S.; Wei, X.; Wu, X. W.; Sun, S. C.	2017	Appl. Soil Ecol.	120	55-61	China	Hongyuan County, Sichuan Province	32°48′N	102°33′E	32.8	102.55	3500	Zoige peatland	Unspecified peatland	The Zoige peatland consists of lakes, river wide valleys, and marshymeadows (river terrace marshes), among which marshy meadows oc-cupy a percentage of 67.2% of the total peatland area (Lang et al.,1999). Marshy meadows are a primary type of peatland in HongyuanCounty, occupying about 492 km2(Lang et al., 1999). This peatland ismostly waterlogged in early summer, and its peat depth in this region…	Peat	0.3 to 10 m					Not reported	Not reported	Not reported				Dwc	0.9	744			Single wetland	CI	1	Drainage	Ditching		The water table was manipulated by ditching in the homogeneouspeatland. In April of 2013, we dug a 240 m long, 0.5 m wide, and 1 mdeep drainage ditch (called the major ditch thereafter) in a fenced,flatarea of 150 × 150 m. The major ditch was connected to a small river.		20 cm deep	0	3	N/A	13 (Jul-Sep), 14 (May-Jul, Sep), 15 (Apr-Sep), 16 (Apr-Sep)	Groundwater level/water table depth	Ground surface
Chimner 2017	#10502	Multi-decadal Changes in Water Table Levels Alter Peatland Carbon Cycling	Chimner, R. A.; Pypker, T. G.; Hribljan, J. A.; Moore, P. A.; Waddington, J. M.	2017	Ecosystems	20	1042-1057	USA	Michigan	46° 19' N	86° 03' W	46.3167	-86.05		Seney National Wildlife Refuge	Fen	peatland	Peat												Dfb			NA	NA	Watershed	CI	1	Creation	Damming	Creating open water reservoirs	a service road and levee (dike) were built to create additional ponds for waterfowl. impeded drainage in several locations and caused flooding on the north side of the levee (wet treatment), while drying the south side (dry treatment).			58	59	N/A	10 (Apr-Nov), 11 (Apr-Nov)	Groundwater level/water table depth	Ground surface
Chimner 2017	#10502	Multi-decadal Changes in Water Table Levels Alter Peatland Carbon Cycling	Chimner, R. A.; Pypker, T. G.; Hribljan, J. A.; Moore, P. A.; Waddington, J. M.	2017	Ecosystems	20	1042-1057	USA	Michigan	46° 19' N	86° 03' W	46.3167	-86.05		Seney National Wildlife Refuge	Fen	peatland	Peat												Dfb			NA	NA	Watershed	CI	1	Creation	Damming		a service road and levee (dike) were built to create additional ponds for waterfowl. impeded drainage in several locations and caused flooding on the north side of the levee (wet treatment), while drying the south side (dry treatment).			58	59	N/A	10 (Apr-Nov), 11 (Apr-Nov)	Groundwater level/water table depth	Ground surface
Chimner 2017	#10502	Multi-decadal Changes in Water Table Levels Alter Peatland Carbon Cycling	Chimner, R. A.; Pypker, T. G.; Hribljan, J. A.; Moore, P. A.; Waddington, J. M.	2017	Ecosystems	20	1042-1057	USA	Michigan	46° 19' N	86° 03' W	46.3167	-86.05		Seney National Wildlife Refuge	Fen	peatland	Peat												Dfb					Watershed	CI	1	Control						58	59	N/A	10 (Apr-Nov), 11 (Apr-Nov)
Chimner 2019	#10303	A new method for restoring ditches in peatlands: ditch filling with fiber bales	Chimner, R. A.; Cooper, D. J.; Bidwell, M. D.; Culpepper, A.; Zillich, K.; Nydick, K.	2019	Restor. Ecol.	27	63-69	USA	Colorado	37° 52′ 01′′N	107° 43′ 29′′W	37.8669	-107.725	3120	Chattanooga fen	Fen	mountain peatland complex	Peat	Peat thick-ness across the site varies from 1.4 to 2.5 m, averaging 2 m(Chimner unpublished data)	25 ha	Forest									Dfc					Single wetland	BACI	1	Restoration	Ditch blocking		Phase 1. Phase 1 was a pilot test filling 30m of ditch 5 on 28–29 July, 2009. After monitoring phase 1 for 4 years, phase 2 filled the remaining 30m of ditch 5 and 105m of ditch 6 on 22–26 June, 2013	In 2005, a series of ditches, 450m in total length, were identified and mapped in the southern portion of Chattanooga fen (Fig. 1). The ditches were 2–4 m wide and 1–2 m deep.	1-2m deep ditches	0	8	05-09 (Jun-Sep)	10-17 (Jun-Sep)	Groundwater level/water table depth	Ground surface
Chimner 2019	#10303	A new method for restoring ditches in peatlands: ditch filling with fiber bales	Chimner, R. A.; Cooper, D. J.; Bidwell, M. D.; Culpepper, A.; Zillich, K.; Nydick, K.	2019	Restor. Ecol.	27	63-69	USA	Colorado	37° 52′ 01′′N	107° 43′ 29′′W	37.8669	-107.725	3120	Chattanooga fen	Fen	mountain peatland complex	Peat	Peat thick-ness across the site varies from 1.4 to 2.5 m, averaging 2 m(Chimner unpublished data)	25 ha	Forest									Dfc					Single wetland	BACI	1	Control			Phase 1			0	8	July 09-17		Groundwater level/water table depth
Chimner 2019	#10303	A new method for restoring ditches in peatlands: ditch filling with fiber bales	Chimner, R. A.; Cooper, D. J.; Bidwell, M. D.; Culpepper, A.; Zillich, K.; Nydick, K.	2019	Restor. Ecol.	27	63-69	USA	Colorado	37° 52′ 01′′N	107° 43′ 29′′W	37.8669	-107.725	3120	Chattanooga fen	Fen	mountain peatland complex	Peat	Peat thick-ness across the site varies from 1.4 to 2.5 m, averaging 2 m(Chimner unpublished data)	25 ha	Forest									Dfc					Single wetland	BACI	1	Restoration	Ditch blocking		Phase 2			0	4	05-13 (Jun-Sep)	14-17 (Jun-Sep)	Groundwater level/water table depth	Ground surface
Chimner 2019	#10303	A new method for restoring ditches in peatlands: ditch filling with fiber bales	Chimner, R. A.; Cooper, D. J.; Bidwell, M. D.; Culpepper, A.; Zillich, K.; Nydick, K.	2019	Restor. Ecol.	27	63-69	USA	Colorado	37° 52′ 01′′N	107° 43′ 29′′W	37.8669	-107.725	3120	Chattanooga fen	Fen	mountain peatland complex	Peat	Peat thick-ness across the site varies from 1.4 to 2.5 m, averaging 2 m(Chimner unpublished data)	25 ha	Forest									Dfc					Single wetland	BACI	2	Control			phase 2			0	4	June 13-17		Groundwater level/water table depth
Chimner 2019	#10303	A new method for restoring ditches in peatlands: ditch filling with fiber bales	Chimner, R. A.; Cooper, D. J.; Bidwell, M. D.; Culpepper, A.; Zillich, K.; Nydick, K.	2019	Restor. Ecol.	27	63-69	USA	Colorado	37° 52′ 01′′N	107° 43′ 29′′W	37.8669	-107.725	3120	Chattanooga fen	Fen	mountain peatland complex	Peat	Peat thick-ness across the site varies from 1.4 to 2.5 m, averaging 2 m(Chimner unpublished data)	25 ha	Forest									Dfc					Single wetland	BACI	1	Restoration	Ditch blocking		long term WT monitoring before restoration					05-17 (Jun-Sep)	05-17 (Jun-Sep)	Groundwater level/water table depth
Clilverd 2016	#10500	Coupled Hydrological/Hydraulic Modelling of River Restoration Impacts and Floodplain Hydrodynamics	Clilverd, H. M.; Thompson, J. R.; Heppell, C. M.; Sayer, C. D.; Axmacher, J. C.	2016	River Res. Appl.	32	1927-1948	UK	Norfolk	52.88 (approx.)	1.067 (approx.)	52.88	1.067	21	Hunworth Meadow	Limnic shore wetland	Floodplain	Mineral soils	N/A	3 ha	Agriculture	N/A	Flat	The River Glaven’s catchment is characterized by chalk bedrock that is overlain by chalk-rich sandy till up to 40 m thick and glaciogenic sand and gravel deposits (Moorlock et al., 2002). Floodplain soils consist of alluvial deposits estimated to be a maximum of 2 m thick and are predominantly sandy loam at the study site. A detailed description of the geology at the site is presented in Clilverd…	High					Cfb					Single wetland	BA	5	Restoration	Dam or barrier removal		embankment removal in March 2009. Restoration of the 400 m reach of river was undertaken between 18 and 27 March 2009	N/A	embankments that ranged from 0.4 to 1.1 m above the meadow surface,	0	1	07 (Mar-Dec), 08, 09 (Jan-Mar)	09 (Mar-Dec), 10 (Jan-Jul)	Groundwater level/water table depth	Not reported
Cooper 1998	#10341	Hydrologic restoration of a fen in Rocky Mountain National Park, Colorado, USA	Cooper, D. J.; MacDonald, L. H.; Wenger, S. K.; Woods, S. W.	1998	Wetlands	18	335-345	USA	Colorado	40.311 (approx.)	-105.810 (approx.)	40.311	-105.81	2865	Big Meadows	Fen	The fen is gently sloping, and its vegetation is dominated by the sedges Carex aquatilis Wahlenberg and C. utriculata Boott, with the willow Salix planifolia Pursh. being abundan. up to 2 m of peat has accumulated on alluvial and glacial material. Adjacent to Tonahutu Creek, recent alluvial deposits occur at the surface, and no peat is present	Peat	Up to 2 m	63-ha	Forest		Mountaineous	a glacial moraine, mineral soil. In the fen portions of the wetland, up to 2 m of peat has accumulated on alluvial and glacial material	Medium					Dfc			Big Meadows is subject to a strongly seasonal, snowmelt-driven hydrologic regime.	Big Meadows is subject to a strongly seasonal, snowmelt-driven hydrologic regime.	Single wetland	BACI	1	Restoration	Ditch blocking		In the early 1900s, a ditch was constructed through the central and southern portions of Big Meadows to enhance hay production for livestock. Since Big Meadows is located 3.5 km from the near_x0002_est road, filling the ditch with imported soil was not practical. Instead, 44 pieces of 150-era-long, 90-cm_x0002_wide, and 3-ram-thick galvanized sheet metal were in_x0002_stalled across the ditch to …		This ditch drains water from the fen to Tonahutu Creek and is approx_x0002_imately 500 m in length, 0.5 m wide, and up to 1.0 m in depth	0	4	87-89 (Jun-Aug)	91-94 (Jun-Aug)	Groundwater level/water table depth	Ground surface
Cooper 2014	#10559	Infilled Ditches are Hotspots of Landscape Methane Flux Following Peatland Re-wetting	Cooper, M. D. A.; Evans, C. D.; Zielinski, P.; Levy, P. E.; Gray, A.; Peacock, M.; Norris, D.; Fenner, N.; Freeman, C.	2014	Ecosystems	17	1227-1241	UK	North Wales	52°58'09"N	3°49'00"W	52.9692	-3.81667		Migneint blanket bog	Bog	heterogeneous upland wet heathland on blanket peat, with dominant plant species being Calluna vulgaris, Eriophorum spp., Juncus spp., and Sphagnum spp. altitude of 450–460 m	Peat	2 m					Average peat thickness is around 2 m, with underlying bedrock consisting of Ordovician shales and volcanic tuffs						Cfb					Single wetland	CI	1	Restoration	Ditch blocking		In August 2008, as part of a pilot restoration study, four of the deeper southeast– northwest ditches were completely blocked with heather bales and then re-profiled, whereby the upper layers of peat adjacent to the ditch were scraped over the heather bales to entirely fill the ditch. The remaining two ditches (those closest to the lake) were left open as a control,	40	"deep"	1	3	N/A	09 (Jun-Dec), 10, 11 (Jan-Aug)	Groundwater level/water table depth	Not reported
Cooper 2014	#10559	Infilled Ditches are Hotspots of Landscape Methane Flux Following Peatland Re-wetting	Cooper, M. D. A.; Evans, C. D.; Zielinski, P.; Levy, P. E.; Gray, A.; Peacock, M.; Norris, D.; Fenner, N.; Freeman, C.	2014	Ecosystems	17	1227-1241	UK	North Wales	52°58'09"N	3°49'00"W	52.9692	-3.81667		Migneint blanket bog	Bog	blanket bog	Peat	2 m											Cfb					Single wetland	CI	1	Control			Drained site (Llyn Serw)						09 (Jun-Dec), 10, 11 (Jan-Aug)	Groundwater level/water table depth
Cooper 2014	#10559	Infilled Ditches are Hotspots of Landscape Methane Flux Following Peatland Re-wetting	Cooper, M. D. A.; Evans, C. D.; Zielinski, P.; Levy, P. E.; Gray, A.; Peacock, M.; Norris, D.; Fenner, N.; Freeman, C.	2014	Ecosystems	17	1227-1241	UK	North Wales	52°58'09"N	3°49'00"W	52.9692	-3.81667	450-460	Migneint blanket bog	Bog	blanket bog	Peat	2				Hilly	underlying bedrock consisting of Ordovician shales and volcanic tuffs	Low					Cfb	5.6	2200			Single wetland	CI	1	Drainage	Ditching		Drained site (Llyn Serw)	40		29	31	N/A	09 (Jun-Dec), 10, 11 (Jan-Aug)	Groundwater level/water table depth	Not reported
Cooper 2017	#10307	Mountain wetland restoration: The role of hydrologic regime and plant introductions after 15 years in the Colorado Rocky Mountains, USA	Cooper, D. J.; Kaczynski, K. M.; Sueltenfuss, J.; Gaucherand, S.; Hazen, C.	2017	Ecol. Eng.	101	46-59	USA	Colorado	37.94 N	107.87 W	37.94	-107.87		Telluride Fen site	Fen		Mineral soils	NA	Table 1	Mixed	Fig. 5	Mountaineous	Not reported	Not reported	Not reported	NA	Not reported	Buried drains likely influenced sites with a watertable well below the buried soil surface. During construction of theski area and golf course, streams were placed into culverts andburied limiting interaction with adjacent soils. In addition, “bur-rito drains”, consisting of filter fabric filled with gravel and rock,were placed in trenches to drain sites.	Dfc			Not reported	Not reported	Multiple wetlands	BACI	1	Restoration	Revegetation/planting of forest		All sites were planted with 3–4 month old greenhouse grownseedlings to match the floristic composition of reference fens,meadows and riparian areas	NA	NA	0	14	94-97 (Jun-Aug)	98-14 (Jun-Aug)	Groundwater level/water table depth	Ground surface
Cooper 2017	#10307	Mountain wetland restoration: The role of hydrologic regime and plant introductions after 15 years in the Colorado Rocky Mountains, USA	Cooper, D. J.; Kaczynski, K. M.; Sueltenfuss, J.; Gaucherand, S.; Hazen, C.	2017	Ecol. Eng.	101	46-59	USA	Colorado	37.94 N	107.87 W	37.94	-107.87	>1600	Telluride Riparian site	Limnic shore wetland		Mineral soils	NA	Table 1	Mixed	Fig. 5	Mountaineous	Not reported	Not reported	Not reported	NA	Not reported	Buried drains likely influenced sites with a watertable well below the buried soil surface. During construction of theski area and golf course, streams were placed into culverts andburied limiting interaction with adjacent soils. In addition, “bur-rito drains”, consisting of filter fabric filled with gravel and rock,were placed in trenches to drain sites.	Dfc			Not reported	Not reported	Multiple wetlands	BACI	1	Restoration	Revegetation/planting of forest		All sites were planted with 3–4 month old greenhouse grownseedlings to match the floristic composition of reference fens,meadows and riparian areas	NA	NA	0	13	98-00 (Jun-Aug)	01-14 (Jun-Aug)	Groundwater level/water table depth	Ground surface
Cowdery 2019	#10498	The Hydrologic Benefits of Wetland and Prairie Restoration in Western Minnesota-Lessons Learned at the Glacial Ridge National Wildlife Refuge, 2002–15	Cowdery, Timothy K.; Christenson, Catherine A.; Ziegeweid, Jeffrey R.	2019	0	0	1	USA	Minnesota	44,7 (approx)	96,3W (approx)	44.7	-96.3		Glacial Ridge National Wildlife Refuge, glacial ridge study area	Other	just refered to as wetlands			124,000-acre, but study basins ranging from 8-15 mi2, with core basin = 64.91mi2	Mixed		Hilly	moraine, glacial deposits, sands and gravels buried within fine-grained glacial sediments	Low					Dfa			23.19 in P, 39.2–42.8 °F		Wetland complex	BA	6	Control			Before restoration (pre-study)					2003-2006 (data for control period)	2007-2011 (when restoration ahppened)	Groundwater storage
Cowdery 2019	#10498	The Hydrologic Benefits of Wetland and Prairie Restoration in Western Minnesota-Lessons Learned at the Glacial Ridge National Wildlife Refuge, 2002–15	Cowdery, Timothy K.; Christenson, Catherine A.; Ziegeweid, Jeffrey R.	2019	0	0	1	USA	Minnesota	44,7 (approx)	96,3W (approx)	44.7	-96.3		Glacial Ridge National Wildlife Refuge, glacial ridge study area	Other				124,000-acre, but study basins ranging from 8-15 mi2, with core basin = 64.91mi2	Mixed		Hilly	moraine, glacial deposits, sands and gravels buried within fine-grained glacial sediments	Low					Dfa			26.56 inchec P, 37.7–43.6 °F		Wetland complex	BA	6	Restoration	Ditch blocking		After restoration			1	4		2012-2015	Groundwater storage
Czerepko 2009	#10291	The response of ash-alder swamp forest to increasing stream water level caused by damming by the European beaver (Castor fiber L.)	Czerepko, J.; Wróbel, M.; Boczoń, A.; SokoŁowski, K.	2009	J. Water Land Dev.	13	249-262	Poland	Narewka	52.747 (approx.)	23.718 (approx.)	52.747	23.718		Białowieża Forest	Other	ash-alder swamp forest				Forest									Dfb			NA	NA	Single wetland	BA	0	Restoration	Damming		Before and after beaver dam creation, WL measurements in one pipe situated 15 m apart from the stream characterise three periods of the impact of beaver dam on water table.			1	2 (2005, 2007)	December 2004 (dam built in May 2005)	04-05, 07 (Jun-Dec)	Groundwater level/water table depth	Fixed point or common datum
Czerepko 2018	#10552	Removal of birch as a means of protecting raised bog mossy vegetation Ledo-Sphagnetum magellanici	Czerepko, J.; Boczon, A.; Wrobel, M.; Gawrys, R.; Sokolowski, K.	2018	Wetl. Ecol. Manag.	26	689-702	Poland	Strzałowo	53.733980	21.444791	53.734	21.4448		Piska Forest, Site B1	Bog	raised bog woth mossy vegetation	Peat	10.5 m	1.47 ha	Forest			The depth of peat at site B1 reaches 10.5 m and is underlain with lake gyttja						Dfb			Fig. 2	Fig. 2	Multiple wetlands	BA	1	Restoration	Vegetation removal		birch trees and undergrowth (trees less than 5 m high) and saplings at both sites were cut and removed by hand	NA	NA	0	5	06 (Nov-Dec), 07, 08 (Jan-Mar)	08 (Apr-Dec), 09-12, 13 (Jan-Oct)	Groundwater level/water table depth	Fixed point or common datum
Czerepko 2018	#10552	Removal of birch as a means of protecting raised bog mossy vegetation Ledo-Sphagnetum magellanici	Czerepko, J.; Boczon, A.; Wrobel, M.; Gawrys, R.; Sokolowski, K.	2018	Wetl. Ecol. Manag.	26	689-702	Poland	Strzałowo	53.730897	21.492467	53.7309	21.4925		Piska Forest, site B2	Bog	raised bog woth mossy vegetation	Peat	3.5 m	1.91 ha	Forest			the peat at site B2 reaches 3.5 m in depth and is also underlain with lake gyttja.						Dfb			Fig. 2	Fig. 2	Multiple wetlands	BA	1	Restoration	Vegetation removal		birch trees and undergrowth (trees less than 5 m high) and saplings at both sites were cut and removed by hand	NA	NA	0	5	06 (Nov-Dec), 07, 08 (Jan-Mar)	08 (Apr-Dec), 09-12, 13 (Jan-Oct)	Groundwater level/water table depth	Fixed point or common datum
Danyluk 2012	#10495	Tree removal as a tool of ecological restoration in Burns Bog, Delta, B.C	Danyluk, Angela	2012	0	0	1-105	Canada	British Columbia	49°07’N	122°58’W	49.1167	-122.967		Burns Bog	Bog	peatland in Delta, British Columbia, raied bog	Peat	>300	2800 ha (full wetland area), 200ha study site . with monitoring within 75m x 50m experimental plot	Urban		Flat	silt layer underlain by a deltaic sand		von Post reported				Cfb			Table 1-2 + Fig 7	Table 1-2 + Fig 7	Single wetland	CI	1	Restoration	Vegetation removal		The primary approach of this study is to compare the hydrology and vegetation communities of one section of the Bog where all of the B. pendula and P. contorta saplings have been removed to another site where the saplings remain intact for the time period of June 2010 to December 2012. The area was partly mined and is today much influenced by a large east-west drainage ditch dug about 30 years ag…	NA	NA	0	1	N/A	10 (Jun-Dec), 11	Groundwater level/water table depth	Ground surface, but height from ground surface to top of pipe also measured (controls for pipe movement in soil)
deLouw 2000	#10555	Regional and local hydrological influences on a brook valley wetland system	de Louw, P. G. B.; Stuurman, R. J.; Means, J. L.; Hinchee, R. E.	2000	Wetlands & Remediation: An International Conference	0	111-118	The Netherlands/Belgium		51,41 N (approx)	4,85 E (approx)	51.41	4.85		Halsche Beemd, Merkske Brook catchment area	Unspecified peatland		Peat												Cfb					Single wetland	BA	1	Drainage	Dam or barrier removal		Removing weir and lowering stream by 75 cm in two steps		75 cm lowering of weir	0	0	97 (Sep)	97 (Sep-Oct)	Groundwater level/water table depth	Fixed point or common datum
Doležal 2017	#10493	Evaluation of the influence of mountain peat bogs restoration measures on the groundwater level: Case study rokytka peat bog, the šumava mts., Czech Republic	Doležal, T.; Vlček, L.; Kocum, J.; Jansky, B.	2017	Acta Univ. Carol. Geogr.	52	141-150	Czech Republic	Šumava Mts	49.012 (approx)	13.411 (approx)	49.012	13.411		Rokytka Peat Bogs; Site A	Bog	The whole complex of Rokytka Peat Bogs is placed on moderate slopes near the bottom of the Rokytka stream valley. The complex comprises several large and many small mountain Peat Bogs, which are surrounded by forest Peat Bogs, waterlogged pine stands, and minerotrophic sedge Peat Bogs (Bufková 2009). The total area of the Peat Bog is almost 250 ha. The depth of large Peat Bogs is about 5 m. Altho…	Organic soils	5 m	250 ha (total wetland complex), but with focus of 0.14 km2 area for the investigation			Flat	entic Podzol, even of Rankers in steep slope areas						Dfb					Single wetland	CI	1	Restoration	Damming		The drainage ditch was partially dammed by small restoration dams	measurements along the ditch and then in sections with 3 m between each point	ditch depth 1m	16	16		14 (Aug-Oct)	Groundwater level/water table depth	Ground surface
Doležal 2017	#10493	Evaluation of the influence of mountain peat bogs restoration measures on the groundwater level: Case study rokytka peat bog, the šumava mts., Czech Republic	Doležal, T.; Vlček, L.; Kocum, J.; Jansky, B.	2017	Acta Univ. Carol. Geogr.	52	141-150	Czech Republic	Šumava Mts	49.012 (approx)	13.411 (approx)	49.012	13.411		Section 1	Bog	The whole complex of Rokytka Peat Bogs is placed on moderate slopes near the bottom of the Rokytka stream valley. The complex comprises several large and many small mountain Peat Bogs, which are surrounded by forest Peat Bogs, waterlogged pine stands, and minerotrophic sedge Peat Bogs (Bufková 2009). The total area of the Peat Bog is almost 250 ha. The depth of large Peat Bogs is about 5 m. Altho…	Organic soils		250 ha (total wetland complex), but with focus of 0.14 km2 area for the investigation			Flat	entic Podzol, even of Rankers in steep slope areas						Dfb					Single wetland	CI	1	Restoration	Damming		The drainage ditch was partially dammed by small restoration dams			16	16		14 (Aug-Oct)	Groundwater level/water table depth	Ground surface
Doležal 2017	#10493	Evaluation of the influence of mountain peat bogs restoration measures on the groundwater level: Case study rokytka peat bog, the šumava mts., Czech Republic	Doležal, T.; Vlček, L.; Kocum, J.; Jansky, B.	2017	Acta Univ. Carol. Geogr.	52	141-150	Czech Republic	Šumava Mts	49.012 (approx)	13.411 (approx)	49.012	13.411		Site 1B	Bog	The whole complex of Rokytka Peat Bogs is placed on moderate slopes near the bottom of the Rokytka stream valley. The complex comprises several large and many small mountain Peat Bogs, which are surrounded by forest Peat Bogs, waterlogged pine stands, and minerotrophic sedge Peat Bogs (Bufková 2009). The total area of the Peat Bog is almost 250 ha. The depth of large Peat Bogs is about 5 m. Altho…	Organic soils		250 ha (total wetland complex), but with focus of 0.14 km2 area for the investigation			Flat	entic Podzol, even of Rankers in steep slope areas						Dfb					Single wetland	CI	1	Control									14 (Aug-Oct)	Groundwater level/water table depth	Ground surface
Doležal 2017	#10493	Evaluation of the influence of mountain peat bogs restoration measures on the groundwater level: Case study rokytka peat bog, the šumava mts., Czech Republic	Doležal, T.; Vlček, L.; Kocum, J.; Jansky, B.	2017	Acta Univ. Carol. Geogr.	52	141-150	Czech Republic	Šumava Mts	49.012 (approx)	13.411 (approx)	49.012	13.411		section 2	Bog	The whole complex of Rokytka Peat Bogs is placed on moderate slopes near the bottom of the Rokytka stream valley. The complex comprises several large and many small mountain Peat Bogs, which are surrounded by forest Peat Bogs, waterlogged pine stands, and minerotrophic sedge Peat Bogs (Bufková 2009). The total area of the Peat Bog is almost 250 ha. The depth of large Peat Bogs is about 5 m. Altho…	Organic soils		250 ha (total wetland complex), but with focus of 0.14 km2 area for the investigation			Flat	entic Podzol, even of Rankers in steep slope areas						Dfb					Single wetland	CI	1	Control									14 (Aug-Oct)	Groundwater level/water table depth	Ground surface
Doležal 2017	#10493	Evaluation of the influence of mountain peat bogs restoration measures on the groundwater level: Case study rokytka peat bog, the šumava mts., Czech Republic	Doležal, T.; Vlček, L.; Kocum, J.; Jansky, B.	2017	Acta Univ. Carol. Geogr.	52	141-150	Czech Republic	Šumava Mts	49.012 (approx)	13.411 (approx)	49.012	13.411		section 3	Bog	The whole complex of Rokytka Peat Bogs is placed on moderate slopes near the bottom of the Rokytka stream valley. The complex comprises several large and many small mountain Peat Bogs, which are surrounded by forest Peat Bogs, waterlogged pine stands, and minerotrophic sedge Peat Bogs (Bufková 2009). The total area of the Peat Bog is almost 250 ha. The depth of large Peat Bogs is about 5 m. Altho…	Organic soils		250 ha (total wetland complex), but with focus of 0.14 km2 area for the investigation			Flat	entic Podzol, even of Rankers in steep slope areas						Dfb					Single wetland	CI	1	Control									14 (Aug-Oct)	Groundwater level/water table depth	Ground surface
Drewnik 2018	#10492	Intra-annual groundwater levels and water temperature patterns in raised bogs affected by human impact in mountain areas in Poland	Drewnik, M.; Rajwa-Kuligiewicz, A.; Stolarczyk, M.; Kucharzyk, S.; Zelazny, M.	2018	Sci. Total Environ.	624	991-1003	Poland	Bieszczady Mts. in southern Poland	49°04′10.883″N	22°40′30.368″E	49.0697	22.6751	716	Site 1: Wołosate II	Bog		Peat	2				Mountaineous		High	Not reported				Dfb			Fig 4		Multiple wetlands	CI	1	Drainage	Ditching		Drainage works were continued in the second half of the twentieth century, as evidenced by archival cartographic materials (Kucharzyk and Szary, 2012). Drainagework intensified in the 1980swhen a system of deep ditches and a dense network of ceramic tubes was established. Works focused on restoring earlier groundwater levels in peat bogs were performed in the 1990s by the authorities of Bieszczad…		The recorders were fixed in piezometric wells with a diameter of 5 cm at a depth of about 150 cm below the ground surface.	25	26	N/A	10 (Sep-Dec), 11 (Jan-Oct)	Groundwater level/water table depth	Ground surface
Drewnik 2018	#10492	Intra-annual groundwater levels and water temperature patterns in raised bogs affected by human impact in mountain areas in Poland	Drewnik, M.; Rajwa-Kuligiewicz, A.; Stolarczyk, M.; Kucharzyk, S.; Zelazny, M.	2018	Sci. Total Environ.	624	991-1003	Poland	Bieszczady Mts. in southern Poland	49°05′58.013″N	22°51′38.781″E	49.0994	22.8608	684	2: Sokoliki (swamp forest)	Bog		Peat	1.8				Mountaineous		High	Not reported				Dfb			Fig 4		Multiple wetlands	CI	1	Drainage	Ditching					25	26	N/A	10 (Sep-Dec), 11 (Jan-Oct)	Groundwater level/water table depth	Ground surface
Drewnik 2018	#10492	Intra-annual groundwater levels and water temperature patterns in raised bogs affected by human impact in mountain areas in Poland	Drewnik, M.; Rajwa-Kuligiewicz, A.; Stolarczyk, M.; Kucharzyk, S.; Zelazny, M.	2018	Sci. Total Environ.	624	991-1003	Poland	Bieszczady Mts. in southern Poland	49°06′27.458″N	22°51′6.175″ E	49.1076	22.8517	687	3: Litmirz	Bog		Peat	4				Mountaineous	Not reported	High					Dfb			Fig 4		Multiple wetlands	CI	1	Control			Same			25	26		10 (Sep-Dec), 11 (Jan-Oct)	Groundwater level/water table depth	Ground surface
Drewnik 2018	#10492	Intra-annual groundwater levels and water temperature patterns in raised bogs affected by human impact in mountain areas in Poland	Drewnik, M.; Rajwa-Kuligiewicz, A.; Stolarczyk, M.; Kucharzyk, S.; Zelazny, M.	2018	Sci. Total Environ.	624	991-1003	Poland	Bieszczady Mts. in southern Poland	49°06′29,017″N	22°50′6.88″E	49.1081	22.8352	675	4: Tarnawa Wyżna I	Bog		Peat	>5,8				Mountaineous		High	Not reported				Dfb			Fig 4		Multiple wetlands	CI	1	Drainage	Ditching		Same			25	26	N/A	10 (Sep-Dec), 11 (Jan-Oct)	Groundwater level/water table depth	Ground surface
Drewnik 2018	#10492	Intra-annual groundwater levels and water temperature patterns in raised bogs affected by human impact in mountain areas in Poland	Drewnik, M.; Rajwa-Kuligiewicz, A.; Stolarczyk, M.; Kucharzyk, S.; Zelazny, M.	2018	Sci. Total Environ.	624	991-1003	Poland	Bieszczady Mts. in southern Poland	49°06′41.452″N	22°49′39.816″E	49.1115	22.8277	672	5: Tarnawa Niżna I	Bog		Peat	2.8				Mountaineous		High					Dfb			Fig 4		Multiple wetlands	CI	1	Control						25	26		10 (Sep-Dec), 11 (Jan-Oct)	Groundwater level/water table depth	Ground surface
Drewnik 2018	#10492	Intra-annual groundwater levels and water temperature patterns in raised bogs affected by human impact in mountain areas in Poland	Drewnik, M.; Rajwa-Kuligiewicz, A.; Stolarczyk, M.; Kucharzyk, S.; Zelazny, M.	2018	Sci. Total Environ.	624	991-1003	Poland	Bieszczady Mts. in southern Poland	49°09′20.799″N	22°47′8.238″E	49.1558	22.7856	638	6: Dźwiniacz	Bog		Peat	2.85				Mountaineous		High					Dfb			Fig 4		Multiple wetlands	CI	1	Control						25	26		10 (Sep-Dec), 11 (Jan-Oct)	Groundwater level/water table depth	Ground surface
Drewnik 2018	#10492	Intra-annual groundwater levels and water temperature patterns in raised bogs affected by human impact in mountain areas in Poland	Drewnik, M.; Rajwa-Kuligiewicz, A.; Stolarczyk, M.; Kucharzyk, S.; Zelazny, M.	2018	Sci. Total Environ.	624	991-1003	Poland	Bieszczady Mts. in southern Poland	49°09′12.464″N	22°46′14.023″E	49.1535	22.7706	633	7: Łokieć	Bog		Peat	3				Mountaineous		High					Dfb			Fig 4		Multiple wetlands	CI	1	Control						25	26		10 (Sep-Dec), 11 (Jan-Oct)	Groundwater level/water table depth	Ground surface
Drewnik 2018	#10492	Intra-annual groundwater levels and water temperature patterns in raised bogs affected by human impact in mountain areas in Poland	Drewnik, M.; Rajwa-Kuligiewicz, A.; Stolarczyk, M.; Kucharzyk, S.; Zelazny, M.	2018	Sci. Total Environ.	624	991-1003	Poland	Bieszczady Mts. in southern Poland	49°06′4.288”N	22°51′26.108″E	49.1012	22.8573	681	8: Sokoliki	Bog		Peat	2				Mountaineous		High	Not reported				Dfb			Fig 4		Multiple wetlands	CI	1	Drainage	Ditching		same			25	26	N/A	10 (Sep-Dec), 11 (Jan-Oct)	Groundwater level/water table depth	Ground surface
Drewnik 2018	#10492	Intra-annual groundwater levels and water temperature patterns in raised bogs affected by human impact in mountain areas in Poland	Drewnik, M.; Rajwa-Kuligiewicz, A.; Stolarczyk, M.; Kucharzyk, S.; Zelazny, M.	2018	Sci. Total Environ.	624	991-1003	Poland	Bieszczady Mts. in southern Poland	49°04′46.92″N	22°39′34.96″E	49.0797	22.6597	662	9: Wołosate I	Bog		Peat	4				Mountaineous		High					Dfb			Fig 4		Multiple wetlands	CI	1	Control						25	26		10 (Sep-Dec), 11 (Jan-Oct)	Groundwater level/water table depth	Ground surface
Engman 2020	#10532	Karaktärisering av våtmarker med hydrologiska syften och analys av våtmarkers effekt på hydrologin : En studie av anlagda, restaurerade och planerade våtmarker i Sverige	Engman, Anna; Kero, Johanna; Oleskog, Astrid; Pierrau, Hanna; Tholander, Julia	2020	0	0	256	Sweden	Skåne	55.446 (approx)	14.181 (approx)	55.446	14.181	3.9	site 1; ID: 41_1, name:Sandhammaren_1 (Tabell2, bilaga A8)	Not reported		Mineral soils	N/A	2.25 ha	Agriculture			Tabell A.3 Morängrovlera 9%, Svämsediment 26%, Lerig morän 65%						Dfb					Multiple wetlands	BACI	1	Restoration	Vegetation removal		See Appendix A13 for info	N/A	N/A	2	10	00-08	10	Groundwater level/water table depth	Ground surface
Engman 2020	#10532	Karaktärisering av våtmarker med hydrologiska syften och analys av våtmarkers effekt på hydrologin : En studie av anlagda, restaurerade och planerade våtmarker i Sverige	Engman, Anna; Kero, Johanna; Oleskog, Astrid; Pierrau, Hanna; Tholander, Julia	2020	0	0	256	Sweden	Östergötland	58.376 (approx)	15.067 (approx)	58.376	15.067	82.9	site nr 7; iD; 60_11, Motala_11	Not reported		Mineral soils	N/A	1.6 ha	Agriculture			Tabell A.3 Postglacial grovsilt-finsand 41%, Lerig morän 59%						Dfb					Multiple wetlands	BACI	1	Restoration	Vegetation removal		See Appendix A13 for info	N/A	N/A	2	12	96-06	08	Groundwater level/water table depth	Ground surface
Engman 2020	#10532	Karaktärisering av våtmarker med hydrologiska syften och analys av våtmarkers effekt på hydrologin : En studie av anlagda, restaurerade och planerade våtmarker i Sverige	Engman, Anna; Kero, Johanna; Oleskog, Astrid; Pierrau, Hanna; Tholander, Julia	2020	0	0	256	Sweden	Östergötland	58.376 (approx)	15.067 (approx)	58.376	15.067	107.1	Site nr 8; ID; 60_32, Motala_32	Unspecified peatland		Mineral soils mixed with organic component (e.g., peat)		2.11 ha	Forest			Tabell A.3 Glacial lera 3%, Kärrtorv 22%, Mossetorv 14%, Postglacial sand <1%, Sandig morän 35%, Urberg 26%						Dfb					Multiple wetlands	BACI	1	Restoration	Vegetation removal		See Appendix A13 for info	N/A	N/A	2	12	96-06	08	Groundwater level/water table depth	Ground surface
Engman 2020	#10532	Karaktärisering av våtmarker med hydrologiska syften och analys av våtmarkers effekt på hydrologin : En studie av anlagda, restaurerade och planerade våtmarker i Sverige	Engman, Anna; Kero, Johanna; Oleskog, Astrid; Pierrau, Hanna; Tholander, Julia	2020	0	0	256	Sweden	Skåne	Not reported	Not reported	Not reported	Not reported		control site to site 1; Sandhammaren_5					30 km2				Tabell A.3						Dfb					Multiple wetlands	BACI	1	Control			See Appendix A13 for info	NA	NA	NA	NA	NA	same sampling as created wetland	Groundwater level/water table depth	Ground surface
Engman 2020	#10532	Karaktärisering av våtmarker med hydrologiska syften och analys av våtmarkers effekt på hydrologin : En studie av anlagda, restaurerade och planerade våtmarker i Sverige	Engman, Anna; Kero, Johanna; Oleskog, Astrid; Pierrau, Hanna; Tholander, Julia	2020	0	0	256	Sweden	Östergötland	Not reported	Not reported	Not reported	Not reported		control site to site 7; Motala_71					67 km2				Tabell A.3						Dfb					Multiple wetlands	BACI	1	Control			See Appendix A13 for info	NA	NA	NA	NA	NA	same sampling as created wetland	Groundwater level/water table depth	Ground surface
Engman 2020	#10532	Karaktärisering av våtmarker med hydrologiska syften och analys av våtmarkers effekt på hydrologin : En studie av anlagda, restaurerade och planerade våtmarker i Sverige	Engman, Anna; Kero, Johanna; Oleskog, Astrid; Pierrau, Hanna; Tholander, Julia	2020	0	0	256	Sweden	Östergötland	Not reported	Not reported	Not reported	Not reported		control site to site 8; motala_45					85 km2				Tabell A.3						Dfb					Multiple wetlands	BACI	1	Control			See Appendix A13 for info	NA	NA	NA	NA	NA	same sampling as created wetland	Groundwater level/water table depth	Ground surface
Essery 1990	#10490	Impact of Channelization on the Hydrology of the Upper River Main, County Antrim, Northern Ireland: A Long-Term Case Study	Essery, C. J.; Wilcock, D. N.	1990	Regulated Rivers Research & Management RRRMEP Vol. 5, No. 1, p 17-34, January/February 1990. 10 fig, 2 tab, 25 ref.			UK	Northern Ireland, County Antrim	54.93N	6.36W	54.93	-6.36	100-250m	River Main	Other	Floodplain	Mineral soils mixed with organic component (e.g., peat)	N/A					At the Dunminning streamflow gauge the River Main catchment is 205.8 km2 in area with a highest point of 250m. The height of the River Main floodplain is approximately lO0m and the catchment lies on impermeable Tertiary basalts within which groundwater movement is limited (Bennett, 1976). Deep percolation into or out of the catchment is not believed to occur. The basalts are almost completely ove…	Low					Cfb		950			Watershed	BA	1	Drainage	Ditching		The greatest changes to channel geometry have taken place above Dunminning (Figure 1). Here an old weir has been removed, the main channel lowered by 3m, and sluice gates installed. The sluice gates remain open most of the time but are closed at high flows in order to reintroduce upstream floodplain storage, thus reducing downstream flood peaks. Upstream of Dunminning the channel has been enlarge…	N/A		2	4	80-81	83-84	Groundwater level/water table depth	Not reported
Feiner 2015	#10277	Simulating the effects of a beaver dam on regional groundwater flow through a wetland	Feiner, K.; Lowry, C. S.	2015	J. Hydrol.-Reg. Stud.	4	689-699	USA	New York	42.673 (approx)	-78.378 (approx)	42.673	-78.378		Beaver Meadow wetland site	Limnic shore wetland		Peat	<7m	0.24 km2with a pre-dam surface water area of 0.09 km2, whichexpanded to 0.19 km2with the construction of the beaver dam.	Forest		Hilly	peat has accumulated in the wetland, measuring up to 7 m thick. The wetland is underlain by kame depositscomposed of layers of clay sand and gravel, with some proglacial fluvial deposits containing layers of sand, silt, clay, andgravel nearby. Directly below the wetland peat is a clay layer, which was observed at several locations while collecting peatcores, measuring peat depth, and installing p…		0.25	For the model: a hydraulic conductivity value of 0.25 m/day was selected based on the calibration to hydraulic head targets	clay unitunderlying the peat, disconnecting this wetland from regional groundwater flow.	clay unitunderlying the peat, disconnecting this wetland from regional groundwater flow.	Dfb			NA	NA	Single wetland	BA	1	Restoration	Damming		construction of a beaver dam. collectionIn June 2011 (two months before the construction of the beaver dam), nested piezometers were installed in the BeaverMeadow wetland on the eastern and northern sides of the pond at 10 locations (Fig. 2) to quantify the hydraulic gradientwithin the wetland and to be used as observations for future numerical modeling	NA	The pond has a maximum depth of 1.5 m	0	1	11 (Jun-Jul)	11 (Aug-Nov), 12 (Jun-Sep)	Hydraulic head/Piezometer levels	Fixed point or common datum
Fox 1986	#10577	Effects of ditch-blockage on adult Odonata at a coastal raised mire site in central west Wales, United Kingdom	Fox, A. D.	1986	Odonatologica	15	327-334	UK	Wales	52.516 (approx)	-4.033 (approx)	52.516	-4.033		Cors Fochno	Mire	coastal raised mire complex situated South of the Dyfi Estuary in central west Wales. The site comprises undamaged raised mire vegetation surrounded by peripheral areas of drained bog dissected by drains	Peat		NA										Cfb			Not reported	Not reported	Single wetland	BA	1	Restoration	Ditch blocking	Damming	With the subsequent blockage of the ditches, deep linear pools about 2-3 m wide. 2-3 m deep and 20-40 m long(dependentondam interval) were created	regular grid but no numbers given	Ditch depths 2-3m into peat layer	35	42		Sept 81+82	Groundwater level/water table depth	Ground surface
Frank 2014	#10345	High soil solution carbon and nitrogen concentrations in a drained Atlantic bog are reduced to natural levels by 10 years of rewetting	Frank, S.; Tiemeyer, B.; Gelbrecht, J.; Freibauer, A.	2014	Biogeosciences	11	2309-2324	Germany		53◦41′ N	8◦ 49′ E	53.6833	8.81667		Ahlen-Falkenberger Moor IG peat bog complex (all sites within here). Site: IG	Bog	intensive grassland site (drained/cut)	Peat	330	39 km2 - full wetland complex	Grassland		Flat	The peatland grew in a depression of Pleistocene sands, partly mixed with gravel and clay. The bog formation started on former fen areas approximately 4000 BC and afterwards directly on Pleistocene sand	High	Not reported				Cfb	9.4	905			Wetland complex	CI	1	Drainage	Ditching	Mowing	Intense drainage started at the beginning of the 20th century. Drainage pipes Drainage ditches. Agricultural use of the drained sites (IG and EG) has not changed for more than 20 years. IG was cut three-to-five times per year depending on seasonal water table position and trafficability. EG was cut once a year for nature conservation purposes. Mineral fertilizers and cattle slurry were only appli…	drainage spacing: 10 m	at least 1.5 m	>100	>100	N/A	12 (Feb-Dec), 13 (Jan-Feb)	Groundwater level/water table depth	Ground surface
Frank 2014	#10345	High soil solution carbon and nitrogen concentrations in a drained Atlantic bog are reduced to natural levels by 10 years of rewetting	Frank, S.; Tiemeyer, B.; Gelbrecht, J.; Freibauer, A.	2014	Biogeosciences	11	2309-2324	Germany		53◦41′ N	8◦ 49′ E	53.6833	8.81667		Ahlen-Falkenberger Moor EG	Bog	extensive grassland site (drained/cut)	Peat	340	39 km2 - full wetland complex	Grassland		Flat	The peatland grew in a depression of Pleistocene sands, partly mixed with gravel and clay. The bog formation started on former fen areas approximately 4000 BC and afterwards directly on Pleistocene sand	High	Not reported				Cfb	9.4	905			Wetland complex	CI	1	Drainage	Ditching	Mowing	Drainage ditches (partly closed since 2003/2004). Agricultural use of the drained sites (IG and EG) has not changed for more than 20 years. IG was cut three-to-five times per year depending on seasonal water table position and trafficability. EG was cut once a year for nature conservation purposes. Mineral fertilizers and cattle slurry were only applied at IG. ... The shallower drainage ditches a…	drainage spacing: 10 m	at least 1.5 m	>100	>100	N/A	12 (Feb-Dec), 13 (Jan-Feb)	Groundwater level/water table depth	Ground surface
Frank 2014	#10345	High soil solution carbon and nitrogen concentrations in a drained Atlantic bog are reduced to natural levels by 10 years of rewetting	Frank, S.; Tiemeyer, B.; Gelbrecht, J.; Freibauer, A.	2014	Biogeosciences	11	2309-2324	Germany		53◦41′ N	8◦ 49′ E	53.6833	8.81667		Ahlen-Falkenberger Moor NN	Bog	near-natural site			39 km2 - full wetland complex	Grassland		Flat	The peatland grew in a depression of Pleistocene sands, partly mixed with gravel and clay. The bog formation started on former fen areas approximately 4000 BC and afterwards directly on Pleistocene sand						Cfb					Wetland complex	CI	0	Control			None (possibly influenced by surrounding drainage). Moving once			-	-		Feb 12-13	Groundwater level/water table depth	Ground surface
Frank 2014	#10345	High soil solution carbon and nitrogen concentrations in a drained Atlantic bog are reduced to natural levels by 10 years of rewetting	Frank, S.; Tiemeyer, B.; Gelbrecht, J.; Freibauer, A.	2014	Biogeosciences	11	2309-2324	Germany		53◦41′ N	8◦ 49′ E	53.6833	8.81667		Ahlen-Falkenberger Moor RW	Bog	rewetted peat extraction site			39 km2 - full wetland complex	Grassland		Flat	The peatland grew in a depression of Pleistocene sands, partly mixed with gravel and clay. The bog formation started on former fen areas approximately 4000 BC and afterwards directly on Pleistocene sand						Cfb					Wetland complex	CI	1	Restoration	Rewetting	Damming	RW was actively rewetted in 2002 using the polder technique. Dams were constructed around and within the former peat extraction area to create rectangular polder units.			9	10		Feb 12-13	Groundwater level/water table depth	Ground surface
Gaffney 2018	#10558	Measuring restoration progress using pore- and surface-water chemistry across a chronosequence of formerly afforested blanket bogs	Gaffney, P. P. J.; Hancock, M. H.; Taggart, M. A.; Andersen, R.	2018	J. Environ. Manage.	219	239-251	UK	Sutherland, Scotland	58.357	3.897	58.357	-3.897		Forsinard Flows National Nature Reserve FOR	Bog	afforested control. The area is mixture of open blanket bog and land undergoing forestto- bog restoration	Peat		Fig. 2 (not calculated)	Forest			Not reported		Not reported	Not reported	Not reported	Not reported	Cfb			Not reported	Not reported	Wetland complex	CI	3	Drainage	Vegetation removal	Ditching	Afforestation	2-4m		0	0		2014/2015 (spring summer measurements)	Groundwater level/water table depth	Ground surface
Gaffney 2018	#10558	Measuring restoration progress using pore- and surface-water chemistry across a chronosequence of formerly afforested blanket bogs	Gaffney, P. P. J.; Hancock, M. H.; Taggart, M. A.; Andersen, R.	2018	J. Environ. Manage.	219	239-251	UK	Sutherland, Scotland	58.357	3.897	58.357	-3.897		Forsinard Flows National Nature Reserve R-0	Bog	Blanket bog	Peat		Fig. 2 (not calculated)	Forest			Not reported		Not reported	Not reported	Not reported	Not reported	Cfb			Not reported	Not reported	Wetland complex	CI	6	Restoration	Ditch blocking		Felling and stem harvesting by excavator þ drain blocking	2-4m		0	0		2014/2015 (spring summer measurements)	Groundwater level/water table depth	Ground surface
Gaffney 2018	#10558	Measuring restoration progress using pore- and surface-water chemistry across a chronosequence of formerly afforested blanket bogs	Gaffney, P. P. J.; Hancock, M. H.; Taggart, M. A.; Andersen, R.	2018	J. Environ. Manage.	219	239-251	UK	Sutherland, Scotland	58.357	3.897	58.357	-3.897		Forsinard Flows National Nature Reserve R-3	Bog	Blanket bog	Peat		Fig. 2 (not calculated)	Forest			Not reported		Not reported	Not reported	Not reported	Not reported	Cfb			Not reported	Not reported	Wetland complex	CI	3	Restoration	Ditch blocking		Fell-to-waste by excavator þ drain blocking	2-4m		3	3		2014/2015 (spring summer measurements)	Groundwater level/water table depth	Ground surface
Gaffney 2018	#10558	Measuring restoration progress using pore- and surface-water chemistry across a chronosequence of formerly afforested blanket bogs	Gaffney, P. P. J.; Hancock, M. H.; Taggart, M. A.; Andersen, R.	2018	J. Environ. Manage.	219	239-251	UK	Sutherland, Scotland	58.357	3.897	58.357	-3.897		Forsinard Flows National Nature Reserve R-11	Bog	Blanket bog	Peat		Fig. 2 (not calculated)	Forest			Not reported		Not reported	Not reported	Not reported	Not reported	Cfb			Not reported	Not reported	Wetland complex	CI	3	Restoration	Ditch blocking		Fell-to-waste by excavator þ drain blocking	2-4m		11	11		2014/2015 (spring summer measurements)	Groundwater level/water table depth	Ground surface
Gaffney 2018	#10558	Measuring restoration progress using pore- and surface-water chemistry across a chronosequence of formerly afforested blanket bogs	Gaffney, P. P. J.; Hancock, M. H.; Taggart, M. A.; Andersen, R.	2018	J. Environ. Manage.	219	239-251	UK	Sutherland, Scotland	58.357	3.897	58.357	-3.897		Forsinard Flows National Nature Reserve R-17	Bog	Blanket bog	Peat		Fig. 2 (not calculated)	Forest			Not reported		Not reported	Not reported	Not reported	Not reported	Cfb			Not reported	Not reported	Wetland complex	CI	3	Restoration	Ditch blocking		Fell-to-waste by hand (chainsaw) þ drain blocking	2-4m		17	17		2014/2015 (spring summer measurements)	Groundwater level/water table depth	Ground surface
Gaffney 2020	#10388	Ecohydrological change following rewetting of a deep-drained northern raised bog	Gaffney, P. P. J.; Hugron, S.; Jutras, S.; Marcoux, O.; Raymond, S.; Rochefort, L.	2020	Ecohydrology	13	15	Canada	Québec	46°46′56″N	71°02′51″W	46.7822	-71.0475		Grande plée Bleue (GPB) bog	Bog	raised bog in Quebec; The GPB bog is one of the largest pristine, relatively untouched bogs in the St-Lawrence lowlands, and the Quebec government is in the process of giving it the status of “ecological reserve”	Peat	Peat depth on the open peatland site varied between 0.5 to 4.5 m in places	1,500 ha	Forest	Thickets of black spruces (Picea mariana) or larches (Larix laricina), short in height (<5 m), small in diameter (<10 cm), and slowly growing (highest stems >150 years old) can be found sporadically on the site. However, within 25 m of the ditch, high and large trees were found in much greater abundance and diversity. This treed strip was characterized by an overstory of fast growing larches (10 …		Not reported		Not reported	Not reported	Not reported	Not reported	Dfb			Mean annual temperature at the Lauzon meteorological station (<3 km distance; 46_x0001_4501800N, 71_x0001_0501800W), during the study period (2010–2017), was 4.8_x0001_C, whereas mean total annual precipitation was 1,104 mm, where 266 mm was provided in the form of snow (Government of Canada, 2018). During the study period, total annual precipitation ranged from 1,472 mm (2011) to 772 mm (2017).	Mean annual temperature at the Lauzon meteorological station (<3 km distance; 46_x0001_4501800N, 71_x0001_0501800W), during the study period (2010–2017), was 4.8_x0001_C, whereas mean total annual precipitation was 1,104 mm, where 266 mm was provided in the form of snow (Government of Canada, 2018). During the study period, total annual precipitation ranged from 1,472 mm (2011) to 772 mm (2017).	Single wetland	CI	1	Restoration	Vegetation removal	Rewetting	comparing cut site (tree removal) with uncut site. determine the effect of trees on WTL in 2011, as one transect in the middle of the 50 m clear-cut zone (T23N) was paired with another with dense tree cover (T17N). This was before damming activities so only measures effect of vegetation removal.			2	5	N/A	14-17 (May-Nov)	Groundwater level/water table depth	Ground surface
Gaffney 2020	#10388	Ecohydrological change following rewetting of a deep-drained northern raised bog	Gaffney, P. P. J.; Hugron, S.; Jutras, S.; Marcoux, O.; Raymond, S.; Rochefort, L.	2020	Ecohydrology	13	15	Canada	Québec	46°46′56″N	71°02′51″W	46.7822	-71.0475		Grande plée Bleue (GPB) bog	Bog	raised bog in Quebec; The GPB bog is one of the largest pristine, relatively untouched bogs in the St-Lawrence lowlands, and the Quebec government is in the process of giving it the status of “ecological reserve”	Peat	"Peat depth on the open peatland site varied between 0.5 to 4.5 m in places"	1,500 ha	Forest	Thickets of black spruces (Picea mariana) or larches (Larix laricina), short in height (<5 m), small in diameter (<10 cm), and slowly growing (highest stems >150 years old) can be found sporadically on the site. However, within 25 m of the ditch, high and large trees were found in much greater abundance and diversity. This treed strip was characterized by an overstory of fast growing larches (10 …		Not reported		Not reported	Not reported	Not reported	Not reported	Dfb			Mean annual temperature at the Lauzon meteorological station (<3 km distance; 46_x0001_4501800N, 71_x0001_0501800W), during the study period (2010–2017), was 4.8_x0001_C, whereas mean total annual precipitation was 1,104 mm, where 266 mm was provided in the form of snow (Government of Canada, 2018). During the study period, total annual precipitation ranged from 1,472 mm (2011) to 772 mm (2017).	Mean annual temperature at the Lauzon meteorological station (<3 km distance; 46_x0001_4501800N, 71_x0001_0501800W), during the study period (2010–2017), was 4.8_x0001_C, whereas mean total annual precipitation was 1,104 mm, where 266 mm was provided in the form of snow (Government of Canada, 2018). During the study period, total annual precipitation ranged from 1,472 mm (2011) to 772 mm (2017).	Single wetland	BA	1	Restoration	Damming	Vegetation removal	Between June and November 2011 (pre-rewetting) and May and October 2012 (post-rewetting), WTL was monitored in four transects (T17N, T17S, T23N, and T29N; Figures 1 and 2).	contained an old (>60 years), 750 m long, 3.5 m deep, and 8 m wide ditch	six dams block this ditch at 40 cm elevation intervals, across an elevation change of 2.4 m. Two types of dam structure were constructed from larch lumber and metal pins during summer 2011. The first type used a 2.4 m high and 2.4 m wide hollow square box offering support to a 2.4 m high and 9.8 m wide solid lumber palisade. The second type was made of two palisades, 9.75 m large and 2.4 m high, …	0	1	11 (Jun-Nov)	12 (May-Oct)	Groundwater level/water table depth	Ground surface
Gaffney 2020	#10388	Ecohydrological change following rewetting of a deep-drained northern raised bog	Gaffney, P. P. J.; Hugron, S.; Jutras, S.; Marcoux, O.; Raymond, S.; Rochefort, L.	2020	Ecohydrology	13	15	Canada	Québec	46°46′56″N	71°02′51″W	46.7822	-71.0475		Grande plée Bleue (GPB) bog	Bog	raised bog in Quebec; The GPB bog is one of the largest pristine, relatively untouched bogs in the St-Lawrence lowlands, and the Quebec government is in the process of giving it the status of “ecological reserve”	Peat	"Peat depth on the open peatland site varied between 0.5 to 4.5 m in places"	1,500 ha	Forest	Thickets of black spruces (Picea mariana) or larches (Larix laricina), short in height (<5 m), small in diameter (<10 cm), and slowly growing (highest stems >150 years old) can be found sporadically on the site. However, within 25 m of the ditch, high and large trees were found in much greater abundance and diversity. This treed strip was characterized by an overstory of fast growing larches (10 …		Not reported		Not reported	Not reported	Not reported	Not reported	Dfb			Mean annual temperature at the Lauzon meteorological station (<3 km distance; 46_x0001_4501800N, 71_x0001_0501800W), during the study period (2010–2017), was 4.8_x0001_C, whereas mean total annual precipitation was 1,104 mm, where 266 mm was provided in the form of snow (Government of Canada, 2018). During the study period, total annual precipitation ranged from 1,472 mm (2011) to 772 mm (2017).	Mean annual temperature at the Lauzon meteorological station (<3 km distance; 46_x0001_4501800N, 71_x0001_0501800W), during the study period (2010–2017), was 4.8_x0001_C, whereas mean total annual precipitation was 1,104 mm, where 266 mm was provided in the form of snow (Government of Canada, 2018). During the study period, total annual precipitation ranged from 1,472 mm (2011) to 772 mm (2017).	Single wetland	CI	1	Restoration	Damming	Vegetation removal	Rewetting of the area affected by the ditch was carried out by the construction of six dams at 40 cm elevation intervals and felling of all trees (with diameter at breast height >10 cm) within 30 m. Rewetting of the raised GPB bog was initiated by installing dams on the deep ditch in November 2011. The other rewetting activity was tree harvesting. It was first carried out along a 50 m long sectio…	contained an old (>60 years), 750 m long, 3.5 m deep, and 8 m wide ditch	six dams block this ditch at 40 cm elevation intervals, across an elevation change of 2.4 m. Two types of dam structure were constructed from larch lumber and metal pins during summer 2011. The first type used a 2.4 m high and 2.4 m wide hollow square box offering support to a 2.4 m high and 9.8 m wide solid lumber palisade. The second type was made of two palisades, 9.75 m large and 2.4 m high, …	2	5.5		May-Nov 2014-2017	Groundwater level/water table depth	Ground surface
Gatis 2020	#10668	Drain blocking has limited short-term effects on greenhouse gas fluxes in a Molinia caerulea dominated shallow peatland	Gatis, N.; Luscombe, D. J.; Benaud, P.; Ashe, J.; Grand-Clement, E.; Anderson, K.; Hartley, I. P.; Brazier, R. E.	2020	Ecol. Eng.	158		UK	England	51°7′51.3 N	3°48′44.4 W	51.1309	-3.81233		Aclands A2	Unspecified peatland	Blanket bog?	Peat	41.5 cm				Hilly							Cfb					Multiple wetlands	BACI	1	Restoration	Ditch blocking			19.1		0	4	12 (May-Sep)	14 (May-Sep), 16 (May-Sep), 18 (May-Sep)	Groundwater level/water table depth
Gatis 2020	#10668	Drain blocking has limited short-term effects on greenhouse gas fluxes in a Molinia caerulea dominated shallow peatland	Gatis, N.; Luscombe, D. J.; Benaud, P.; Ashe, J.; Grand-Clement, E.; Anderson, K.; Hartley, I. P.; Brazier, R. E.	2020	Ecol. Eng.	158		UK	England	51°7′51.3 N	3°48′44.4 W	51.1309	-3.81233		Aclands A3	Unspecified peatland	Blanket bog?	Peat	46 cm				Hilly							Cfb					Multiple wetlands	BACI	1	Restoration	Ditch blocking			18.3		0	4	12 (May-Sep)	14 (May-Sep), 16 (May-Sep), 18 (May-Sep)	Groundwater level/water table depth
Gatis 2020	#10668	Drain blocking has limited short-term effects on greenhouse gas fluxes in a Molinia caerulea dominated shallow peatland	Gatis, N.; Luscombe, D. J.; Benaud, P.; Ashe, J.; Grand-Clement, E.; Anderson, K.; Hartley, I. P.; Brazier, R. E.	2020	Ecol. Eng.	158		UK	England	51°7′21.9 N	3°44′52.9 W	51.1228	-3.74803		Spooners S2	Unspecified peatland	Blanket bog?	Peat	63.5 cm				Hilly							Cfb					Multiple wetlands	BACI	1	Restoration	Ditch blocking			12.5		0	4	12 (May-Sep)	14 (May-Sep), 16 (May-Sep), 18 (May-Sep)	Groundwater level/water table depth
Gatis 2020	#10668	Drain blocking has limited short-term effects on greenhouse gas fluxes in a Molinia caerulea dominated shallow peatland	Gatis, N.; Luscombe, D. J.; Benaud, P.; Ashe, J.; Grand-Clement, E.; Anderson, K.; Hartley, I. P.; Brazier, R. E.	2020	Ecol. Eng.	158		UK	England	51°7′21.9 N	3°44′52.9 W	51.1228	-3.74803		Spooners S3	Unspecified peatland	Blanket bog?	Peat	29 cm				Hilly							Cfb					Multiple wetlands	BACI	1	Restoration	Ditch blocking			29.3		0	4	12 (May-Sep)	14 (May-Sep), 16 (May-Sep), 18 (May-Sep)	Groundwater level/water table depth
Glatzel 2003	#20001	Dissolved organic matter properties and their relationship to carbon dioxide efflux from restored peat bogs.	Glatzel, S.; Kalbitz, K.; Dalva, M.; Moore, T.	2003	Geoderma	113	397–411	Canada	Québec	47 deg 48'N	69 deg 28'W	47.8	-69.4667		Rivière du Loup	Bog		Peat												Dfb					Single wetland	CI	1	Drainage	Peat extraction									Groundwater level/water table depth
Glatzel 2003	#20001	Dissolved organic matter properties and their relationship to carbon dioxide efflux from restored peat bogs.	Glatzel, S.; Kalbitz, K.; Dalva, M.; Moore, T.	2003	Geoderma	113	397–411	Canada	Québec	47 deg 48'N	69 deg 28'W	47.8	-69.4667		Rivière du Loup	Bog		Peat												Dfb					Single wetland	CI	1	Restoration	Ditch blocking	Spreading of brash/seed/mulch								Groundwater level/water table depth
Glina 2018	#10376	Effectiveness of restoration of a degraded shallow mountain fen after five years	Glina, B.; Bogacz, A.; Mendyk, L.; Bojko, O.; Nowak, M.	2018	Mires Peat	21	15	Poland	Central Sudetes in south-west Poland	50° 28' 06.1′′ N	16° 20' 25.2′′ E	50.4684	16.3403			Fen	Sloping fen (3-4 degrees)	Peat	Not reported	0.40 ha			Mountaineous	Cretaceous sandstones, siltstones (mudstones) and claystones				inflow of mineral-rich groundwater		Dfb	6.9	726			Single wetland	BA	1	Restoration	Vegetation removal	Ditch blocking	Restoration was conducted in two steps. In the first step the site was cleared of ‘undesirable’ grasses, shrubs and spruce trees. . In the second step, drainage ditches were blocked to further rewet the site.	10		0	5	10 (Mar-Sep)	11-15 (Mar-Oct)	Groundwater level/water table depth	Not reported
Gorn 2015	#10487	Measuring the efficiency of fen restoration on carabid beetles and vascular plants: a case study from north-eastern Germany	Gorn, S.; Fischer, K.	2015	Restor. Ecol.	23	413-420	Germany		N 53∘86′	E 13∘46′	53.96	13.7667		Peene valley	Fen	riverine fens; drained sites compared to rewetted	Peat	Only upper 30 cm was sampled	Not reported	Not reported	Not reported	Not reported	Not reported	Not reported	Not reported	Not reported	Not reported	Not reported	Dfb					Single wetland	CI	2	Restoration	Rewetting		To investigate the effects of restoration by rewetting three fen types were compared: (1) drained fens, which were intensively managed for grass silage, (2) rewetted fens, comprising formerly drained and intensively used grassland sites, which were rewetted in 1998 and have remained without management since, and (3) near-natural fens, which have never been drained substantially and in which manag…	Not reported	Not reported	14	14	N/A	12 (Apr-Oct)	Groundwater level/water table depth	Ground surface
Gorn 2015	#10487	Measuring the efficiency of fen restoration on carabid beetles and vascular plants: a case study from north-eastern Germany	Gorn, S.; Fischer, K.	2015	Restor. Ecol.	23	413-420	Germany		N 53∘86′	E 13∘46′	53.96	13.7667		Peene valley	Fen	riverine fens; natural site comapred to draiedn	Peat	Only upper 30 cm was sampled	Not reported	Not reported	Not reported	Not reported	Not reported	Not reported	Not reported	Not reported	Not reported	Not reported	Dfb					Single wetland	CI	3	Drainage	Ditching		Drained vs natural comparison	No ifnp	Not reported	57	57	N/A	12 (Apr-Oct)	Groundwater level/water table depth	Ground surface
Grigaliunas 2005	#10379	The effect of soil properties on natural forest regeneration on drained fens	Grigaliunas, V.; Ruseckas, J.	2005	Baltic Forestry	11	75-83	Lithuania	Biržai/Panevėžys	56.01 (approx)	24.62 (approx)	56.01	24.62		Forests of Biržai and Panevėžys	Fen	eutrophic peatland; drained cutover sites		Only the sites with 30-100 cm and thicker peat layer were selected.		Forest	NA	Flat	Not reported	Not reported	NA	Not reported	Not reported	Not reported	Dfb	P 295 mm and 353 mm during 2004,2005. These values were reaching 80 and 96% of the long-term mean values. The spring of 2003 was dry (in 2003 the hydro-climatic coefficient reached 68.8% of the long-term mean value). The spring of 2004 was of medium humidity (the hydroclimatic coefficient was close to the long-term mean value).	P 295 mm and 353 mm during 2004,2005. These values were reaching 80 and 96% of the long-term mean values. The spring of 2003 was dry (in 2003 the hydro-climatic coefficient reached 68.8% of the long-term mean value). The spring of 2004 was of medium humidity (the hydroclimatic coefficient was close to the long-term mean value).	P 295 mm and 353 mm during 2004,2005. These values were reaching 80 and 96% of the long-term mean values. The spring of 2003 was dry (in 2003 the hydro-climatic coefficient reached 68.8% of the long-term mean value). The spring of 2004 was of medium humidity (the hydroclimatic coefficient was close to the long-term mean value).	P 295 mm and 353 mm during 2004,2005. These values were reaching 80 and 96% of the long-term mean values. The spring of 2003 was dry (in 2003 the hydro-climatic coefficient reached 68.8% of the long-term mean value). The spring of 2004 was of medium humidity (the hydroclimatic coefficient was close to the long-term mean value).	Multiple wetlands	CI	31	Drainage	Ditching		To assess the effect of the water table depth and soil conditions on natural regeneration of forests on fens, 31 drained cutovers were selected in the forests of Biržai and Panevėžys forest enterprises. Only the sites with 30-100 cm and thicker peat layer were selected. In addition, the depth to the water table was measured in nine undrained cutblocks and in eight Black alder stands of pre-mature…		Ditch depths: 1.2-1.9 m		no info on when drainage happened		03-04 (Apr, Jul, Sep)	Groundwater level/water table depth
Grigaliunas 2005	#10379	The effect of soil properties on natural forest regeneration on drained fens	Grigaliunas, V.; Ruseckas, J.	2005	Baltic Forestry	11	75-83	Lithuania	Biržai/Panevėžys	56.01 (approx)	24.62 (approx)	56.01	24.62		Forests of Biržai and Panevėžys	Fen	eutrophic peatland; undrained sites with black adler vegetation (8 sites) and cutblocks (9 sites)		Only the sites with 30-100 cm and thicker peat layer were selected.		Forest	NA	Flat	Not reported	Not reported	NA	Not reported	Not reported	Not reported	Dfb	P 295 mm and 353 mm during 2004,2005. These values were reaching 80 and 96% of the long-term mean values. The spring of 2003 was dry (in 2003 the hydro-climatic coefficient reached 68.8% of the long-term mean value). The spring of 2004 was of medium humidity (the hydroclimatic coefficient was close to the long-term mean value).	P 295 mm and 353 mm during 2004,2005. These values were reaching 80 and 96% of the long-term mean values. The spring of 2003 was dry (in 2003 the hydro-climatic coefficient reached 68.8% of the long-term mean value). The spring of 2004 was of medium humidity (the hydroclimatic coefficient was close to the long-term mean value).	P 295 mm and 353 mm during 2004,2005. These values were reaching 80 and 96% of the long-term mean values. The spring of 2003 was dry (in 2003 the hydro-climatic coefficient reached 68.8% of the long-term mean value). The spring of 2004 was of medium humidity (the hydroclimatic coefficient was close to the long-term mean value).	P 295 mm and 353 mm during 2004,2005. These values were reaching 80 and 96% of the long-term mean values. The spring of 2003 was dry (in 2003 the hydro-climatic coefficient reached 68.8% of the long-term mean value). The spring of 2004 was of medium humidity (the hydroclimatic coefficient was close to the long-term mean value).	Multiple wetlands	CI	17	Control			To assess the effect of the water table depth and soil conditions on natural regeneration of forests on fens, 31 drained cutovers were selected in the forests of Biržai and Panevėžys forest enterprises. Only the sites with 30-100 cm and thicker peat layer were selected. In addition, the depth to the water table was measured in nine undrained cutblocks and in eight Black alder stands of pre-mature…				no info on when drainage happened		2003.2	Groundwater level/water table depth
Grzywna 2018	#10485	The Effect of Adjustable Outflow on the Fluctuations in the Level of Surface and Ground Water	Grzywna, Antoni; Kowalczyk-Juśko, Alina	2018	J. Ecol. Eng.	19	159-163	Poland	Lublin	51.28 (approx)	21.22 (approx)	51.28	21.22		Ambona peatland	Unspecified peatland	peatland within catchment area of the Ochożanka river; alder peatlands Ambona	Not reported	Not reported	181 ha	Not reported	Not reported	Not reported	Not reported	Not reported	Not reported	Not reported	Not reported	Not reported	Dfb			Fig. 2	Fig. 2	Watershed	CI	1	Restoration	Damming		Field studies carried out under different water supply conditions revealed very poor water resources. Therefore, a regulated outflow irrigation system had to be applied [Pokładek, Nyc 2007; Nyc, Pokładek 2011]. Thanks to all-year-round regulation of the outflows, the ground water level stopped decreasing. The operation of dams increased the stability of surface and ground water levels.	NA	Not reported	unclear (since 1999 when they started to monitor this area?)	unclear	NA	2009-2016	Groundwater level/water table depth	Not reported
Grzywna 2018	#10485	The Effect of Adjustable Outflow on the Fluctuations in the Level of Surface and Ground Water	Grzywna, Antoni; Kowalczyk-Juśko, Alina	2018	J. Ecol. Eng.	19	159-163	Poland	Lublin	51.28 (approx)	21.22 (approx)	51.28	21.22		Ambona peatland	Unspecified peatland	peatland within catchment area of the Ochożanka river; alder peatlands Ambona	Not reported	Not reported	181 ha	Not reported	Not reported	Not reported	Not reported	Not reported	Not reported	Not reported	Not reported	Not reported	Dfb			Fig. 2	Fig. 2	Watershed	CI	1	Control			checkpoints located outside the dam impact zone	NA	Not reported	unclear	unclear	NA	2009-2016	Groundwater level/water table depth	Not reported
Gustafsson 2005	#10589	Carbon loss after forest drainage of three peatlands in southern Sweden	Gustafsson, M	2005	0	0	0	Sweden	Värmland	59 deg 40'	13 deg 32'	59.6667	13.5333	100	Torvbråten	Bog	raised bog	Peat	3-6m	Not reported	Forest		Flat	Not reported	Not reported	Not reported	Not reported	Not reported	Not reported	Dfc	5	750			Multiple wetlands	BA	2	Drainage	Not reported	Not reported	Drained in Dec 81 to July 82	Not reported	Not reported	2	2	80 (May-Oct)	84 (May-Oct)	Groundwater level/water table depth	Fixed point or common datum
Gustafsson 2005	#10589	Carbon loss after forest drainage of three peatlands in southern Sweden	Gustafsson, M	2005	0	0	0	Sweden	Värmland/Dalarna/Västmanland	59.995 (approx)	14.445 (approx)	59.995	14.445	300	Siksjöbäcken	Mire	low sedge fens	Peat	2-3m	Not reported	Forest		Flat	Not reported	Not reported	Not reported	Not reported	Not reported	Not reported	Dfc	4	900			Multiple wetlands	BA	3	Drainage	Not reported	Not reported	Drained in Mar-Apr 81	Not reported	Not reported	3	3	80 (May-Oct)	84 (May-Oct)	Groundwater level/water table depth	Fixed point or common datum
Gustafsson 2005	#10589	Carbon loss after forest drainage of three peatlands in southern Sweden	Gustafsson, M	2005	0	0	0	Sweden	Västmanland	59.83 (approx)	15.30 (approx)	59.83	15.3	275	Gillermossen	Mire	low sedge fen	Peat	Not reported	Not reported	Forest	114m3/ha	Flat	Not reported	Not reported	Not reported	Not reported	Not reported	Not reported	Dfc	4.2	860			Multiple wetlands	BA	2	Drainage	Not reported	Not reported		Not reported	Not reported	6	6	89 (May-Oct)	96 (May-Oct)	Groundwater level/water table depth	Fixed point or common datum
Gyimah 2020	#10412	Agricultural drainage increases the photosynthetic capacity of boreal peatlands	Gyimah, A.; Wu, J. H.; Scott, R.; Gong, Y.	2020	Agric. Ecosyst. Environ.	300	13	Canada	Newfoundland and Labrador	48°15.842′N	58°39.913′W	48.264	-58.6652		Robinsons pasture	Bog	boreal bog; ombrotrophic boreal peatland	Peat	Not reported	Not reported	Agriculture	Not reported	Not reported	Not reported	Not reported	Not reported	NA	Not reported	Not reported	Dfb			Not reported	Not reported	Single wetland	CI	3	Drainage	Ditching	Spontaneous restoration (unmaintained drainage)	The site is located in a peatland complex made up of an abandoned pasture with active drainage ditches and natural peatlands (Luan and Wu, 2014). The abandoned pasture, after the abandonment, was left to regenerate naturally without active management, and then the ditches, although not being blocked, are now partially filled by the regenerated vegetation, which can still provide sufficient draina…	Not reported	Not reported	Not reported	Not reported	NA	May-Sept 2016	Groundwater level/water table depth	Ground surface
Gyimah 2020	#10412	Agricultural drainage increases the photosynthetic capacity of boreal peatlands	Gyimah, A.; Wu, J. H.; Scott, R.; Gong, Y.	2020	Agric. Ecosyst. Environ.	300	13	Canada	Newfoundland and Labrador	48°15.842′N	58°39.913′W	48.264	-58.6652		Robinsons pasture	Bog	natural bog	Peat	Not reported	Not reported	Agriculture	Not reported	Not reported	Not reported	Not reported	Not reported	NA	Not reported	Not reported	Dfb			Not reported	Not reported	Single wetland	CI	3	Control			The site is located in a peatland complex made up of an abandoned pasture with active drainage ditches and natural peatlands (Luan and Wu, 2014). The abandoned pasture, after the abandonment, was left to regenerate naturally without active management, and then the ditches, although not being blocked, are now partially filled by the regenerated vegetation, which can still provide sufficient draina…	NA	NA	NA	NA	NA	May-Sept 2016	Groundwater level/water table depth	Ground surface
Haapalehto 2011	#10367	The Effects of Peatland Restoration on Water-Table Depth, Elemental Concentrations, and Vegetation: 10 Years of Changes	Haapalehto, T. O.; Vasander, H.; Jauhiainen, S.; Tahvanainen, T.; Kotiaho, J. S.	2011	Restor. Ecol.	19	587-598	Finland		61◦51_x0003_N,	24◦14_x0003_E,	61.8508	24.2342	160 m a.s.l.	Viheriäisenneva	Bog	ombrotrophic bog	Peat	Not reported	10,5 ha	Forest	Not reported		Not reported	Not reported	Not reported	NA	Not reported	Not reported	Dfc	3.4	675	Not reported	Not reported	Multiple wetlands	BACI	1	Restoration	Ditch blocking	Vegetation removal	The total area (200 ha) of the studied bog was drained for forestry in 1955 using 30 m ditch spacing. In the central part of the bog, an area of 10.5 ha was re-wetted in 1995. The rewetting was done mainly by filling in the ditches with peat excavated from the ditch banks and the bog surface, but in places where volumes of peat in the ditch banks were insufficient for filling the ditches complete…	30		0	10	94 (Jun-Oct)	95-97 (Jun-Oct), 05 (Jun-Oct)	Groundwater level/water table depth	Not reported
Haapalehto 2011	#10367	The Effects of Peatland Restoration on Water-Table Depth, Elemental Concentrations, and Vegetation: 10 Years of Changes	Haapalehto, T. O.; Vasander, H.; Jauhiainen, S.; Tahvanainen, T.; Kotiaho, J. S.	2011	Restor. Ecol.	19	587-598	Finland		61◦48_x0003_N,	24◦17_x0003_E	61.8008	24.2842	155 m a.s.l	Konilamminsuo	Fen	minerotrophic fen	Peat	Not reported	1,1 ha	Forest	Not reported		Not reported	Not reported	Not reported	NA	Not reported	Not reported	Dfc	3.4	675	Not reported	Not reported	Multiple wetlands	BACI	1	Restoration	Ditch blocking	Vegetation removal	The minerotrophic fen (150 ha) was drained for forestry in 1955 with a ditch spacing of 50 m. In 1995, an area of 1.1 ha was re-wetted by filling in one ditch with peat and damming an adjacent ditch with water-tight peat dams.			0	10	94 (Jun-Oct)	95-97 (Jun-Oct), 05 (Jun-Oct)	Groundwater level/water table depth	Not reported
Haapalehto 2011	#10367	The Effects of Peatland Restoration on Water-Table Depth, Elemental Concentrations, and Vegetation: 10 Years of Changes	Haapalehto, T. O.; Vasander, H.; Jauhiainen, S.; Tahvanainen, T.; Kotiaho, J. S.	2011	Restor. Ecol.	19	587-598	Finland		61◦48_x0003_N,	24◦17_x0003_E	61.8008	24.2842			Bog						Not reported		Not reported	Not reported	Not reported	NA	Not reported	Not reported	Dfc	3.4	675	Not reported	Not reported			2	Control	Ditching
Haapalehto 2014	#10369	The effects of long-term drainage and subsequent restoration on water table level and pore water chemistry in boreal peatlands	Haapalehto, T.; Kotiaho, J. S.; Matilainen, R.; Tahvanainen, T.	2014	J. Hydrol.	519	1493-1505	Finland		61°53′N-62°51′N	22°53′E-25°26′E	62.3667	24.1583	ca. 150	Pristine	Bog	raised bogs	Peat	peat depth at the sites ranged from 95 cm to more than 200 cm	Not reported		Not reported		peat was mainly underlain by unsorted glacial till				Not reported	Not reported	Dfc			Not reported	Not reported	Multiple wetlands	CI	10	Control			pristine site as control for drainage			0	0		May-Sep 2008	Groundwater level/water table depth	Fixed point or common datum
Haapalehto 2014	#10369	The effects of long-term drainage and subsequent restoration on water table level and pore water chemistry in boreal peatlands	Haapalehto, T.; Kotiaho, J. S.; Matilainen, R.; Tahvanainen, T.	2014	J. Hydrol.	519	1493-1505	Finland		61°53′N-62°51′N	22°53′E-25°26′E	62.3667	24.1583	ca. 150	Drained	Bog	raised bogs	Peat	peat depth at the sites ranged from 95 cm to more than 200 cm	Not reported		Not reported		peat was mainly underlain by unsorted glacial till				Not reported	Not reported	Dfc			Not reported	Not reported	Multiple wetlands	CI	9	Drainage	Ditching		drained site, ,most likely during the 1960s and 1970s as impact compared to pristine and control compared to restored	30–50 m.	Not reported	29	48		08 (May-Sep)	Groundwater level/water table depth	Fixed point or common datum
Haapalehto 2014	#10369	The effects of long-term drainage and subsequent restoration on water table level and pore water chemistry in boreal peatlands	Haapalehto, T.; Kotiaho, J. S.; Matilainen, R.; Tahvanainen, T.	2014	J. Hydrol.	519	1493-1505	Finland		61°53′N-62°51′N	22°53′E-25°26′E	62.3667	24.1583	ca. 150	Res 5	Bog	raised bogs	Peat	peat depth at the sites ranged from 95 cm to more than 200 cm	Not reported		Not reported		peat was mainly underlain by unsorted glacial till				Not reported	Not reported	Dfc			Not reported	Not reported	Multiple wetlands	CI	9	Restoration	Ditch blocking	Vegetation removal	previously drained and restored 3–7 years before the study (restored 5 years ago,	40	Due to the com- pression and decomposition the peat near to the ditches has often been observed to be subsided more than the peat elsewhere in the drainage area. Therefore, the filling was supplemented by peat dams elevating ca. 50 cm over the peat surface and extending per- pendicularly a few meters at both sides of the ditch to avoid water flow along the subsided areas .... Assume ditch depth o…	5	5		08 (May-Sep)	Groundwater level/water table depth	Fixed point or common datum
Haapalehto 2014	#10369	The effects of long-term drainage and subsequent restoration on water table level and pore water chemistry in boreal peatlands	Haapalehto, T.; Kotiaho, J. S.; Matilainen, R.; Tahvanainen, T.	2014	J. Hydrol.	519	1493-1505	Finland		61°53′N-62°51′N	22°53′E-25°26′E	62.3667	24.1583	ca. 150	REs 10	Bog	raised bogs	Peat	peat depth at the sites ranged from 95 cm to more than 200 cm	Not reported		Not reported		peat was mainly underlain by unsorted glacial till				Not reported	Not reported	Dfc			Not reported	Not reported	Multiple wetlands	CI	10	Restoration	Ditch blocking	Vegetation removal	previously drained and restored 9–12 years before the study (restored 10 years ago, n = 10	40	Due to the com- pression and decomposition the peat near to the ditches has often been observed to be subsided more than the peat elsewhere in the drainage area. Therefore, the filling was supplemented by peat dams elevating ca. 50 cm over the peat surface and extending per- pendicularly a few meters at both sides of the ditch to avoid water flow along the subsided areas .... Assume ditch depth o…	10	10		08 (May-Sep)	Groundwater level/water table depth	Fixed point or common datum
Hedberg 2012	#10539	Vegetation recovery after multiple-site experimental fen restorations	Hedberg, P.; Kotowski, W.; Saetre, P.; Malson, K.; Rydin, H.; Sundberg, S.	2012	Biol. Conserv.	147	60-67	Sweden	Uppland	60°26’13.41’’N	17°57’34.65’’E	60.4371	17.9596		Severmossen	Fen	Extremely rich fen	Peat						The same peat stratigraphy of the three sitesindicates that all three sites were rich fens prior to drainage (C.Greiser, unpublished). Measurements of von Post humification (Ry-din and Jeglum, 2006) indicate that in 5 out of 9 cores the peat at20 cm is more decomposed than at 50 cm depth, which is a likelyeffect of drainage (C. Greiser, unpublished). Topography measure-ments of all sites showed t…						Dfb	-4.2°C in January, 16.4°C in July.	544			Multiple wetlands	BACI	1	Restoration	Ditch blocking	Vegetation removal	Drained in 1950s. All three sites underwent the same restoration treatments dur-ing December 2002 to June 2003 (Fig. 2). Three dams were placedalong the upper 150 m of the ditch, 50 m apart, with the last damin the middle of the restoration site. The dams were made by sheetpiled wood with a 2–3 m long plug of peat and mineral soil depos-ited upstream of the dam. The wooden dam was driven in at le…			0	0	02 (twice, not reported when)	03 (once, not reported when)	Groundwater level/water table depth
Hedberg 2012	#10539	Vegetation recovery after multiple-site experimental fen restorations	Hedberg, P.; Kotowski, W.; Saetre, P.; Malson, K.; Rydin, H.; Sundberg, S.	2012	Biol. Conserv.	147	60-67	Sweden	Uppland	59°57’34.77’’N	17°18’20.25’’E	59.9597	17.3056		Styggkärret	Fen	Moderately rich fen	Peat						The same peat stratigraphy of the three sitesindicates that all three sites were rich fens prior to drainage (C.Greiser, unpublished). Measurements of von Post humification (Ry-din and Jeglum, 2006) indicate that in 5 out of 9 cores the peat at20 cm is more decomposed than at 50 cm depth, which is a likelyeffect of drainage (C. Greiser, unpublished). Topography measure-ments of all sites showed t…						Dfb	-4.2°C in January, 16.4°C in July.	544			Multiple wetlands	BACI	1	Restoration	Ditch blocking	Vegetation removal	Drained in 1950s. All three sites underwent the same restoration treatments dur-ing December 2002 to June 2003 (Fig. 2). Three dams were placedalong the upper 150 m of the ditch, 50 m apart, with the last damin the middle of the restoration site. The dams were made by sheetpiled wood with a 2–3 m long plug of peat and mineral soil depos-ited upstream of the dam. The wooden dam was driven in at le…			0	0	02 (twice, not reported when)	03 (once, not reported when)	Groundwater level/water table depth
Hedberg 2012	#10539	Vegetation recovery after multiple-site experimental fen restorations	Hedberg, P.; Kotowski, W.; Saetre, P.; Malson, K.; Rydin, H.; Sundberg, S.	2012	Biol. Conserv.	147	60-67	Sweden	Uppland	59°57’12.74’’N	17°18’21.19’’E	59.9535	17.3059		Ultunaviken	Fen	Moderately rich fen	Peat						The same peat stratigraphy of the three sitesindicates that all three sites were rich fens prior to drainage (C.Greiser, unpublished). Measurements of von Post humification (Ry-din and Jeglum, 2006) indicate that in 5 out of 9 cores the peat at20 cm is more decomposed than at 50 cm depth, which is a likelyeffect of drainage (C. Greiser, unpublished). Topography measure-ments of all sites showed t…						Dfb	-4.2°C in January, 16.4°C in July.	544			Multiple wetlands	BACI	1	Restoration	Ditch blocking	Vegetation removal	Drained in 1950s. All three sites underwent the same restoration treatments dur-ing December 2002 to June 2003 (Fig. 2). Three dams were placedalong the upper 150 m of the ditch, 50 m apart, with the last damin the middle of the restoration site. The dams were made by sheetpiled wood with a 2–3 m long plug of peat and mineral soil depos-ited upstream of the dam. The wooden dam was driven in at le…			0	0	02 (twice, not reported when)	03 (once, not reported when)	Groundwater level/water table depth
Hensel 1991	#10528	Effects of wetlands creation on groundwater flow	Hensel, B. R.; Miller, M. V.	1991	Journal of Hydrology	126	293-314	USA	Illinois	42.425 N	87.934W	42.425	-87.934		Des Plaines River	Other	Most of the area is overlain by alluvial deposits classified by McKenna et al. (1985) as Cahokia Alluvium (Willman and Frye, 1970). These poorly sorted sand, silt, and clay deposits were deposited by the Des Plaines River and Mill Creek. The Cahokia deposits, generally fine-grained near the surface, grade to silty sand or sand and gravel with increasing depth (McKenna et al., 1985). The alluvial …							The geology of the site has been strongly affected by Pleistocene glaciation and by Holocene fluvial deposition. The study area lies between two north- trending Wisconsinan glacial moraines (Fig. 3), the Tinley Moraine (west) and the Lake Border Morainic System (east). The late Wisconsinan glacial deposits underlying the site consist of till, ice-contact sand and gravel, and lacustrine silt and c…		Test results indicated: the hydraulic conductivity of the Wadsworth Till is lower than 1 x 10-6cms ,; the hydraulic conductivity of the Carmi unit ranges from 1 x 10 6 to 5 x 10 4cm s '; the hydraulic conductivity of the Cahokia Alluvium ranges from 1 x 10 3 for the coarse-grained lower portion to 1 × 10 5cms ~ for the fine-grained upper materials, the hydraulic conductivity of the Wasco sand and…		Most groundwater flow occurs in the Wasco sands and gravels and in the lower part of the Cahokia Alluvium deposits. Because the Wadsworth Till has very low hydraulic conductivity, groundwater movement is minimal, even though the hydraulic gradient is relatively high. The water table is usually within 2 m of the ground surface. In most of the study area, groundwater flow is generally toward the De…		Dfa		850	A prolonged drought affected the end of the control period		Single wetland	BACI	1	Creation	Creating open water reservoirs		Four Experimental Wetland Areas (EWAs), each designed to hold water at a depth of approximately 1 m, were constructed at the site. Construction entailed excavating shallow depressions and building up berms around the periphery of each EWA with the excavated material. The EWA bottoms are about 2 m higher than the river; therefore, it is necessary to pump water to the EWA. A pump rated at 0.35 m 3 …			0	0	87 (Nov-Dec), 88, 89 (Jan-Jun)	89 (Jul-Dec)	Groundwater level/water table depth
Hill 2009	#10482	Beaver dams along an agricultural stream in southern Ontario, Canada: their impact on riparian zone hydrology and nitrogen chemistry	Hill, A. R.; Duval, T. P.	2009	Hydrol. Process.	23	1324-1336	Canada	Ontario	Not reported or easily retrievable from article or maps. Estimated approx: 43.8 N, 79.1W		43.8	-79.1		Duffins Creek riparian area	Limnic shore wetland	The riparian site is 20 – 40 m wideand is relatively flat with a slope gradient of 3 – 10%at the riparian-hill slope margin (Figure 1). Soils in theriparian zone have a mix of loamy sand and sandy loamtextures that extend to a depth of 0Ð8–1Ð0 m. Below thisis a 30 – 75 cm thick layer of poorly sorted gravel withpebbles up to 3 cm in diameter that rests on a denseglacial till.	Mineral soils	N/A		Agriculture			Dense glacial till. The glacial till has a low hydraulic conductivity of0Ð02 cm d_x0001_1and forms a confining layer beneath theriparian zone.	Low	Reported in study site description		Stream bank seepageinto the riparian zone occurs during both high and lowstream flow periods in this reach and sustains a reversedwater table gradient inland throughout the year. Hillslope inflow is restricted by anupslope spur and only produces a water table gradienttowards the stream in the upslope section of the riparianzone.		Dfb		800-900			Single wetland	BA	1	Restoration	Damming		Beaver dam construction. Beaver built several dams along the West DuffinsCreek tributary in early September 2005. One of thesedams located near the mid-point of the study reach was1Ð2 m high and extended across the stream channel. Asmall side wall up to 0Ð2–0Ð3 m high was progressivelyextended across the adjacent riparian area in late Octoberand early November (Figure 1). This dam remained intact…			0	2	01-05	05 (Sep-Nov), 06-07	Groundwater level/water table depth	Fixed point or common datum
Hillman 1988	#10481	Improving wetlands for forestry in Alberta	Hillman, G. R.	1988	Improving wetlands for forestry in Alberta.; 1988. :vi + 22 pp. 14 ref.	0	0	Canada	Alberta	54deg 54'N	116deg 45'W	54.9	-116.75	850	Goose River experimental drainage area	Fen	Black spruce (Picea mariana) swamp. The swamp, which covers about 320 ha, is characterized by thin (less than 1 m) peat over clay. The herb stratum consists primarily of three-seeded sedge (Carex trisperma), common horsetail (Equisetum arvense), woodland horsetail (~ sylvaticum), and bog cranberry (Vaccinium vitis-idaea), with lesser amounts of cloudberry (Rubus chamaemorus). Northern reed grass …	Peat	60	320 ha	Forest			Clay	Low					Dfc	2.3	519			Single wetland	BACI	1	Drainage	Ditching		The ditch network was marked and 5-m rights-of-way were cleared with a 06 during winter 1985-86, when the ground was frozen. Ditch construction with a Lannen SlO excavator (Fig. 3) began in June 1986 and was completed in September 1986. About 37 km of lateral ditches (Fig. 4) and 2.73 km of main ditches were excavated, resulting in a drainage ditch density of 294 m ha-l	30	The ditches are 0.9 m deep and about 1.4 m wide.	0	1	86 (Jul-Sep)	86 (Sep-Oct), 87 (Apr-Jul)	Groundwater level/water table depth	Fixed point or common datum
Hillman 1988	#10481	Improving wetlands for forestry in Alberta	Hillman, G. R.	1988	Improving wetlands for forestry in Alberta.; 1988. :vi + 22 pp. 14 ref.	0	0	Canada	Alberta	54deg 54'N	116deg 45'W	54.9	-116.75	850	Goose River experimental drainage area	Fen	Black spruce (Picea mariana) swamp. The swamp, which covers about 320 ha, is characterized by thin (less than 1 m) peat over clay. The herb stratum consists primarily of three-seeded sedge (Carex trisperma), common horsetail (Equisetum arvense), woodland horsetail (~ sylvaticum), and bog cranberry (Vaccinium vitis-idaea), with lesser amounts of cloudberry (Rubus chamaemorus). Northern reed grass …	Peat	60	320 ha	Forest			Clay	Low					Dfc	2.3	519			Single wetland	BACI	1	Drainage	Ditching		The ditch network was marked and 5-m rights-of-way were cleared with a 06 during winter 1985-86, when the ground was frozen. Ditch construction with a Lannen SlO excavator (Fig. 3) began in June 1986 and was completed in September 1986. About 37 km of lateral ditches (Fig. 4) and 2.73 km of main ditches were excavated, resulting in a drainage ditch density of 294 m ha-l	40	The ditches are 0.9 m deep and about 1.4 m wide.	0	1	86 (Jul-Sep)	86 (Sep-Oct), 87 (Apr-Jul)	Groundwater level/water table depth	Fixed point or common datum
Hillman 1988	#10481	Improving wetlands for forestry in Alberta	Hillman, G. R.	1988	Improving wetlands for forestry in Alberta.; 1988. :vi + 22 pp. 14 ref.	0	0	Canada	Alberta	54deg 54'N	116deg 45'W	54.9	-116.75	850	Goose River experimental drainage area	Fen	Black spruce (Picea mariana) swamp. The swamp, which covers about 320 ha, is characterized by thin (less than 1 m) peat over clay. The herb stratum consists primarily of three-seeded sedge (Carex trisperma), common horsetail (Equisetum arvense), woodland horsetail (~ sylvaticum), and bog cranberry (Vaccinium vitis-idaea), with lesser amounts of cloudberry (Rubus chamaemorus). Northern reed grass …	Peat	60	320 ha	Forest			Clay	Low					Dfc	2.3	519			Single wetland	BACI	1	Drainage	Ditching		The ditch network was marked and 5-m rights-of-way were cleared with a 06 during winter 1985-86, when the ground was frozen. Ditch construction with a Lannen SlO excavator (Fig. 3) began in June 1986 and was completed in September 1986. About 37 km of lateral ditches (Fig. 4) and 2.73 km of main ditches were excavated, resulting in a drainage ditch density of 294 m ha-l	50	The ditches are 0.9 m deep and about 1.4 m wide.	0	1	86 (Jul-Sep)	86 (Sep-Oct), 87 (Apr-Jul)	Groundwater level/water table depth	Fixed point or common datum
Hillman 1992	#10270	SOME HYDROLOGICAL EFFECTS OF PEATLAND DRAINAGE IN ALBERTA BOREAL FOREST	Hillman, G. R.	1992	Can. J. For. Res.-Rev. Can. Rech. For.	22	1588-1596	Canada	Alberta	55deg 53'N	116deg 55'W	55.8833	-116.917	660	McLennan 28	Fen	Treed fen	Peat	>150 cm	259 ha				Clay						Dfc	0.9	469			Single wetland	BACI	1	Drainage	Ditching		Most of the ditching was done in June 1987. The ditch network was constructed in unfrozen groundusing a La ̈nnen S-10 ditcher. A total of 30 km of ditches, 0.9 m deep and about1.4 m wide, were dug on 60 ha resulting in a drainage ditch density of333 m ha_x0001_1. A large S-shaped sediment pond was constructed near the downslope end ofthe main ditch to capture sediment. An undisturbed buffer strip…	30		0	2	86 (May-Oct), 87 (May)	87 (Jul-Oct), 88-89 (May-Oct)	Groundwater level/water table depth	Fixed point or common datum
Hillman 1992	#10270	SOME HYDROLOGICAL EFFECTS OF PEATLAND DRAINAGE IN ALBERTA BOREAL FOREST	Hillman, G. R.	1992	Can. J. For. Res.-Rev. Can. Rech. For.	22	1588-1596	Canada	Alberta	55deg 53'N	116deg 55'W	55.8833	-116.917	660	McLennan 28	Fen	Treed fen	Peat	>150 cm	259 ha				Clay						Dfc	0.9	469			Single wetland	BACI	1	Drainage	Ditching		Most of the ditching was done in June 1987. The ditch network was constructed in unfrozen groundusing a La ̈nnen S-10 ditcher. A total of 30 km of ditches, 0.9 m deep and about1.4 m wide, were dug on 60 ha resulting in a drainage ditch density of333 m ha_x0001_1. A large S-shaped sediment pond was constructed near the downslope end ofthe main ditch to capture sediment. An undisturbed buffer strip…	40		0	2	86 (May-Oct), 87 (May)	87 (Jul-Oct), 88-89 (May-Oct)	Groundwater level/water table depth	Fixed point or common datum
Hillman 1992	#10270	SOME HYDROLOGICAL EFFECTS OF PEATLAND DRAINAGE IN ALBERTA BOREAL FOREST	Hillman, G. R.	1992	Can. J. For. Res.-Rev. Can. Rech. For.	22	1588-1596	Canada	Alberta	55deg 53'N	116deg 55'W	55.8833	-116.917	660	McLennan 28	Fen	Treed fen	Peat	135 cm	259 ha				Clay						Dfc	0.9	469			Single wetland	BACI	1	Drainage	Ditching		Most of the ditching was done in June 1987. The ditch network was constructed in unfrozen groundusing a La ̈nnen S-10 ditcher. A total of 30 km of ditches, 0.9 m deep and about1.4 m wide, were dug on 60 ha resulting in a drainage ditch density of333 m ha_x0001_1. A large S-shaped sediment pond was constructed near the downslope end ofthe main ditch to capture sediment. An undisturbed buffer strip…	50		0	2	86 (May-Oct), 87 (May)	87 (Jul-Oct), 88-89 (May-Oct)	Groundwater level/water table depth	Fixed point or common datum
Hillman 1992	#10270	SOME HYDROLOGICAL EFFECTS OF PEATLAND DRAINAGE IN ALBERTA BOREAL FOREST	Hillman, G. R.	1992	Can. J. For. Res.-Rev. Can. Rech. For.	22	1588-1596	Canada	Alberta	55deg 53'N	116deg 55'W	55.8833	-116.917	660	McLennan 28	Fen	Treed fen	Peat	>150 cm	259 ha				Clay						Dfc	0.9	469			Single wetland	BACI	1	Drainage	Ditching		Most of the ditching was done in June 1987. The ditch network was constructed in unfrozen groundusing a La ̈nnen S-10 ditcher. A total of 30 km of ditches, 0.9 m deep and about1.4 m wide, were dug on 60 ha resulting in a drainage ditch density of333 m ha_x0001_1. A large S-shaped sediment pond was constructed near the downslope end ofthe main ditch to capture sediment. An undisturbed buffer strip…	60		0	2	86 (May-Oct), 87 (May)	87 (Jul-Oct), 88-89 (May-Oct)	Groundwater level/water table depth	Fixed point or common datum
Holden 2006	#10687	Impact of land drainage on peatland hydrology	Holden, J.; Evans, M. G.; Burt, T. P.; Horton, M.	2006	Journal of Environmental Quality	35	1764-1778	UK	N Pennines	54 deg 41' N	2 deg 23' W	54.6833	-2.38333		Moor House National Nature Reserve site Nd	Unspecified peatland	Blanket peatland													Cfb		1981			Multiple wetlands	CI	1	Drainage	Ditching		Artificial subcatchment (Nd) slot ditches cut in 1952 (2.6 ha)							Groundwater level/water table depth	Ground surface
Holden 2006	#10687	Impact of land drainage on peatland hydrology	Holden, J.; Evans, M. G.; Burt, T. P.; Horton, M.	2006	Journal of Environmental Quality	35	1764-1778	UK	N Pennines	54 deg 41' N	2 deg 23' W	54.6833	-2.38333		Moor House National Nature Reserve site S	Unspecified peatland	Blanket peatland													Cfb		1981			Multiple wetlands	CI	1	Drainage	Ditching		Slot ditches (grips) were cut in 1956							Groundwater level/water table depth	Ground surface
Holden 2006	#10687	Impact of land drainage on peatland hydrology	Holden, J.; Evans, M. G.; Burt, T. P.; Horton, M.	2006	Journal of Environmental Quality	35	1764-1778	UK	N Pennines	54 deg 41' N	2 deg 23' W	54.6833	-2.38333		Moor House National Nature Reserve site L															Cfb		1981			Multiple wetlands	CI	1	Control										Groundwater level/water table depth	Ground surface
Holden 2006	#10687	Impact of land drainage on peatland hydrology	Holden, J.; Evans, M. G.; Burt, T. P.; Horton, M.	2006	Journal of Environmental Quality	35	1764-1778	UK	N Pennines	54 deg 41' N	2 deg 23' W	54.6833	-2.38333		Moor House National Nature Reserve site G															Cfb		1981			Multiple wetlands	CI	1	Control										Groundwater level/water table depth	Ground surface
Holden 2011	#10252	Water table dynamics in undisturbed, drained and restored blanket peat	Holden, J.; Wallage, Z. E.; Lane, S. N.; McDonald, A. T.	2011	J. Hydrol.	402	103-114	UK	England	54°13'N	2°12'W	54.2167	-2.2	379 m to 668 m	Oughtershaw Moss	Bog	Blanket bog	Peat	2 m	13.8 sq km			Mountaineous	The catchment is underlain by carboniferous lime-stone and millstone grit that is covered with a glacial till. The till, inconjunction with the high annual rainfall and deforestation around7000 years ago, resulted in the development of an acidic, blanketpeat approximately 2 m thick.	Low					Cfb		1774			Single wetland	CI	1	Restoration	Ditch blocking		During the 1960s, a large pro-portion of the catchment was artificially drained via the installa-tion of open-cut drains. Some of the drains were blocked usingpeat dams in 1999.	36		6	7	N/A	05, 06 (Jan-Jun)	Groundwater level/water table depth	Ground surface
Holden 2011	#10252	Water table dynamics in undisturbed, drained and restored blanket peat	Holden, J.; Wallage, Z. E.; Lane, S. N.; McDonald, A. T.	2011	J. Hydrol.	402	103-114	UK	England	54°13'N	2°12'W	54.2167	-2.2	379 m to 668 m	Oughtershaw Moss	Bog	Blanket bog	Peat	2 m	13.8 sq km			Mountaineous	The catchment is underlain by carboniferous lime-stone and millstone grit that is covered with a glacial till. The till, inconjunction with the high annual rainfall and deforestation around7000 years ago, resulted in the development of an acidic, blanketpeat approximately 2 m thick.	Low					Cfb		1774			Single wetland	CI	1	Drainage	Ditching		During the 1960s, a large pro-portion of the catchment was artificially drained via the installa-tion of open-cut drains. Some of the drains were blocked usingpeat dams in 1999.	36		40	41	N/A	05, 06 (Jan-Jun)	Groundwater level/water table depth	Ground surface
Holden 2017	#10337	The impact of ditch blocking on the hydrological functioning of blanket peatlands	Holden, J.; Green, S. M.; Baird, A. J.; Grayson, R. P.; Dooling, G. P.; Chapman, P. J.; Evans, C. D.; Peacock, M.; Swindles, G.	2017	Hydrol. Process.	31	525-539	UK	N Wales	52.97°N	3.84°W	52.97	-3.84	500	Migneint	Bog	Blanket bog (mean slope 4.5 degrees)	Peat	0.5-2.5 m	2 ha			Mountaineous	Peat depths in the study area rangefrom around 0.5 to 2.5 m, and the vegetation comprises a typical blan-ket peatland assemblage includingCalluna vulgaris(L.) Hull. (commonheather),Eriophorum vaginatumL. (hare’s tail cotton grass), and variousspecies ofSphagnum(bog mosses). The peat in this area overliesCambrian mudstones and siltstones (Lynas, 1973).						Cfb	Not reported	Not reported	Not reported	Not reported	Single wetland	CI	4	Restoration	Ditch blocking		Damming. In February 2011, eight of the ditches were blocked using twocommon methods widely used in blanket bogs (Parry et al., 2014),and four open ditches were retained as controls (Figure 1). The twoditch‐blocking methods used were damming and reprofiling plus dam-ming (henceforth referred to as reprofiling). The ditches chosen to receive each treatment were assigned by a statistician, taking i…	16		0	4	N/A	11 (Mar-Dec), 12-14, 15 (Jan-Feb)	Groundwater level/water table depth	Ground surface
Holden 2017	#10337	The impact of ditch blocking on the hydrological functioning of blanket peatlands	Holden, J.; Green, S. M.; Baird, A. J.; Grayson, R. P.; Dooling, G. P.; Chapman, P. J.; Evans, C. D.; Peacock, M.; Swindles, G.	2017	Hydrol. Process.	31	525-539	UK	N Wales	52.97°N	3.84°W	52.97	-3.84	500	Migneint	Bog	Blanket bog (mean slope 4.5 degrees)	Peat	0.5-2.5 m	2 ha			Mountaineous	Peat depths in the study area rangefrom around 0.5 to 2.5 m, and the vegetation comprises a typical blan-ket peatland assemblage includingCalluna vulgaris(L.) Hull. (commonheather),Eriophorum vaginatumL. (hare’s tail cotton grass), and variousspecies ofSphagnum(bog mosses). The peat in this area overliesCambrian mudstones and siltstones (Lynas, 1973).						Cfb	Not reported	Not reported	Not reported	Not reported	Single wetland	CI	4	Restoration	Ditch blocking	Reprofiling	Reprofiling and damming .In February 2011, eight of the ditches were blocked using twocommon methods widely used in blanket bogs (Parry et al., 2014),and four open ditches were retained as controls (Figure 1). The twoditch‐blocking methods used were damming and reprofiling plus dam-ming (henceforth referred to as reprofiling). The ditches chosen to receive each treatment were assigned by a statis…	16		0	4	N/A	11 (Mar-Dec), 12-14, 15 (Jan-Feb)	Groundwater level/water table depth	Ground surface
Holl 2009	#10399	Characteristics of dissolved organic matter following 20 years of peatland restoration	Holl, B. S.; Fiedler, S.; Jungkunst, H. F.; Kalbitz, K.; Freibauer, A.; Drosler, M.; Stahr, K.	2009	Sci. Total Environ.	408	78-83	Germany		48◦29' N	10◦12' E	48.4833	10.2	440-450	Donauried	Fen	Not much details reported, described in other study	Peat	7m originally	50 ha								The peatland is fed by productive karst springs (1100–58800 ls−1) originating from the flanking Swabian Alb (Geyer and Gwinner, 1986).		Dfb	7.4	670			Single wetland	CI	1	Restoration	Rewetting		In the present study, a permanently drained site was comparedwith a site that was rewetted in 1984. Both sites were formerly usedfor peat extraction.			30	31	N/A	04 (Apr-Dec), 05 (Jan-Mar)	Groundwater level/water table depth	Ground surface
Howie 2018	#10591	Bog surface oscillation (mire breathing): A useful measure in raised bog restoration	Howie, S. A.; Hebda, R. J.	2018	Hydrol. Process.	32	1518-1530	Canada	British Columbia	49.120	-122.984	49.12	-122.984		Burns Bog	Bog	Raised bog	Peat	c. 1-6.5m	3000 ha	Mixed		Flat	The site is underlain by deltaic sand, silt, and clay deposits that restrict vertical flow through the base of the peat deposit (Hebda et al., 2000).	Low					Cfb	10.4	1153			Wetland complex	CI	1	Drainage	Peat extraction		"Hydropeat method" of extraction. Thirty nine per cent of thebog was harvested for peat between the 1930s and the 1980s. Aboutone third of the sites in this study were harvested; most of these siteswere harvested in the 1960s, and 68% of the sites were harvested in asingle year (1966). As the time since harvesting was skewed to the1960s, we did not include time since harvesting as a factor in the…	Not reported		52	60		08-16	Groundwater level/water table depth	Fixed point or common datum
Howson 2021	#10671	A comparison of porewater chemistry between intact, afforested and restored raised and blanket bogs	Howson, T.; Chapman, P. J.; Shah, N.; Anderson, R.; Holden, J.	2021	Sci. Total Environ.	766		UK	Scotland	58° 24′43.2′′N	3°52′25.0′′W	58.412	-3.87361		Forsinard Flows RSPB reserve, Flow Country, Forsinain - site AB	Bog	Blanket bog	Peat	Not reported											Cfb				Dry The period between April 2018 and August 2018 was an unusually hot and dry period at both locations, and at the blanket bog, no rain was recorded for 36 consecutive days between the 15th June and 21st July. 2018 was one of the hottest summers on re-cord with a longer-lasting drought at the blanket bog location. However, in the 2019 study year, the blanket bog rain gauge recorded 146 mm higher…	Multiple wetlands	CI	1	Drainage	Ditching	Revegetation/planting of forest		Not reported		33	34		18 (Apr-Dec), 19	Groundwater level/water table depth	Ground surface
Howson 2021	#10671	A comparison of porewater chemistry between intact, afforested and restored raised and blanket bogs	Howson, T.; Chapman, P. J.; Shah, N.; Anderson, R.; Holden, J.	2021	Sci. Total Environ.	766		UK	Scotland	58° 24′43.2′′N	3°52′25.0′′W	58.412	-3.87361		Forsinard Flows RSPB reserve, Flow Country, Forsinain - sites R1 and R2	Bog	Blanket bog	Peat	Not reported											Cfb				Dry The period between April 2018 and August 2018 was an unusually hot and dry period at both locations, and at the blanket bog, no rain was recorded for 36 consecutive days between the 15th June and 21st July. 2018 was one of the hottest summers on re-cord with a longer-lasting drought at the blanket bog location. However, in the 2019 study year, the blanket bog rain gauge recorded 146 mm higher…	Multiple wetlands	CI	1	Restoration	Vegetation removal	Ditch blocking	Site BBR1: Felled-to-waste/furrows & main drain blocked. Site BBR2: Mulched/main drain blocked. … BBR2 differed to the other restoration sites in that it was the only site where the trees had been ‘whole-tree mulched’ in 2014, most likely using a mechanical masticator mounted on the arm of an excavator (Moffat et al., 2006; Muller et al., 2015). Whole-tree mulching is an al- ternative to conventi…	Not reported		3	4		18 (Apr-Dec), 19	Groundwater level/water table depth	Ground surface
Howson 2021	#10671	A comparison of porewater chemistry between intact, afforested and restored raised and blanket bogs	Howson, T.; Chapman, P. J.; Shah, N.; Anderson, R.; Holden, J.	2021	Sci. Total Environ.	766		UK	Scotland	56° 08′10.5′′N	4° 19′28.7′′W	56.1362	-4.32464		Flanders Moss - site AB	Bog	Raised bog	Peat	Not reported											Cfb				Dry The period between April 2018 and August 2018 was an unusually hot and dry period at both locations, and at the blanket bog, no rain was recorded for 36 consecutive days between the 15th June and 21st July. 2018 was one of the hottest summers on re-cord with a longer-lasting drought at the blanket bog location. However, in the 2019 study year, the blanket bog rain gauge recorded 146 mm higher…	Multiple wetlands	CI	1	Drainage	Ditching	Revegetation/planting of forest	RBAB, RBR2 and RBR1 were drained in the 1920s to improve conditions for grouse shooting, and in the 1960s and 1970s were ploughed and planted with lodgepole pine (Pinus contorta) and Sitka spruce (Picea sitchensis). Records of fertiliser application at the time of planting are not available, but an application of NPK fertiliser was customary in afforestation schemes of that period (Shah and Nisbe…	Not reported		48	49		18 (Apr-Dec), 19	Groundwater level/water table depth	Ground surface
Howson 2021	#10671	A comparison of porewater chemistry between intact, afforested and restored raised and blanket bogs	Howson, T.; Chapman, P. J.; Shah, N.; Anderson, R.; Holden, J.	2021	Sci. Total Environ.	766		UK	Scotland	56° 08′10.5′′N	4° 19′28.7′′W	56.1362	-4.32464		Flanders Moss - sites R1 and R2	Bog	Raised bog	Peat	Not reported											Cfb				Dry The period between April 2018 and August 2018 was an unusually hot and dry period at both locations, and at the blanket bog, no rain was recorded for 36 consecutive days between the 15th June and 21st July. 2018 was one of the hottest summers on re-cord with a longer-lasting drought at the blanket bog location. However, in the 2019 study year, the blanket bog rain gauge recorded 146 mm higher…	Multiple wetlands	CI	1	Restoration	Vegetation removal		Site RBR1 Part conventional harvesting; part low impact harvesting and removal of brash and logs. Site RBR2: Conventional harvesting (i.e. fell, debranch, extract timber, leave brash). … The first rotation forest at RBR2 was harvested over 6 months between 2013 and 14 using a conventional harvester and for- warder (Shah and Nisbet, 2019). The tree stems were extracted, but much of the brash, comp…	Not reported		6	7		18 (Apr-Dec), 19	Groundwater level/water table depth	Ground surface
Hribljan 2014	#10580	The effect of long-term water table manipulations on dissolved organic carbon dynamics in a poor fen peatland	Hribljan, J. A.; Kane, E. S.; Pypker, T. G.; Chimner, R. A.	2014	J. Geophys. Res.-Biogeosci.	119	577-595	USA	Michigan	46°11′15′′N	86°00′55′′W	46.1883	-86.0175	208	Seney National Wildlife Refuge	Fen	northern poor fen peatland	Peat		-46.1883			Flat	Thegreater landscape comprising SNWR iscomposed of a large sand plain [Heinselman,1965] consisting of well-sorted sands,0–60 m thick, deposited during the retreatof the Lake Michigan lobe of the Laurentideice sheet [Krist and Lusch, 2004]. The sandplain has a gradual southeast slope of1.89 m/km. ... A sandy substratum (confirmed by augering)underlying the peat created a sharp transition that was …	High	Reported in Table 1				Dfb	5.1	810			Single wetland	CI	1	Restoration	Bunding		Levee across peatland. Hydrology across the refuge was alteredfrom the 1930s through the 1950s when the U.S. Fish and Wildlife Service constructed a series of earthenlevees by connecting together existing aeolian sand ridges [Arbogast et al., 2002] to create open waterimpoundments for migratory waterfowl habitat [Kowalski and Wilcox, 2003]. The disturbance to surface sheetflow from the levees pro…			55	56		10-11 (Apr-Oct)	Groundwater level/water table depth	Ground surface
Hunt 2018	#10475	Meadow Restoration Increases Baseflow and Groundwater Storage in the Sierra Nevada Mountains of California	Hunt, Luke J. H.; Fair, Julie; Odland, Maxwell	2018	Journal of the American Water Resources Association	54	1127-1136	USA	California	38.591°	-119.874°	38.591	-119.874	2400	Indian Valley	Limnic shore wetland	Sierra Nevada meadow	Organic soils	N/A				Mountaineous	Above Indian Valley, the Deer Creek watershed is 570 ha,with thin, coarse-grained, and easily eroded soilsderived from Miocene andesite lahars. The elevationof the outlet of Indian Valley is set by alluvium over-lying granodiorite bedrock. Below Indian Valley, mostbedrock in the Deer Creek and Mokelumne Rivercanyons is granitic.	High					Dsb				Drier than before	Single wetland	BA	1	Restoration	Gully blocking		As with many meadows in the Sierra Nevada,Indian Valley was heavily grazed by livestock begin-ning in the mid-1800s. In the early 1900s, willowswere removed and portions of the valley were tilledand seeded (Chuck Loffland, El Dorado National For-est Wildlife Biologist, February 2, 2017, personalcommunication). The earliest photographs available,from 1950, show an incised Deer Creek channel andwid…	N/A	1.5 m deep incised gullies	0	2	10-12 (Jun-Oct)	13-15 (Jun-Oct)	Groundwater level/water table depth	Not reported
Ikkonen 2001	#20002	The rate of carbon dioxide emission into the atmosphere from a southern Karelian mesooligotrophic bog.	Ikkonen, E.N.; Kurets, V.K.; Grabovik, S.I.; Drozdov, S.N.	2001	Russian Journal of Ecology	32	382–385	Russia	Karelia	Not reported or easily retrievable from article or maps. Estimated very roughly to approx: 61N, 33E	Not reported or easily retrievable from article or maps. Estimated very roughly to approx: 61N, 33E				Not reported	Bog		Peat												Dfc					Single wetland	CI	1	Drainage	Ditching								94 (Jun-Sep)	Groundwater level/water table depth	Ground surface
Jaatinen 2005	#10474	Methane-oxidizing bacteria in a Finnish raised mire complex: Effects of site fertility and drainage	Jaatinen, K.; Tuittila, E. S.; Laine, J.; Yrjala, K.; Fritze, H.	2005	Microb. Ecol.	50	429-439	Finland	Central Finland	61°48'N	24°19'E	61.8	24.3167	150	Lakkasuo	Fen	Oligotrophic fen. The pristine oligotrophic fen site consisted of fairlyhomogenous lawn level vegetation. The field layer wasdominated by sedges (Carex lasiocarpa), and the groundlayer was characterized by theSphagnummossesS.papillosum,S. fallax, andS. flexuosum. After drainage,mesic forest herbs such asOrthilia secunda,Dryopteriscarthusiana, andTrientalis europaeaand forest mossessuch asPolytric…	Peat												Dfc					Single wetland	CI	1	Drainage	Ditching		Not specified: A part of thepeatland was drained in 1961, and part has remained inpristine condition.			42	42		03 (Aug)	Groundwater level/water table depth
Jaatinen 2005	#10474	Methane-oxidizing bacteria in a Finnish raised mire complex: Effects of site fertility and drainage	Jaatinen, K.; Tuittila, E. S.; Laine, J.; Yrjala, K.; Fritze, H.	2005	Microb. Ecol.	50	429-439	Finland	Central Finland	61°48'N	24°19'E	61.8	24.3167	150	Lakkasuo	Bog	Ombrotrophic bog. The pristine ombrotrophic site at the southern partof Lakkasuo composed of a mosaic of ecohydrologi-cal gradients shown as changing plant communities fromwet hollows to intermediate lawns and finally to drierhummock communities. A sedge speciesEriophorumvaginatum, together with dwarf shrubsAndromedapolifoliaandRubus chamaemorus, were the most abun-dant field layer species. Peat …	Peat												Dfc				The study period was extremely dry with wtl lower than for at least 10 years.	Single wetland	CI	1	Drainage	Ditching		Not specified: A part of thepeatland was drained in 1961, and part has remained inpristine condition.			42	42		03 (Aug)	Groundwater level/water table depth
Jarasius 2015	#10385	Effect of Different Hydrological Restoration Measures in Aukstumala Raised Bog Damaged by Peat Harvesting Activities	Jarasius, L.; Lygis, V.; Sendzikaite, J.; Pakalnis, R.	2015	Baltic For.	21	192-203	Lithuania	Nemunas Delta Plain	55°24'N	21°20' E	55.4	21.3333		Aukðtumala	Bog	Raised bog	Peat	Not reported	3702 ha	Agriculture		Flat	Deltaic sands					Measurements in transition zone between harvested and umanaged wetland	Dfb		770	Precipitation slightly above average, decrease towards end of period		Single wetland	CI	1	Restoration	Low-permeability barrier		PM polyethylene membrane (PM). In November2006, a 3-m-wide and 0.5-mm-thick polyethylene mem-brane was installed vertically in a 1-km-long, 3-m-deepand 1.5-m-wide trench excavated along the contactzone of peat harvesting fields and the TR. Immediate-ly after installation of the membrane, the trench wasfilled up with the excavated raised bog peat	25	3m deep plastic membrane	0	7	07-14 (Apr-Oct)	07-14 (Apr-Oct)	Groundwater level/water table depth	Ground surface
Jarasius 2015	#10385	Effect of Different Hydrological Restoration Measures in Aukstumala Raised Bog Damaged by Peat Harvesting Activities	Jarasius, L.; Lygis, V.; Sendzikaite, J.; Pakalnis, R.	2015	Baltic For.	21	192-203	Lithuania	Nemunas Delta Plain	55°24'N	21°20' E	55.4	21.3333		Aukðtumala	Bog	Raised bog	Peat	Not reported	3702 ha	Agriculture		Flat	Deltaic sands					Measurements in transition zone between harvested and umanaged wetland	Dfb		770			Single wetland	CI	1	Restoration	Low-permeability barrier		peat lock (PL) system. A 0.3-km-long, 3-m-deep and 1.5-m-wide trench was excavated along thecontact zone of peat harvesting fields and the TR andfilled up with highly decomposed peat excavated froma bottom layer of the bog. This peat is characterizedby a very low water filtration rate	25	3m deep trench filled with low conductivity soil	0	4	11-14 (Apr-Oct)	11-14 (Apr-Oct)	Groundwater level/water table depth	Ground surface
Jarasius 2015	#10385	Effect of Different Hydrological Restoration Measures in Aukstumala Raised Bog Damaged by Peat Harvesting Activities	Jarasius, L.; Lygis, V.; Sendzikaite, J.; Pakalnis, R.	2015	Baltic For.	21	192-203	Lithuania	Nemunas Delta Plain	55°24'N	21°20' E	55.4	21.3333		Aukðtumala	Bog	Raised bog	Peat	Not reported	3702 ha	Agriculture		Flat	Deltaic sands					Measurements in transition zone between harvested and umanaged wetland	Dfb		770	Above average	Below average	Single wetland	BACI	1	Restoration	Ditch blocking		In order to reduce the negative effect of the olddrainage system, twenty 2-m-wide bog peat dams (fur-ther referred to as PD measure) were built in Novem-ber 2012 on four drainage ditches closest to the con-tact zone with 50 m intervals. Five dams were built perditch. The dams were made of decomposed peat andsqueezed down. This measure was set in a degradedraised bog habitat (the north-eastern par…	25	2m wide peat dams	0	2	11-12 (Apr-Oct)	13-14 (Apr-Oct)	Groundwater level/water table depth	Ground surface
Jarveoja 2016	#10328	Impact of water table level on annual carbon and greenhouse gas balances of a restored peat extraction area	Jarveoja, J.; Peichl, M.; Maddison, M.; Soosaar, K.; Vellak, K.; Karofeld, E.; Teemusk, A.; Mander, U.	2016	Biogeosciences	13	2637-2651	Estonia		58◦32′16′′N	25◦51′43′′E	58.5378	25.8619		Tässi	Unspecified peatland		Peat	2.5 m	0.24 ha										Dfb	5.8	764			Single wetland	CI	1	Restoration	Acrotelm replacement/Moss layer transfer	Ditch blocking	Wet site. Peat ex-traction in the peatland started in late 1960s and today peatcontinues to be harvested for horticultural purposes using themilling technique on about 264 ha. … The restoration was done followinga slightly modified protocol of the moss layer transfer tech-nique (Quinty and Rochefort, 2003) aimed at restoring thegrowth ofSphagnummosses and initiating the developmentof a natural bo…			2	3		14 (Mar-Dec), 15 (Jan-Feb)	Groundwater level/water table depth
Jarveoja 2016	#10328	Impact of water table level on annual carbon and greenhouse gas balances of a restored peat extraction area	Jarveoja, J.; Peichl, M.; Maddison, M.; Soosaar, K.; Vellak, K.; Karofeld, E.; Teemusk, A.; Mander, U.	2016	Biogeosciences	13	2637-2651	Estonia		58◦32′16′′N	25◦51′43′′E	58.5378	25.8619		Tässi	Unspecified peatland		Peat	2.5 m	0.24 ha										Dfb	5.8	764			Single wetland	CI	1	Restoration	Acrotelm replacement/Moss layer transfer	Ditch blocking	Dry site. Peat ex-traction in the peatland started in late 1960s and today peatcontinues to be harvested for horticultural purposes using themilling technique on about 264 ha. … The restoration was done followinga slightly modified protocol of the moss layer transfer tech-nique (Quinty and Rochefort, 2003) aimed at restoring thegrowth ofSphagnummosses and initiating the developmentof a natural bo…			2	3		14 (Mar-Dec), 15 (Jan-Feb)	Groundwater level/water table depth
Jarveoja 2016	#10328	Impact of water table level on annual carbon and greenhouse gas balances of a restored peat extraction area	Jarveoja, J.; Peichl, M.; Maddison, M.; Soosaar, K.; Vellak, K.; Karofeld, E.; Teemusk, A.; Mander, U.	2016	Biogeosciences	13	2637-2651	Estonia		58◦32′16′′N	25◦51′43′′E	58.5378	25.8619		Tässi	Unspecified peatland		Peat	2.5 m	0.24 ha										Dfb	5.8	764			Single wetland	CI	1	Control			Unrestored bare peat							Groundwater level/water table depth
Java 2021	#10674	Performance of a bog hydrological system dynamics simulation model in an ecological restoration context: Soomaa case study, Estonia	Java, O.; Kohv, M.; Lõhmus, A.	2021	Water	13		Estonia		58.402	25.194	58.402	25.194		Soomaa NP, Öördi bog site 1	Bog	Mixotrophic bog	Peat			Forest									Dfb					Multiple wetlands	BACI	1	Restoration	Ditch blocking									Groundwater level/water table depth
Java 2021	#10674	Performance of a bog hydrological system dynamics simulation model in an ecological restoration context: Soomaa case study, Estonia	Java, O.; Kohv, M.; Lõhmus, A.	2021	Water	13		Estonia		58.333	24.955	58.333	24.955	39	Kikepera NR, Saessaare bog site 2	Bog	Mixotrophic bog	Peat			Forest									Dfb					Multiple wetlands	BACI	1	Restoration	Ditch blocking									Groundwater level/water table depth
Java 2021	#10674	Performance of a bog hydrological system dynamics simulation model in an ecological restoration context: Soomaa case study, Estonia	Java, O.; Kohv, M.; Lõhmus, A.	2021	Water	13		Estonia		58.311	24.981	58.311	24.981		Kikepera NR, Saessaare bog site 3	Bog	Mixotrophic bog	Peat			Forest									Dfb					Multiple wetlands	BACI	1	Restoration	Ditch blocking									Groundwater level/water table depth
Java 2021	#10674	Performance of a bog hydrological system dynamics simulation model in an ecological restoration context: Soomaa case study, Estonia	Java, O.; Kohv, M.; Lõhmus, A.	2021	Water	13		Estonia		58.311	24.981	58.311	24.981		Kikepera NR, Saessaare bog site 4	Bog	Mixotrophic bog	Peat	1.3		Forest			Information about the underlying mineral soil (5 m of till in our case) and sedimentary rocks (Devonian sandstones) is based on the geological mapping at the scale of 1:400,000 (Estonian Land Board) and separate peat resource maps (scale 1:10,000, Estonian Geological Survey						Dfb					Multiple wetlands	BACI	1	Restoration	Ditch blocking			80 (approx)		0	3	14-15	16-18	Groundwater level/water table depth
Java 2021	#10674	Performance of a bog hydrological system dynamics simulation model in an ecological restoration context: Soomaa case study, Estonia	Java, O.; Kohv, M.; Lõhmus, A.	2021	Water	13		Estonia		58.311	24.981	58.311	24.981	30	Kikepera NR, Saessaare bog site 5	Bog	Mixotrophic bog	Peat	1.2		Forest			Information about the underlying mineral soil (5 m of till in our case) and sedimentary rocks (Devonian sandstones) is based on the geological mapping at the scale of 1:400,000 (Estonian Land Board) and separate peat resource maps (scale 1:10,000, Estonian Geological Survey						Dfb					Multiple wetlands	BACI	1	Restoration	Ditch blocking	Vegetation removal		80 (approx)		0	3	14-15	16-18	Groundwater level/water table depth
Johansson 1993	#10647	Modelling the effects of wetland drainage on high flows	Johansson, Barbro	1993				Sweden		59°59'01.9"N	14°25'58.7"E	59.9839	14.433	325-400	Letjärn	Fen		Peat	2-3m		Forest		Hilly	Mineral soil is till mixed with some gravel		Very high hydraulic conductivity in the surface layers of the peat (from Discussion).				Dfc					Watershed	BA	1	Drainage	Ditching		14% of the swamp was drained in April 1981. Peatland covers 25% of the catchment.			0	1	79 (Jul-Nov), 80 (Jun-Nov)	81 (Jun-Nov)	Groundwater level/water table depth	Not reported
Karran 2018	#10470	Beaver-mediated water table dynamics in a Rocky Mountain fen	Karran, D. J.; Westbrook, C. J.; Bedard-Haughn, A.	2018	Ecohydrology	11	11	Canada	Alberta	51°3'45" N	114°52'15" W	51.0625	-114.871	1480	Sibbald Research Wetland	Fen	A rich, flow‐through fen. The peatlandsurface gradually slopes (1.2%) towards the southeast, covering anarea of ~1.3 km2(Figure 1). The peatland forms the headwaters forBateman Creek, a small second‐order stream that bisects the peatlandand flows into the Bow River, which serves as a water supply forCalgary and surrounding area. The streamwater inputs are a combina-tion of spring snowmelt, rain a…	Peat	Variable up to 6.5 m		Forest		Mountaineous	Thepeatland developed in an unconstrained valley bottom underlain by alluvium and the sandstone of the Wapiabi formation. The peatlandsurface gradually slopes (1.2%) towards the southeast, covering anarea of ~1.3 km2(Figure 1). The peatland forms the headwaters forBateman Creek, a small second‐order stream that bisects the peatlandand flows into the Bow River, which serves as a water supply forCa…	Medium	Saturated hydraulic conductivity(K) tested from numerous (n= 48) piezometer nests (i.e., one well andthree piezometers) shows aKbetween 10−6and 10−3m/s in the wells,and aKthat consistently ranged between 10−8and 10−5m/s at depthsof 0.5–1.4 m in the piezometers (Janzen & Westbrook, 2011). Rangedifferences inKbetween wells and piezometers is attributed to themore permeable peat near the surface, ty…				Dfc	monthly temperatures rangingfrom−6.1 to 14.5 °C for January and July	639		Summers of 2008 and 2009 were the wettest and driest years ofthe study period, respectively (Table 1). Aside from the particularlywet 6‐month period ending September 2008, the climate during thestudy period was average, denoted by SPI values between−1 and 1.The wettest and driest years with breached beaver dams were 2014and 2015, respectively.	Watershed	BA	1	Restoration	Dam or barrier removal		Beaver dam removal. The beaver dams that were active prior to the flood were composedprimarily of peat excavated from the pond bottom and piled abovethe peat surface, reinforced on their faces by beaver‐cut branches. Inthis way, the large dams were analogous to berm‐like structures thatextended far beyond the stream channel. Dams ranged in size from15 to 308 m long and 0.5 to 2 m high. Breaching …	N/A		1	2	06-09 (Jun-Sep)	14-15 (Jun-Sep)	Groundwater level/water table depth	Fixed point or common datum
Karu 2014	#10405	Carbon fluxes in forested bog margins along a human impact gradient: could vegetation structure be used as an indicator of peat carbon emissions?	Karu, H.; Pensa, M.; Room, E. I.; Portsmuth, A.; Triisberg, T.	2014	Wetl. Ecol. Manag.	22	399-417	Estonia		59 deg 17.02 N	27 deg 17.40' E	59.2837	27.29		Kalina 1	Bog	The most strongly disturbed site, Kalina, is located in the vicinity of a peat extraction area (extraction ended in the 1990s). Its hydrological regime has been affected by underground mining of oil-shale. Kalina is also closest to the power plants that emitted alkaline air pollution until the 1990s when the plants were equipped with effective dust filters. The long-term (from 1960 to 1997) daily…	Peat	1.7 m			66.4 m3/ha		Its hydrological regime has been affected by underground mining of oil-shale.	Not reported	Not reported				Dfb	4.4	655.224		Average T, high P	Multiple wetlands	CI	1	Drainage	Peat extraction		Its hydrological regime has been affected by underground mining of oil-shale.	Not reported		14	14		09 (Apr-Dec)	Groundwater level/water table depth	Ground surface
Karu 2014	#10405	Carbon fluxes in forested bog margins along a human impact gradient: could vegetation structure be used as an indicator of peat carbon emissions?	Karu, H.; Pensa, M.; Room, E. I.; Portsmuth, A.; Triisberg, T.	2014	Wetl. Ecol. Manag.	22	399-417	Estonia		59 deg 16.99 N	27 deg 17.33' E	59.2832	27.2888		Kalina 2	Bog	The most strongly disturbed site, Kalina, is located in the vicinity of a peat extraction area (extraction ended in the 1990s). Its hydrological regime has been affected by underground mining of oil-shale. Kalina is also closest to the power plants that emitted alkaline air pollution until the 1990s when the plants were equipped with effective dust filters. The long-term (from 1960 to 1997) daily…	Peat	1.8 m			55.2 m3/ha		Its hydrological regime has been affected by underground mining of oil-shale.	Not reported	Not reported				Dfb	4.4	655.224		Average T, high P	Multiple wetlands	CI	1	Drainage	Peat extraction		Its hydrological regime has been affected by underground mining of oil-shale.	Not reported		14	14		09 (Apr-Dec)	Groundwater level/water table depth	Ground surface
Karu 2014	#10405	Carbon fluxes in forested bog margins along a human impact gradient: could vegetation structure be used as an indicator of peat carbon emissions?	Karu, H.; Pensa, M.; Room, E. I.; Portsmuth, A.; Triisberg, T.	2014	Wetl. Ecol. Manag.	22	399-417	Estonia		59 deg 12.41 N	27 deg 15.83' E	59.2068	27.2638		Seli 1.1	Bog	Two sites were studied in Selisoo bog. Seli1 (plots S1.1 and S1.2) is located in a former block peat cutting area (manual peat cutting ended ca 50 years ago), which has recovered by natural means. Ditches were dug in this marginal area for drainage in the first half of the 20th century. Seli2 (plots S2.1 and S2.2) is not directly affected by human activities; it is drained by a natural stream at …	Peat	2.9 m			102.4 m3/ha		Not reported	Not reported	Not reported				Dfb	4.4	655.224		Average T, high P	Multiple wetlands	CI	1	Drainage	Peat extraction	Spontaneous restoration (unmaintained drainage)	Former block peat cutting area (manual peat cutting ended ca 50 years ago), which has recovered by natural means. Ditches were dug in this marginal area for drainage in the first half of the 20th century	Not reported		50	50		09 (Apr-Dec)	Groundwater level/water table depth	Ground surface
Karu 2014	#10405	Carbon fluxes in forested bog margins along a human impact gradient: could vegetation structure be used as an indicator of peat carbon emissions?	Karu, H.; Pensa, M.; Room, E. I.; Portsmuth, A.; Triisberg, T.	2014	Wetl. Ecol. Manag.	22	399-417	Estonia		59 deg 12.39 N	27 deg 15.85' E	59.2065	27.2642		Seli 1.2	Bog	Two sites were studied in Selisoo bog. Seli1 (plots S1.1 and S1.2) is located in a former block peat cutting area (manual peat cutting ended ca 50 years ago), which has recovered by natural means. Ditches were dug in this marginal area for drainage in the first half of the 20th century. Seli2 (plots S2.1 and S2.2) is not directly affected by human activities; it is drained by a natural stream at …	Peat	3.7 m			200.0 m3/ha		Not reported	Not reported	Not reported				Dfb	4.4	655.224		Average T, high P	Multiple wetlands	CI	1	Drainage	Peat extraction	Spontaneous restoration (unmaintained drainage)	Former block peat cutting area (manual peat cutting ended ca 50 years ago), which has recovered by natural means. Ditches were dug in this marginal area for drainage in the first half of the 20th century	Not reported		50	50		09 (Apr-Dec)	Groundwater level/water table depth	Ground surface
Karu 2014	#10405	Carbon fluxes in forested bog margins along a human impact gradient: could vegetation structure be used as an indicator of peat carbon emissions?	Karu, H.; Pensa, M.; Room, E. I.; Portsmuth, A.; Triisberg, T.	2014	Wetl. Ecol. Manag.	22	399-417	Estonia		59 deg 10.60 N	27 deg 14.93' E	59.1767	27.2488		Seli 2.1	Bog	Two sites were studied in Selisoo bog. Seli1 (plots S1.1 and S1.2) is located in a former block peat cutting area (manual peat cutting ended ca 50 years ago), which has recovered by natural means. Ditches were dug in this marginal area for drainage in the first half of the 20th century. Seli2 (plots S2.1 and S2.2) is not directly affected by human activities; it is drained by a natural stream at …	Peat	3.5 m			116.2 m3/ha								Dfb	4.4	655.224		Average T, high P	Multiple wetlands	CI	1	Control			Naturally drained by stream and adjacent mineral soils						09 (Apr-Dec)	Groundwater level/water table depth	Ground surface
Karu 2014	#10405	Carbon fluxes in forested bog margins along a human impact gradient: could vegetation structure be used as an indicator of peat carbon emissions?	Karu, H.; Pensa, M.; Room, E. I.; Portsmuth, A.; Triisberg, T.	2014	Wetl. Ecol. Manag.	22	399-417	Estonia		59 deg 10.50 N	27 deg 15.01' E	59.175	27.2502		Seli 2.2	Bog	Two sites were studied in Selisoo bog. Seli1 (plots S1.1 and S1.2) is located in a former block peat cutting area (manual peat cutting ended ca 50 years ago), which has recovered by natural means. Ditches were dug in this marginal area for drainage in the first half of the 20th century. Seli2 (plots S2.1 and S2.2) is not directly affected by human activities; it is drained by a natural stream at …	Peat	4.3 m			38.3 m3/ha								Dfb	4.4	655.224		Average T, high P	Multiple wetlands	CI	1	Control			Naturally drained by stream and adjacent mineral soils						09 (Apr-Dec)	Groundwater level/water table depth	Ground surface
Karu 2014	#10405	Carbon fluxes in forested bog margins along a human impact gradient: could vegetation structure be used as an indicator of peat carbon emissions?	Karu, H.; Pensa, M.; Room, E. I.; Portsmuth, A.; Triisberg, T.	2014	Wetl. Ecol. Manag.	22	399-417	Estonia		58 deg 26.37' N	26 deg 17.10' E	58.4395	26.285		Laeva 1	Bog	Laeva bog (plots L1 and L2) is located in the Alam- Pedja Nature Reserve, which is a Natura 2000 and Ramsar site (no. 905). It is not affected by human activities and is not drained by ditches or natural streams.	Peat	0.8 m			18.5 m3/ha								Dfb	4.9	619.231		Average T, high P	Multiple wetlands	CI	1	Control			Pristine						09 (Apr-Dec)	Groundwater level/water table depth	Ground surface
Karu 2014	#10405	Carbon fluxes in forested bog margins along a human impact gradient: could vegetation structure be used as an indicator of peat carbon emissions?	Karu, H.; Pensa, M.; Room, E. I.; Portsmuth, A.; Triisberg, T.	2014	Wetl. Ecol. Manag.	22	399-417	Estonia		58 deg 26.33' N	26 deg 17.02' E	58.4388	26.2837		Laeva 2	Bog	Laeva bog (plots L1 and L2) is located in the Alam- Pedja Nature Reserve, which is a Natura 2000 and Ramsar site (no. 905). It is not affected by human activities and is not drained by ditches or natural streams.	Peat	1.0 m			20.1 m3/ha								Dfb	4.9	619.231		Average T, high P	Multiple wetlands	CI	1	Control			Pristine						09 (Apr-Dec)	Groundwater level/water table depth	Ground surface
Ketcheson 2011	#10330	The Impact of Peatland Restoration on the Site Hydrology of an Abandoned Block-Cut Bog	Ketcheson, S. J.; Price, J. S.	2011	Wetlands	31	1263-1274	Canada	Québec	47°53′N	69°27′W	47.8833	-69.45	83	Cacouna peatland	Bog	Domed bog	Peat		55 ha			Flat	An area underlain by thick deposits ofmarine clay from the former Goldthwait Sea (Dionne1977). Extensive auger sampling by Van Seters and Price(2002) indicate that the clay layers are continuous		The K_sat of the constructed peat dams was comparable to that of the borrow peat deposit, withgeometric mean values of 2×10−4and 6×10−4cm s−1(at 75 and 100 cm below the surface of the peat dam,respectively) and 2×10−4and 5×10−4cm s−1(at 75 and100 cm within the remnant peat deposit, respectively).However, the Ksatat 150 cm depth was an order ofmagnitude higher within the peat dam (3×10−2cm s−1) th…		None, clay layer underneath, only P inputs		Dfb	3.2	963	drier than average	wetter than average	Single wetland	BACI	1	Restoration	Ditch blocking		The primary drainage network within the Cacouna bog(previously moderately functional) was blocked in Octoberof 2006 through the construction of 29 peat dams, whichwere located predominantly along the length of the twoprimary drainage ditches that run approximately east-west(perpendicular to trenches—see Fig.1). No other restora-tion measures were undertaken. Average spacing betweenpeat dams was a…			0	1	05-06 (May-Aug)	07 (May-Aug)	Groundwater level/water table depth	Fixed point or common datum
Koivusalo 2008	#10326	Impacts of ditch cleaning on hydrological processes in a drained peatland forest	Koivusalo, H.; Ahti, E.; Lauren, A.; Kokkonen, T.; Karvonen, T.; Nevalainen, R.; Finer, L.	2008	Hydrol. Earth Syst. Sci.	12	1211-1227	Finland		65.009 (approx)	27.267 (approx)	65.009	27.267		Tilanjoki	Unspecified peatland	Peat subsoil CI	Peat	Deep peat	0.74 km2	Forest	The stand volumes in the 39 measurement sites ranged from 1.6 to 154 m3/ha, and the median volume was 30 m3/ha in 1983.		Peat subsoil. The Tilanjoki area is characterized by a shallow peat thick-ness in most of the measurement sites. In this study, topsoilrefers to the shallow peat layer, except in two sites (7 and 8)with a deep peat formation, where the topsoil refers to thepeat layer above the depth of the ditches. Subsoil refers to allthe material below the topsoil. Subsoil is composed of peat,till, or sand, and…	Medium	Reported in Table 1				Dfc	1	550			Multiple wetlands	BACI	1	Drainage	Ditch network maintenance		The peatlands were drained for the first time in 1969, fourexperimental catchments were delineated in 1983, and ditchcleaning was conducted in two of the catchments (C1 andC3) in autumn 1989 (Fig. 1b). Depth of the ditches prior to the cleaning was 0.3–0.5 m, and 0.8 mafter the cleaning	28-43		0	5	84-89 (snow-free season)	90-95 (snow-free season)	Groundwater level/water table depth	Ground surface
Koivusalo 2008	#10326	Impacts of ditch cleaning on hydrological processes in a drained peatland forest	Koivusalo, H.; Ahti, E.; Lauren, A.; Kokkonen, T.; Karvonen, T.; Nevalainen, R.; Finer, L.	2008	Hydrol. Earth Syst. Sci.	12	1211-1227	Finland		65.009 (approx)	27.267 (approx)	65.009	27.267		Tilanjoki	Unspecified peatland	Till subsoil C1	Peat	0.57 m	0.74 km2	Forest	The stand volumes in the 39 measurement sites ranged from 1.6 to 154 m3/ha, and the median volume was 30 m3/ha in 1983.		Till subsoil. The Tilanjoki area is characterized by a shallow peat thick-ness in most of the measurement sites. In this study, topsoilrefers to the shallow peat layer, except in two sites (7 and 8)with a deep peat formation, where the topsoil refers to thepeat layer above the depth of the ditches. Subsoil refers to allthe material below the topsoil. Subsoil is composed of peat,till, or sand, and…	Medium	Reported in Table 1				Dfc	1	550			Multiple wetlands	BACI	1	Drainage	Ditch network maintenance		The peatlands were drained for the first time in 1969, fourexperimental catchments were delineated in 1983, and ditchcleaning was conducted in two of the catchments (C1 andC3) in autumn 1989 (Fig. 1b). Depth of the ditches prior to the cleaning was 0.3–0.5 m, and 0.8 mafter the cleaning	28-43		0	5	84-89 (snow-free season)	90-95 (snow-free season)	Groundwater level/water table depth	Ground surface
Koivusalo 2008	#10326	Impacts of ditch cleaning on hydrological processes in a drained peatland forest	Koivusalo, H.; Ahti, E.; Lauren, A.; Kokkonen, T.; Karvonen, T.; Nevalainen, R.; Finer, L.	2008	Hydrol. Earth Syst. Sci.	12	1211-1227	Finland		65.009 (approx)	27.267 (approx)	65.009	27.267		Tilanjoki	Unspecified peatland	Till subsoil C3	Mineral soils mixed with organic component (e.g., peat)	0.22 m	0.99 km2	Forest	The stand volumes in the 39 measurement sites ranged from 1.6 to 154 m3/ha, and the median volume was 30 m3/ha in 1983.		Till subsoil. The Tilanjoki area is characterized by a shallow peat thick-ness in most of the measurement sites. In this study, topsoilrefers to the shallow peat layer, except in two sites (7 and 8)with a deep peat formation, where the topsoil refers to thepeat layer above the depth of the ditches. Subsoil refers to allthe material below the topsoil. Subsoil is composed of peat,till, or sand, and…	Medium	Reported in Table 1				Dfc	1	550			Multiple wetlands	BACI	1	Drainage	Ditch network maintenance		The peatlands were drained for the first time in 1969, fourexperimental catchments were delineated in 1983, and ditchcleaning was conducted in two of the catchments (C1 andC3) in autumn 1989 (Fig. 1b). Depth of the ditches prior to the cleaning was 0.3–0.5 m, and 0.8 mafter the cleaning	28-43		0	5	84-89 (snow-free season)	90-95 (snow-free season)	Groundwater level/water table depth	Ground surface
Koivusalo 2008	#10326	Impacts of ditch cleaning on hydrological processes in a drained peatland forest	Koivusalo, H.; Ahti, E.; Lauren, A.; Kokkonen, T.; Karvonen, T.; Nevalainen, R.; Finer, L.	2008	Hydrol. Earth Syst. Sci.	12	1211-1227	Finland		65.009 (approx)	27.267 (approx)	65.009	27.267		Tilanjoki	Unspecified peatland	Sand subsoil C1	Peat	0.29 m	0.74 km2	Forest	The stand volumes in the 39 measurement sites ranged from 1.6 to 154 m3/ha, and the median volume was 30 m3/ha in 1983.		Sand subsoil. The Tilanjoki area is characterized by a shallow peat thick-ness in most of the measurement sites. In this study, topsoilrefers to the shallow peat layer, except in two sites (7 and 8)with a deep peat formation, where the topsoil refers to thepeat layer above the depth of the ditches. Subsoil refers to allthe material below the topsoil. Subsoil is composed of peat,till, or sand, and…	Very high	Reported in Table 1				Dfc	1	550			Multiple wetlands	BACI	1	Drainage	Ditch network maintenance		The peatlands were drained for the first time in 1969, fourexperimental catchments were delineated in 1983, and ditchcleaning was conducted in two of the catchments (C1 andC3) in autumn 1989 (Fig. 1b). Depth of the ditches prior to the cleaning was 0.3–0.5 m, and 0.8 mafter the cleaning	28-43		0	5	84-89 (snow-free season)	90-95 (snow-free season)	Groundwater level/water table depth	Ground surface
Koivusalo 2008	#10326	Impacts of ditch cleaning on hydrological processes in a drained peatland forest	Koivusalo, H.; Ahti, E.; Lauren, A.; Kokkonen, T.; Karvonen, T.; Nevalainen, R.; Finer, L.	2008	Hydrol. Earth Syst. Sci.	12	1211-1227	Finland		65.009 (approx)	27.267 (approx)	65.009	27.267		Tilanjoki	Unspecified peatland	Sand subsoil C3	Peat	0.16 m	0.99 km2	Forest	The stand volumes in the 39 measurement sites ranged from 1.6 to 154 m3/ha, and the median volume was 30 m3/ha in 1983.		Sand subsoil. The Tilanjoki area is characterized by a shallow peat thick-ness in most of the measurement sites. In this study, topsoilrefers to the shallow peat layer, except in two sites (7 and 8)with a deep peat formation, where the topsoil refers to thepeat layer above the depth of the ditches. Subsoil refers to allthe material below the topsoil. Subsoil is composed of peat,till, or sand, and…	Very high	Reported in Table 1				Dfc	1	550			Multiple wetlands	BACI	1	Drainage	Ditch network maintenance		The peatlands were drained for the first time in 1969, fourexperimental catchments were delineated in 1983, and ditchcleaning was conducted in two of the catchments (C1 andC3) in autumn 1989 (Fig. 1b). Depth of the ditches prior to the cleaning was 0.3–0.5 m, and 0.8 mafter the cleaning	28-43		0	5	84-89 (snow-free season)	90-95 (snow-free season)	Groundwater level/water table depth	Ground surface
Kopp 2013	#10332	Impact of long-term drainage on summer groundwater flow patterns in the Mer Bleue peatland, Ontario, Canada	Kopp, B. J.; Fleckenstein, J. H.; Roulet, N. T.; Humphreys, E.; Talbot, J.; Blodau, C.	2013	Hydrol. Earth Syst. Sci.	17	3485-3498	Canada	Ontario	45◦30′N	75◦25′W	45.5	-75.4167		Mer Bleue	Bog	Open, slightly domed, acidic and ombrotrophic peatland	Peat		28 km2				The peat is underlain by a marine clay layer of12–45 m thickness (Fraser et al., 2001), which is a source ofchloride that has been used as natural conservative tracer toinvestigate vertical transport processes at this peatland (Beeret al., 2008).	Low	Reported for various depths and distances from the ditch				Dfb	5.9	944			Single wetland	CI	1	Drainage	Ditching		Drained in 1922	N/A		86	86		08 (Jan-Sep)	Hydraulic head/Piezometer levels	Ground surface, but surface height above mineral soil or common datum also reported
Koskinen 2016	#10346	High methane emissions from restored Norway spruce swamps in southern Finland over one growing season	Koskinen, M.; Maanavilja, L.; Nieminen, M.; Minkkinen, K.; Tuittila, E. S.	2016	Mires Peat	17	13	Finland		61.24-61.86N	24.24-25.06 E	61.55	24.65			Mire	Mesotrophic spruce mire	Peat												Dfc					Multiple wetlands	CI	2	Control									12 (Jun-Sep)	Groundwater level/water table depth	Fixed point or common datum
Koskinen 2016	#10346	High methane emissions from restored Norway spruce swamps in southern Finland over one growing season	Koskinen, M.; Maanavilja, L.; Nieminen, M.; Minkkinen, K.; Tuittila, E. S.	2016	Mires Peat	17	13	Finland		61.38-61.80 N	24.30-25.11 E	61.59	24.705			Mire	Mesotrophic spruce mire	Peat	Not reported					Not reported	Not reported	Not reported				Dfc					Multiple wetlands	CI	2	Drainage	Ditching			Not reported	Not reported	>40	>40		12 (Jun-Sep)	Groundwater level/water table depth	Fixed point or common datum
Koskinen 2016	#10346	High methane emissions from restored Norway spruce swamps in southern Finland over one growing season	Koskinen, M.; Maanavilja, L.; Nieminen, M.; Minkkinen, K.; Tuittila, E. S.	2016	Mires Peat	17	13	Finland		60.30-61.23N	23.87-25.07E	60.765	24.47			Mire	Mesotrophic spruce mire	Peat	Not reported					Not reported	Not reported	Not reported				Dfc					Multiple wetlands	CI	3	Restoration	Ditch blocking		The measures included damming of the drainage ditches with peat, but did not involve thinning or clear-felling of the tree stand (Table 1).	Not reported	Not reported	11	17		12 (Jun-Sep)	Groundwater level/water table depth	Fixed point or common datum
Laine 2011	#10285	Restoration of managed pine fens: effect on hydrology and vegetation	Laine, A. M.; Leppala, M.; Tarvainen, O.; Paatalo, M. L.; Seppanen, R.; Tolvanen, A.	2011	Appl. Veg. Sci.	14	340-349	Finland		64°10'N	30°20'E	64.1667	30.3333	200	Elimyssalo	Fen	Oligotrophic pine fen	Peat	Not reported		Forest									Dfc	1.5	606			Multiple wetlands	BA	5	Restoration	Vegetation removal	Ditch blocking	Restoration of the managed fens began in late winter2007 by felling and removing the trees. After felling, thetree stand structure was similar in both pristine andmanaged fens (Table 1). Ditches were filled by excavatorsduring the period between Aug and Oct 2007	Not reported	Not reported	0	2	06 (May-Oct), 07 (May-Aug)	07 (Oct), 08-09 (May-Oct)	Groundwater level/water table depth	Ground surface
Laine 2011	#10285	Restoration of managed pine fens: effect on hydrology and vegetation	Laine, A. M.; Leppala, M.; Tarvainen, O.; Paatalo, M. L.; Seppanen, R.; Tolvanen, A.	2011	Appl. Veg. Sci.	14	340-349	Finland		64°20'N	30°10'E	64.3333	30.1667	200	Iso-Palonen	Fen	Oligotrophic pine fen	Peat	Not reported		Forest									Dfc	1.5	606			Multiple wetlands	BA	3	Restoration	Vegetation removal	Ditch blocking	Restoration of the managed fens began in late winter2007 by felling and removing the trees. After felling, thetree stand structure was similar in both pristine andmanaged fens (Table 1). Ditches were filled by excavatorsduring the period between Aug and Oct 2007	Not reported	Not reported	0	2	06 (May-Oct), 07 (May-Aug)	07 (Oct), 08-09 (May-Oct)	Groundwater level/water table depth	Ground surface
Laine 2011	#10285	Restoration of managed pine fens: effect on hydrology and vegetation	Laine, A. M.; Leppala, M.; Tarvainen, O.; Paatalo, M. L.; Seppanen, R.; Tolvanen, A.	2011	Appl. Veg. Sci.	14	340-349	Finland		63°50'N	29°20'E	63.8333	29.3333	200	Teerisuo-Lososuo	Fen	Oligotrophic pine fen	Peat	Not reported		Forest									Dfc	1.5	606			Multiple wetlands	BA	3	Restoration	Vegetation removal	Ditch blocking	Restoration of the managed fens began in late winter2007 by felling and removing the trees. After felling, thetree stand structure was similar in both pristine andmanaged fens (Table 1). Ditches were filled by excavatorsduring the period between Aug and Oct 2007	Not reported	Not reported	0	2	06 (May-Oct), 07 (May-Aug)	07 (Oct), 08-09 (May-Oct)	Groundwater level/water table depth	Ground surface
Laine 2016	#10245	Vegetation structure and photosynthesis respond rapidly to restoration in young coastal fens	Laine, A. M.; Tolvanen, A.; Atalo, L. M.; Tuittila, E. S.	2016	Ecol. Evol.	6	6880-6891	Finland		64°46′91 N	24°38′65E	64.7985	24.6442	1.5-2	Siikajoki undrained	Mire	The undrained sites are open treeless wet-lands with thefield layer (including small shrubs, herbaceous plantsand moss layer) plant community composed of graminoids (Carexnigra, C. canescens) and forbs (Comarum palustre, Equisetumfluviatile,Peucedanum palustre).	Mineral soils mixed with organic component (e.g., peat)		0.5-3 ha			Flat	Thesites have been formed in the coast following post-glacial land uplift ap-proximately 100–200 years ago. They are located 1.5–2 m above sea level in small (~0.5–3 ha) depressions betweennutrient-poor sand dunes. The organic soil layer laying over sand isonly 5–10 cm thick and the organic matter content of the top 10 cm atthe undrained sites varies from 25 to 46%, with pH of 6.3 to 6.6(Merilä e…						Dfc	2.6	541			Multiple wetlands		2	Control										Groundwater level/water table depth	Ground surface
Laine 2016	#10245	Vegetation structure and photosynthesis respond rapidly to restoration in young coastal fens	Laine, A. M.; Tolvanen, A.; Atalo, L. M.; Tuittila, E. S.	2016	Ecol. Evol.	6	6880-6891	Finland		64°48′93 N	24°37′39E	64.8155	24.6232	1.5-2	Siikajoki drained	Mire	Thefield layer vegetation is dominated by shrubs(Vaccinium uliginosum, V. vitis-idaea, Salix repens) and feather mosses(Pleurozium shreberii, Polytrichum commune), although at D2 sedges(Carex nigra, C. canescens) are also abundant.	Mineral soils mixed with organic component (e.g., peat)	5- to 10-cm-thick organic soil layer	0.5-3 ha			Flat	Thesites have been formed in the coast following post-glacial land uplift ap-proximately 100–200 years ago. They are located 1.5–2 m above sea level in small (~0.5–3 ha) depressions betweennutrient-poor sand dunes. The organic soil layer laying over sand isonly 5–10 cm thick and the organic matter content of the top 10 cm atthe undrained sites varies from 25 to 46%, with pH of 6.3 to 6.6(Merilä e…						Dfc	2.6	541			Multiple wetlands	CI	2	Drainage	Ditching		Drained in 1970s	Not reported	Not reported	30	38		05-13	Groundwater level/water table depth	Ground surface
Laine 2016	#10245	Vegetation structure and photosynthesis respond rapidly to restoration in young coastal fens	Laine, A. M.; Tolvanen, A.; Atalo, L. M.; Tuittila, E. S.	2016	Ecol. Evol.	6	6880-6891	Finland		64°48′93 N	24°37′39E	64.8155	24.6232	1.5-2	Siikajoki restored	Mire	The restored sites areopen, with only few scattered trees; at thefield layer sedges (Carexnigra, C. canescens) form the majority of the vegetation and shrubs(e.g.Salix repens) are common	Mineral soils mixed with organic component (e.g., peat)	5- to 10-cm-thick organic soil layer	0.5-3 ha			Flat	Thesites have been formed in the coast following post-glacial land uplift ap-proximately 100–200 years ago. They are located 1.5–2 m above sea level in small (~0.5–3 ha) depressions betweennutrient-poor sand dunes. The organic soil layer laying over sand isonly 5–10 cm thick and the organic matter content of the top 10 cm atthe undrained sites varies from 25 to 46%, with pH of 6.3 to 6.6(Merilä e…						Dfc	2.6	541			Multiple wetlands	BACI	2	Restoration	Vegetation removal	Ditch blocking	Drained in 1970s, restored in 2008. Restorationwas carried out by felling most trees so that ~0–5 trees were left per100 m2, and blocking ditches with soil excavated near the ditches.	Not reported	Not reported	0	5	05-08	08-13	Groundwater level/water table depth	Ground surface
Laine 2019a	#10265	Spring-season flooding is a primary control of vegetation succession trajectories in primary mires	Laine, A. M.; Frolking, S.; Tahvanainen, T.; Tolvanen, A.; Tuittila, E. S.	2019	Mires Peat	24	8	Finland		64°46′91 N	24°38′65E	64.7818	24.6442	1.5-2	Siikajoki undrained	Mire	The undrained sites are open treeless wet-lands with thefield layer (including small shrubs, herbaceous plantsand moss layer) plant community composed of graminoids (Carexnigra, C. canescens) and forbs (Comarum palustre, Equisetumfluviatile,Peucedanum palustre).	Mineral soils mixed with organic component (e.g., peat)		0.5-3 ha			Flat	Thesites have been formed in the coast following post-glacial land uplift ap-proximately 100–200 years ago. They are located 1.5–2 m above sea level in small (~0.5–3 ha) depressions betweennutrient-poor sand dunes. The organic soil layer laying over sand isonly 5–10 cm thick and the organic matter content of the top 10 cm atthe undrained sites varies from 25 to 46%, with pH of 6.3 to 6.6(Merilä e…						Dfc	2.6	541			Multiple wetlands		2	Control									07, 10-14	Groundwater level/water table depth	Ground surface
Laine 2019a	#10265	Spring-season flooding is a primary control of vegetation succession trajectories in primary mires	Laine, A. M.; Frolking, S.; Tahvanainen, T.; Tolvanen, A.; Tuittila, E. S.	2019	Mires Peat	24	8	Finland		64°48′93 N	24°37′39E	64.8155	24.6232	1.5-2	Siikajoki drained	Mire	Thefield layer vegetation is dominated by shrubs(Vaccinium uliginosum, V. vitis-idaea, Salix repens) and feather mosses(Pleurozium shreberii, Polytrichum commune), although at D2 sedges(Carex nigra, C. canescens) are also abundant.	Mineral soils mixed with organic component (e.g., peat)		0.5-3 ha			Flat	Thesites have been formed in the coast following post-glacial land uplift ap-proximately 100–200 years ago. They are located 1.5–2 m above sea level in small (~0.5–3 ha) depressions betweennutrient-poor sand dunes. The organic soil layer laying over sand isonly 5–10 cm thick and the organic matter content of the top 10 cm atthe undrained sites varies from 25 to 46%, with pH of 6.3 to 6.6(Merilä e…						Dfc	2.6	541			Multiple wetlands	CI	2	Drainage	Ditching		Drained in 1970s			30	39		05-14	Groundwater level/water table depth	Ground surface
LaRose 1997	#10283	Rewetting of a cutover peatland: Hydrologic assessment	LaRose, S.; Price, J.; Rochefort, L.	1997	Wetlands	17	416-423	Canada	Québec	48°47'N	72°10'W	48.7833	-72.1667		Ste-Marguerite-Marie peatland	Bog	Ombrotrophic peatland	Peat	1.85m	4312 ha				The area is underlain by sed- imentary rock, primarily Ordovician limestone, cov- ered by a thick layer of marine clay originating from the glacial Lafiamme Sea episode. Deposits of deltaic sand form complex structures above the sedimentary bedrock (LaSalle 1968). The mineral sediments have a well-developed iron pan (Price 1996), which forms a low permeability layer and isolates the peatland from…	Low					Dfb	mean January and July temperatures of -17.1 °C and 17.5°C	820	Wetter than average	Wetter than average	Single wetland	CI	1	Restoration	Creating open water reservoirs	Ditch blocking	First ditch blocking, then creation of open water reservoirs (the main intervention studied here). From introduction: After harvesting was abandoned, the drainage ditches were dammed with residual peat in the spring of 1993. On this site, the first 0.45 to 0.60 m of peat was cut over, leaving an average residual peat thickness of 1.85 m (personal communication, R. Roy 1995). From experimental des…	3		1	1	N/A	94 (May-Aug)	Groundwater level/water table depth	Ground surface
LaRose 1997	#10283	Rewetting of a cutover peatland: Hydrologic assessment	LaRose, S.; Price, J.; Rochefort, L.	1997	Wetlands	17	416-423	Canada	Québec	48°47'N	72°10'W	48.7833	-72.1667		Ste-Marguerite-Marie peatland	Bog	Ombrotrophic peatland	Peat	1.85m	4312 ha				The area is underlain by sed- imentary rock, primarily Ordovician limestone, cov- ered by a thick layer of marine clay originating from the glacial Lafiamme Sea episode. Deposits of deltaic sand form complex structures above the sedimentary bedrock (LaSalle 1968). The mineral sediments have a well-developed iron pan (Price 1996), which forms a low permeability layer and isolates the peatland from…	Low					Dfb	mean January and July temperatures of -17.1 °C and 17.5°C	820	Wetter than average	Wetter than average	Single wetland	CI	1	Restoration	Creating open water reservoirs	Ditch blocking	First ditch blocking, then creation of open water reservoirs (the main intervention studied here). From introduction: After harvesting was abandoned, the drainage ditches were dammed with residual peat in the spring of 1993. On this site, the first 0.45 to 0.60 m of peat was cut over, leaving an average residual peat thickness of 1.85 m (personal communication, R. Roy 1995). From experimental des…	5		1	1	N/A	94 (May-Aug)	Groundwater level/water table depth	Ground surface
LaRose 1997	#10283	Rewetting of a cutover peatland: Hydrologic assessment	LaRose, S.; Price, J.; Rochefort, L.	1997	Wetlands	17	416-423	Canada	Québec	48°47'N	72°10'W	48.7833	-72.1667		Ste-Marguerite-Marie peatland	Bog	Ombrotrophic peatland	Peat	1.85m	4312 ha				The area is underlain by sed- imentary rock, primarily Ordovician limestone, cov- ered by a thick layer of marine clay originating from the glacial Lafiamme Sea episode. Deposits of deltaic sand form complex structures above the sedimentary bedrock (LaSalle 1968). The mineral sediments have a well-developed iron pan (Price 1996), which forms a low permeability layer and isolates the peatland from…	Low					Dfb	mean January and July temperatures of -17.1 °C and 17.5°C	820	Wetter than average	Wetter than average	Single wetland	CI	1	Restoration	Creating open water reservoirs	Ditch blocking	First ditch blocking, then creation of open water reservoirs (the main intervention studied here). From introduction: After harvesting was abandoned, the drainage ditches were dammed with residual peat in the spring of 1993. On this site, the first 0.45 to 0.60 m of peat was cut over, leaving an average residual peat thickness of 1.85 m (personal communication, R. Roy 1995). From experimental des…	8		1	1	N/A	94 (May-Aug)	Groundwater level/water table depth	Ground surface
Lees 2021	#10675	Using remote sensing to assess peatland resilience by estimating soil surface moisture and drought recovery	Lees, K. J.; Artz, R. R. E.; Chandler, D.; Aspinall, T.; Boulton, C. A.; Buxton, J.; Cowie, N. R.; Lenton, T. M.	2021	Science of the Total Environment	761	N.PAG-N.PAG	UK	Scotland	58.3719	-3.9639	58.3719	-3.9639		Forsinard Flows RSPB reserve, Flow Country, site F_CON	Bog	Blanket bog	Peat												Cfb					Multiple wetlands	CI	1	Control			Near-natural bog						17 (Jul-Dec), 18 (Jan-Jul)	Groundwater level/water table depth	Ground surface
Lees 2021	#10675	Using remote sensing to assess peatland resilience by estimating soil surface moisture and drought recovery	Lees, K. J.; Artz, R. R. E.; Chandler, D.; Aspinall, T.; Boulton, C. A.; Buxton, J.; Cowie, N. R.; Lenton, T. M.	2021	Science of the Total Environment	761	N.PAG-N.PAG	UK	Scotland	58.3853	-3.9612	58.3853	-3.9612		Forsinard Flows RSPB reserve, Flow Country, site F_CL_FTW	Bog	Blanket bog	Peat	Not reported					Not reported	Not reported					Cfb					Multiple wetlands	CI	1	Restoration	Vegetation removal		Felled-to-waste in 2005–6	Not reported	Not reported	11	13		17 (Jul-Dec), 18 (Jan-Jul)	Groundwater level/water table depth	Ground surface
Lees 2021	#10675	Using remote sensing to assess peatland resilience by estimating soil surface moisture and drought recovery	Lees, K. J.; Artz, R. R. E.; Chandler, D.; Aspinall, T.; Boulton, C. A.; Buxton, J.; Cowie, N. R.; Lenton, T. M.	2021	Science of the Total Environment	761	N.PAG-N.PAG	UK	Scotland	58.3756	-3.9647	58.3756	-3.9647		Forsinard Flows RSPB reserve, Flow Country, site F_CL_BCFB	Bog	Blanket bog	Peat	Not reported					Not reported	Not reported					Cfb					Multiple wetlands	CI	1	Restoration	Vegetation removal	Ditch blocking	Felled-to-waste in 2005–6 brash-crushing and furrow-blocking 2015–16	Not reported	Not reported	1	3		17 (Jul-Dec), 18 (Jan-Jul)	Groundwater level/water table depth	Ground surface
Lees 2021	#10675	Using remote sensing to assess peatland resilience by estimating soil surface moisture and drought recovery	Lees, K. J.; Artz, R. R. E.; Chandler, D.; Aspinall, T.; Boulton, C. A.; Buxton, J.; Cowie, N. R.; Lenton, T. M.	2021	Science of the Total Environment	761	N.PAG-N.PAG	UK	Scotland	58.3875	-3.7601	58.3875	-3.7601		Forsinard Flows RSPB reserve, Flow Country, site F_L_BCFB	Bog	Blanket bog	Peat	Not reported					Not reported	Not reported					Cfb					Multiple wetlands	CI	1	Restoration	Vegetation removal	Ditch blocking	Felled-to-waste in 2005–6 brash-crushing and furrow-blocking 2017–18	Not reported	Not reported	0	1		17 (Jul-Dec), 18 (Jan-Jul)	Groundwater level/water table depth	Ground surface
Lees 2021	#10675	Using remote sensing to assess peatland resilience by estimating soil surface moisture and drought recovery	Lees, K. J.; Artz, R. R. E.; Chandler, D.; Aspinall, T.; Boulton, C. A.; Buxton, J.; Cowie, N. R.; Lenton, T. M.	2021	Science of the Total Environment	761	N.PAG-N.PAG	UK	Scotland	58.3904	-3.7658	58.3904	-3.7658		Forsinard Flows RSPB reserve, Flow Country, site F_L_FTW	Bog	Blanket bog	Peat	Not reported					Not reported	Not reported					Cfb					Multiple wetlands	CI	1	Restoration	Vegetation removal		Felled-to-waste in 2005–6	Not reported	Not reported	11	13		17 (Sep-Dec), 18 (Jan)	Groundwater level/water table depth	Ground surface
Lees 2021	#10675	Using remote sensing to assess peatland resilience by estimating soil surface moisture and drought recovery	Lees, K. J.; Artz, R. R. E.; Chandler, D.; Aspinall, T.; Boulton, C. A.; Buxton, J.; Cowie, N. R.; Lenton, T. M.	2021	Science of the Total Environment	761	N.PAG-N.PAG	UK	Scotland	58.4093	-3.7344	58.4093	-3.7344		Forsinard Flows RSPB reserve, Flow Country, site F_R_BCFB	Bog	Blanket bog	Peat	Not reported					Not reported	Not reported					Cfb					Multiple wetlands	CI	1	Restoration	Vegetation removal	Ditch blocking	Felled-to-waste 2010–11 brash-crushing and furrow-blocking 2014–15	Not reported	Not reported	2	4		17 (Jul-Dec), 18 (Jan-Jul)	Groundwater level/water table depth	Ground surface
Lees 2021	#10675	Using remote sensing to assess peatland resilience by estimating soil surface moisture and drought recovery	Lees, K. J.; Artz, R. R. E.; Chandler, D.; Aspinall, T.; Boulton, C. A.; Buxton, J.; Cowie, N. R.; Lenton, T. M.	2021	Science of the Total Environment	761	N.PAG-N.PAG	UK	Scotland	58.4099	-3.7279	58.4099	-3.7279		Forsinard Flows RSPB reserve, Flow Country, site F_R_FTW	Bog	Blanket bog	Peat	Not reported					Not reported	Not reported					Cfb					Multiple wetlands	CI	1	Restoration	Vegetation removal		Felled-to-waste 2010–11	Not reported	Not reported	6	8		17 (Jul-Dec), 18 (Jan-Jul)	Groundwater level/water table depth	Ground surface
Lees 2021	#10675	Using remote sensing to assess peatland resilience by estimating soil surface moisture and drought recovery	Lees, K. J.; Artz, R. R. E.; Chandler, D.; Aspinall, T.; Boulton, C. A.; Buxton, J.; Cowie, N. R.; Lenton, T. M.	2021	Science of the Total Environment	761	N.PAG-N.PAG	UK	Scotland	58.4152	-3.7995	58.4152	-3.7995		Forsinard Flows RSPB reserve, Flow Country, site F_T_BCFB	Bog	Blanket bog	Peat	Not reported					Not reported	Not reported					Cfb					Multiple wetlands	CI	1	Restoration	Vegetation removal	Ditch blocking	Felled-to-waste in 1998 brash-crushing and furrow-blocking in 2015–16	Not reported	Not reported	1	3		17 (Mar-Dec), 18 (Jan-Jul)	Groundwater level/water table depth	Ground surface
Lees 2021	#10675	Using remote sensing to assess peatland resilience by estimating soil surface moisture and drought recovery	Lees, K. J.; Artz, R. R. E.; Chandler, D.; Aspinall, T.; Boulton, C. A.; Buxton, J.; Cowie, N. R.; Lenton, T. M.	2021	Science of the Total Environment	761	N.PAG-N.PAG	UK	Scotland	58.4135	-3.7998	58.4135	-3.7998		Forsinard Flows RSPB reserve, Flow Country, site F_T_FTW	Bog	Blanket bog	Peat	Not reported					Not reported	Not reported					Cfb					Multiple wetlands	CI	1	Restoration	Vegetation removal		Felled-to-waste in 1998	Not reported	Not reported	19	20		17 (Mar-Dec), 18 (Jan-Jul)	Groundwater level/water table depth	Ground surface
Lees 2021	#10675	Using remote sensing to assess peatland resilience by estimating soil surface moisture and drought recovery	Lees, K. J.; Artz, R. R. E.; Chandler, D.; Aspinall, T.; Boulton, C. A.; Buxton, J.; Cowie, N. R.; Lenton, T. M.	2021	Science of the Total Environment	761	N.PAG-N.PAG	UK	England	53.3826	−1.8554	53.3826	1.8554		Peak District, site MftF_E	Bog	Blanket bog	Peat	Not reported											Cfb					Multiple wetlands	CI	1	Drainage	Not reported		Highly degraded with past gullies							Groundwater level/water table depth	Ground surface
Lees 2021	#10675	Using remote sensing to assess peatland resilience by estimating soil surface moisture and drought recovery	Lees, K. J.; Artz, R. R. E.; Chandler, D.; Aspinall, T.; Boulton, C. A.; Buxton, J.; Cowie, N. R.; Lenton, T. M.	2021	Science of the Total Environment	761	N.PAG-N.PAG	UK	England	53.5314	−1.8892	53.5314	1.8892		Peak District, site MftF_H		Eriophorum vaginatum dominated blanket bog, with Sphagnum present in small patches													Cfb					Multiple wetlands	CI	1	Control										Groundwater level/water table depth	Ground surface
Lees 2021	#10675	Using remote sensing to assess peatland resilience by estimating soil surface moisture and drought recovery	Lees, K. J.; Artz, R. R. E.; Chandler, D.; Aspinall, T.; Boulton, C. A.; Buxton, J.; Cowie, N. R.; Lenton, T. M.	2021	Science of the Total Environment	761	N.PAG-N.PAG	UK	England	53.6098	−1.9934	53.6098	1.9934		Peak District, site MftF_M		Molinia dominated blanket bog with some Sphagnum.													Cfb					Multiple wetlands	CI	1	Control										Groundwater level/water table depth	Ground surface
Lees 2021	#10675	Using remote sensing to assess peatland resilience by estimating soil surface moisture and drought recovery	Lees, K. J.; Artz, R. R. E.; Chandler, D.; Aspinall, T.; Boulton, C. A.; Buxton, J.; Cowie, N. R.; Lenton, T. M.	2021	Science of the Total Environment	761	N.PAG-N.PAG	UK	England	53.1636	−1.9925	53.1636	1.9925		Peak District, site MftF_R		Small but relatively intact area of bog. Eriophorum vaginatum dominated with Sphagnum. This area of bog is in a small dip between two drier slopes dominated (pre-fire) by dwarf shrubs. Fire in August 2018													Cfb					Multiple wetlands	CI	1	Control										Groundwater level/water table depth	Ground surface
Lehr 2015	#10462	A novel method to evaluate the effect of a stream restoration on the spatial pattern of hydraulic connection of stream and groundwater	Lehr, C.; Poschke, F.; Lewandowski, J.; Lischeid, G.	2015	J. Hydrol.	527	394-401	Germany		52°22'06"N	13°48'25" E	52.3683	13.8069		Freienbrink	Limnic shore wetland	Floodplain with meanders	Mineral soils mixed with organic component (e.g., peat)	N/A				Flat	Floodplain. The river intersects an unconfined aquifer of about 20 m thick-ness. The floodplain consists mainly of medium to fine grainedsandy sediments of glacial and fluvio-glacial origin (Lewandowskiet al., 2009). In the northern part the floodplain adjoins a steep hill-slope to a 5 m higher plateau (Lewandowski et al., 2009). Thetopography of the floodplain is the result of morphological work…	Low	Reported for aquifer and silt in oxbow. Surrounding aquifer withkfof 10_x0002_4to 5⁄10_x0002_5andneof 0.15–0.2… The organic silt layer had a hydraulic conductivity kf between 10_x0002_^-6 and 10_x0002_^-5 ms_x0002_1 and an effective porosity of 0.5. Compared to the surrounding aquifer with kf of 10 ^-4 to 10^-5 and porosity of 0.15–0.2 (Nützmann et al., 2013), the organic layer can be attributed …		Most of the time groundwater is exfiltrating into the stream. Amean groundwater exfiltration rate of 233 L m_x0002_2d_x0002_1with agroundwater flow velocity between 10_x0002_7and 10_x0002_6ms_x0002_1was esti-mated byNützmann et al. (2013). Maximum lateral infiltration ofriver water into the aquifer is less than 4 m (Lewandowski et al.,2009). Velocity of pressure wave propagation (celerity) from t…		Dfb					Single wetland	BA	1	Restoration	Stream remeandering		At the end of the second year of measurements, inOctober/November 2008, the clogging mud in the oxbow was exca-vated with a suction dredger. The oxbow was reconnected as mainstream channel on the 27th November 2008. After the reconnec-tion of the oxbow, a dam was built at the upstream end of theshortcut and closed on the 9th December 2008. Hence, there wasa switch in the river course from the sho…	N/A	c 1 m of clogging layer removed	0	2	07-08	09-10	Groundwater level/water table depth	Not reported
Lhosmot 2021	#10676	Restoration and meteorological variability highlight nested water supplies in middle altitude/latitude peatlands: Towards a hydrological conceptual model of the Frasne peatland, Jura Mountains, France	Lhosmot, Alexandre; Collin, Louis; Magnon, Geneviève; Steinmann, Marc; Bertrand, Catherine; Stefani, Vanessa; Marie‐Laure, Toussaint; Bertrand, Guillaume	2021	Ecohydrology	14		France	Jura mountains	46.826N	6.1754E	46.826	6.1754	852	Forbonnet bog	Bog		Peat	2.1	7 ha				From a geological point of view (Figure 1a), the Frasne-Bouverans peatland is located in a 10-km-wide synclinal structure (Duraffourg & Palacio, 1981). Within the syncline, partially karstified Jurassic and Cretaceous limestones and marls are overlain by poorly permeable moraines of Pleistocene age (Campy, 1982; Duraffourg & Palacio, 1981). This moraine layer constitutes the basement of the peatl…	Low					Dfb	7	1618			Single wetland	BA	1	Restoration	Damming	Ditch blocking	To mitigate the effects of drainage ditches, a restoration programme, funded by the European Life Peatland Program, was implemented from 2015 to 2016 (Calvar et al., 2018). This strategy aimed to restore the original watershed surface and to raise the WTD in the bog (Figure 2). The work was conducted in two phases in September to October 2015 and May to July 2016, respectively (Figure 1c). (1) To…	Not reported	Not reported	0	3	14 (Jul-Dec), 15 (Jan-Aug)	15 (Oct-Dec), 16-17, 18 (Jan-Oct)	Groundwater level/water table depth	Ground surface
Lindholm 1984	#10461	Moisture conditions in hummocks and hollows in virgin and drained sites on the raised bog Laaviosuo, southern Finland	Lindholm, T.; Markkula, I.	1984	Annales Botanici Fennici	21	241-255	Finland		61 deg 02' N	24 deg 00' E	61.0333	24		Laaviosuo	Bog	Ombrotrophic raised bog	Peat		6 ha	Forest									Dfc	4	600		Reported in some detail	Single wetland	CI	1	Drainage	Ditching		First drained in 1966 with ditches 1 m wide and 1 m deep. Later fertilized with PK and urea	45		9	10	N/A	75-76 (May-Sep)	Groundwater level/water table depth	Ground surface
Lode 2001	#10700	Natural mire hydrology in restoration of peatland functions	Lode, Elve	2001	Thesis			Sweden		59 deg 01' - 59 deg 30'		59.25			Läsarmossen	Bog		Peat	3.7					Not reported	Not reported	von Post scale 3-5				Dfb		700-900			Multiple wetlands	CI	1	Restoration	Spontaneous restoration (unmaintained drainage)		~25 years since peat cutting ceased	N/A	Not reported	25	25			Groundwater level/water table depth	Ground surface
Lode 2001	#10700	Natural mire hydrology in restoration of peatland functions	Lode, Elve	2001	Thesis			Sweden		59 deg 01' - 59 deg 30'		59.25			Björnmossen	Bog		Peat	Not reported					Not reported	Not reported					Dfb		700-900			Multiple wetlands	CI	1	Restoration	Spontaneous restoration (unmaintained drainage)		~40-50 years since peat cutting ceased	N/A	Not reported	40	50			Groundwater level/water table depth	Ground surface
Lode 2001	#10700	Natural mire hydrology in restoration of peatland functions	Lode, Elve	2001	Thesis			Sweden		59 deg 01' - 59 deg 30'		59.25			Hultamossen	Bog		Peat	Not reported					Not reported	Not reported					Dfb		700-900			Multiple wetlands	CI	1	Restoration	Spontaneous restoration (unmaintained drainage)		~25 years since peat cutting ceased	N/A	Not reported	25	25			Groundwater level/water table depth	Ground surface
Lode 2001	#10700	Natural mire hydrology in restoration of peatland functions	Lode, Elve	2001	Thesis			Estonia		59 deg 01' - 59 deg 30'		59.25			Viru	Bog		Peat	5					Not reported	Not reported					Dfb		600-700			Multiple wetlands	CI	1	Restoration	Spontaneous restoration (unmaintained drainage)		~40-50 years since peat cutting ceased	N/A	Not reported	40	50			Groundwater level/water table depth	Ground surface
Lode 2001	#10700	Natural mire hydrology in restoration of peatland functions	Lode, Elve	2001	Thesis			Sweden		59 deg 01' - 59 deg 30'		59.25			Läsarmossen	Bog		Peat	3.7					Not reported	Not reported	von Post scale 3-5				Dfb		700-900			Multiple wetlands	CI	1	Drainage	Peat extraction		~25 years since peat cutting ceased	N/A	Not reported	25	25			Groundwater level/water table depth	Ground surface
Lode 2001	#10700	Natural mire hydrology in restoration of peatland functions	Lode, Elve	2001	Thesis			Sweden		59 deg 01' - 59 deg 30'		59.25			Björnmossen	Bog		Peat	Not reported					Not reported	Not reported					Dfb		700-900			Multiple wetlands	CI	1	Drainage	Peat extraction		~40-50 years since peat cutting ceased	N/A	Not reported	40	50			Groundwater level/water table depth	Ground surface
Lode 2001	#10700	Natural mire hydrology in restoration of peatland functions	Lode, Elve	2001	Thesis			Sweden		59 deg 01' - 59 deg 30'		59.25			Hultamossen	Bog		Peat	Not reported					Not reported	Not reported					Dfb		700-900			Multiple wetlands	CI	1	Drainage	Peat extraction		~25 years since peat cutting ceased	N/A	Not reported	25	25			Groundwater level/water table depth	Ground surface
Lode 2001	#10700	Natural mire hydrology in restoration of peatland functions	Lode, Elve	2001	Thesis			Estonia		59 deg 01' - 59 deg 30'		59.25			Viru	Bog		Peat	5					Not reported	Not reported					Dfb		600-700			Multiple wetlands	CI	1	Drainage	Peat extraction		~40-50 years since peat cutting ceased	N/A	Not reported	40	50			Groundwater level/water table depth	Ground surface
Loheide 2007	#10547	Riparian hydroecology: A coupled model of the observed interactions between groundwater flow and meadow vegetation patterning	Loheide, S. P.; Gorelick, S. M.	2007	Water Resour. Res.	43	16	USA	California	40.05 (approx)	-120.24 (approx)	40.05	-120.24	1680–2350 m	Last Chance watershed, Plumas Natl Forest - Alkali Flat (restored)	Limnic shore wetland	Meadows dependent on groundwater. Because of the seasonality of thehydrology, the meadow systems in Last Chance watershedare GDEs. The wet meadow vegetation depends on shallowgroundwater stored in the meadow sediments for survivalthrough the annual dry summer period, and almost allstreamflow during the summer is derived from baseflow.Recognizing that the meadows are GDEs is critical inestablishin…	Not reported	Not reported				Mountaineous	Not reported		The observed values of Ks ranged from 8x10-7 to 2x10-4 m/s with an arithmetic mean of 2x10-5 m/s and a geometric mean of 7x10-6 m/s. … Based on these field data, the following parameters were determined: saturated hydraulic conductivity (Ks=7x10-6 m/s), saturated moisture content (θs= 0.65), residual moisture content (θr=0.2), and the van Genuchten parameters (α=1.5 m-1, n=2).		This meadow system is probably supported by gw inflow from other areas during summer. From SI: As there was no recorded precipitation during this period, these data suggest that the order of magnitude of the deep groundwater inflow rate is 10-8 m/s.		Dsb		410		P was close to average (41, 45, and 37 cm for years 03, 04 and 05)	Multiple wetlands	CI	1	Restoration	Damming	Stream remeandering	Pond-and-plug restoration, in which segments of thedeeply incised channel are filled with material obtained byexcavating ponds along the channel. Streamflow is thenrerouted into either an abandonded (unincised) channel or anewly constructed channel resulting in an increase in watertable elevation and a return of wet meadow vegetation.	N/A	Not reported	0	2		03 (Nov-Dec), 04, 05 (Jan-Oct)	Groundwater level/water table depth	Ground surface
Loheide 2007	#10547	Riparian hydroecology: A coupled model of the observed interactions between groundwater flow and meadow vegetation patterning	Loheide, S. P.; Gorelick, S. M.	2007	Water Resour. Res.	43	16	USA	California	40.05 (approx)	-120.24 (approx)	40.05	-120.24	1680–2350 m	Last Chance watershed, Plumas Natl Forest - Big Flat (restored)	Limnic shore wetland	Meadows dependent on groundwater. Because of the seasonality of thehydrology, the meadow systems in Last Chance watershedare GDEs. The wet meadow vegetation depends on shallowgroundwater stored in the meadow sediments for survivalthrough the annual dry summer period, and almost allstreamflow during the summer is derived from baseflow.Recognizing that the meadows are GDEs is critical inestablishin…	Not reported	Not reported				Mountaineous	Not reported		The observed values of Ks ranged from 8x10-7 to 2x10-4 m/s with an arithmetic mean of 2x10-5 m/s and a geometric mean of 7x10-6 m/s. … Based on these field data, the following parameters were determined: saturated hydraulic conductivity (Ks=7x10-6 m/s), saturated moisture content (θs= 0.65), residual moisture content (θr=0.2), and the van Genuchten parameters (α=1.5 m-1, n=2).		This meadow system is probably supported by gw inflow from other areas during summer. From SI: As there was no recorded precipitation during this period, these data suggest that the order of magnitude of the deep groundwater inflow rate is 10-8 m/s.		Dsb		410		P was close to average (41, 45, and 37 cm for years 03, 04 and 05)	Multiple wetlands	CI	1	Restoration	Damming	Stream remeandering	Pond-and-plug restoration, in which segments of thedeeply incised channel are filled with material obtained byexcavating ponds along the channel. Streamflow is thenrerouted into either an abandonded (unincised) channel or anewly constructed channel resulting in an increase in watertable elevation and a return of wet meadow vegetation.	N/A	Not reported	9	10		03 (Nov-Dec), 04, 05 (Jan-Oct)	Groundwater level/water table depth	Ground surface
Loheide 2007	#10547	Riparian hydroecology: A coupled model of the observed interactions between groundwater flow and meadow vegetation patterning	Loheide, S. P.; Gorelick, S. M.	2007	Water Resour. Res.	43	16	USA	California	40.05 (approx)	-120.24 (approx)	40.05	-120.24	1680–2350 m	Last Chance watershed, Plumas Natl Forest (CoyoteFlat, severely degraded)	Limnic shore wetland	Meadows dependent on groundwater. Because of the seasonality of thehydrology, the meadow systems in Last Chance watershedare GDEs. The wet meadow vegetation depends on shallowgroundwater stored in the meadow sediments for survivalthrough the annual dry summer period, and almost allstreamflow during the summer is derived from baseflow.Recognizing that the meadows are GDEs is critical inestablishin…						Mountaineous			The observed values of Ks ranged from 8x10-7 to 2x10-4 m/s with an arithmetic mean of 2x10-5 m/s and a geometric mean of 7x10-6 m/s. … Based on these field data, the following parameters were determined: saturated hydraulic conductivity (Ks=7x10-6 m/s), saturated moisture content (θs= 0.65), residual moisture content (θr=0.2), and the van Genuchten parameters (α=1.5 m-1, n=2).		This meadow system is probably supported by gw inflow from other areas during summer. From SI: As there was no recorded precipitation during this period, these data suggest that the order of magnitude of the deep groundwater inflow rate is 10-8 m/s.		Dsb		410		P was close to average (41, 45, and 37 cm for years 03, 04 and 05)	Single wetland	CI	1	Drainage	Spontaneous restoration (unmaintained drainage)		Degradation from various activities, possibly difficult to evaluate. Can be compared with nearly pristine Doyle Crossing			Not possible to evaluate	Not possible to evaluate		03 (Nov-Dec), 04, 05 (Jan-Oct)	Groundwater level/water table depth	Ground surface
Luan 2018	#10542	The transient shift of driving environmental factors of carbon dioxide and methane fluxes in Tibetan peatlands before and after hydrological restoration	Luan, J. W.; Liu, S. R.; Wu, J. H.; Wang, M.; Yu, Z.	2018	Agric. For. Meteorol.	250	138-146	China	Sichuan	33°56'N	102°52'E	33.9333	102.867	3430	Zoige National Wetland Reserve	Unspecified peatland	Plateu peatland	Peat	Not reported					Not reported	Not reported					Dwc	0,7-1,1	656.8			Single wetland	BA	1	Restoration	Damming		In 2010, a hydrological restoration project was conducted in the Hua lake area in order to restore the shrinking peatland. The project was implemented by constructing a long dam across the outlet of the lake (Fig. 1 b), starting November 10, 2010 and finishing May 20, 2011. The dam size is 4 m in width, 1 m in height, and 1740 m in length. The water table level of Hua lake was raised approximatel…	Not reported	The dam size is 4 m in width, 1 m in height, and 1740 m in length	0	1	11 (May-Nov)	12	Groundwater level/water table depth	Ground surface
Lundin 1984	#10690	Torvmarksdikning Hydrologiska konsekvenser for Docksmyren (Peatland Drainage—Effects on the hydrology of the Mire Docksmyre)	Lundin, L.	1984	Department of Physical Geography Hydrology Division, University of Uppsala, Uppsala, Sweden			Sweden	Jämtland	N 62°57'	E 15°42'	62.95	15.7	350	Docksmyren	Fen	Tall sedge fen	Peat	3.2m					Calcareous till on granitic bedrock. At the control peat hadpartly been formed directly on the bedrock. Mean peat thickness was 3.2 m with alargest depth of 10 m		5-7	von Post			Dfc	1	612			Single wetland	BACI	1	Drainage	Ditching		Investigations were performed during a control period of two years (1979-80), one 4-year period after forest drainage (1981-84) and a 7-year period after drainage forpeat-winning (1988-94).	30	Not reported	0	3	79-80	81-83	Groundwater level/water table depth	Ground surface, but surface height above mineral soil or common datum also reported
Lundin 1994	#10459	Impacts of forest drainage on flow regime	Lundin, L.	0	Studia Forestalia Suecica; 1993. (192):22 pp. 54 ref.	0	0	Sweden	Värmland	59.983	14.433	59.983	14.433	325-400	Letjärn (part of Siksjöbäcken)	Fen														Dfc					Multiple watersheds	CI	1	Drainage	Ditching									Other groundwater outcome
Lundin 1994	#10459	Impacts of forest drainage on flow regime	Lundin, L.	0	Studia Forestalia Suecica; 1993. (192):22 pp. 54 ref.	0	0	Sweden		59.993	14.423	59.993	14.423	c. 300	Hamptjärn (part of Siksjöbäcken)															Dfc					Multiple watersheds	CI	1	Control										Other groundwater outcome
Lundin 1994	#10459	Impacts of forest drainage on flow regime	Lundin, L.	0	Studia Forestalia Suecica; 1993. (192):22 pp. 54 ref.	0	0	Sweden	Småland	59deg 55'N	15deg 15'E	59.9167	15.25	340	Buskbäcken															Dfc					Multiple watersheds	CI	1	Control										Other groundwater outcome
Lundin 1994	#10459	Impacts of forest drainage on flow regime	Lundin, L.	0	Studia Forestalia Suecica; 1993. (192):22 pp. 54 ref.	0	0	Sweden	Småland	59deg 55'N	15deg 15'E	59.9167	15.25	340	Masby	Unspecified peatland														Dfc					Multiple watersheds	CI	1	Drainage	Ditching	Vegetation removal								Other groundwater outcome
Lundin 1994	#10459	Impacts of forest drainage on flow regime	Lundin, L.	0	Studia Forestalia Suecica; 1993. (192):22 pp. 54 ref.	0	0	Sweden	Västmanland	59.83 (approx)	15.30 (approx)	59.83	15.3	275	Gillermossen	Mire														Dfc					Multiple watersheds	CI	1	Drainage	Ditching	Vegetation removal								Other groundwater outcome
Lundin 1997	#10458	Effects of peat-winning on the water environment at a sedge fen ecosystem	Lundin, L.	1997	0	0	12	Sweden	Jämtland	N 62°57'	E 15°42'	62.95	15.7	350	Docksmyren D1 and RIM	Fen	Tall sedge fen	Peat	3.2m					Calcareous till on granitic bedrock. At the control peat hadpartly been formed directly on the bedrock. Mean peat thickness was 3.2 m with alargest depth of 10 m	Low					Dfc	1	612			Multiple watersheds	BACI	2	Drainage	Ditching		Investigations were performed during a control period of two years (1979-80), one 4-year period after forest drainage (1981-84) and a 7-year period after drainage forpeat-winning (1988-94).	30	Not reported	0	3	79-80	81-84	Groundwater level/water table depth	Ground surface, but surface height above mineral soil or common datum also reported
Lundin 1997	#10458	Effects of peat-winning on the water environment at a sedge fen ecosystem	Lundin, L.	1997	0	0	12	Sweden	Jämtland	N 62°57'	E 15°42'	62.95	15.7	350	Docksmyren D1 and RIM	Fen	Tall sedge fen	Peat	3.2m					Calcareous till on granitic bedrock. At the control peat hadpartly been formed directly on the bedrock. Mean peat thickness was 3.2 m with alargest depth of 10 m	Low					Dfc	1	612			Multiple watersheds	BACI	2	Drainage	Ditching	Peat extraction	Investigations were performed during a control period of two years (1979-80), one 4-year period after forest drainage (1981-84) and a 7-year period after drainage forpeat-winning (1988-94).	30	Not reported	0	6	79-80	88-94	Groundwater level/water table depth	Ground surface, but surface height above mineral soil or common datum also reported
Lundin 1999	#10693	Effects on hydrology and surface water chemistry of regeneration cuttings in peatland forests	Lundin, L.	1999	International Peat Journal	9	118-126	Sweden	Dalarna	60°53’N	14 deg 23’E	60.8833	14.3833	250		Fen	Minerotrophic fen	Peat	0.2-0.5m					The peat overlies Granitic till in D alarna where peat thickness is thin­ ner and the main areas have 0.2-0.5 m peat						Dfc					Single wetland	BACI	1	Drainage	Ditching									Groundwater level/water table depth	Ground surface
Lundin 2016	#10525	Effekter vid restaurering av avslutade torvtäkter genom återvätning; undersökningar vid Porla, Toftmossen och Västkärr	Lundin, Lars; Lode, Elve; Nilsson, Torbjörn; Strömgren, Monika; Jordan, Sabine; Kozlov, Sergei	2016				Sweden	Närke	59° 01' N	14° 38' E	59.0167	14.6333		Porlan	Fen	Originally a bog but intended restoration target is fen	Peat	Large variation, from 0.3-2m normally					Humifieringsgraden var flerstädes 20- 40% i den relativa skalan, motsvarande H4-6 enligt von Post (Fig. 5). Sphagnum-torven hade lägre humifieringsgrad, H 3-5.	Low	4-6	von Post		Soil was completely flooded first yeaar after restoration	Dfb				Very wet years directly after restoration	Multiple wetlands	BA	1	Restoration	Rewetting		Rewetting in fall 1999. One part restored to fen conditions, another to a bird lake and a third with small ponds to study vegetation development under different conditions.	Not reported	Not reported	0	11	99	00-11	Groundwater level/water table depth	Ground surface
Lundin 2016	#10525	Effekter vid restaurering av avslutade torvtäkter genom återvätning; undersökningar vid Porla, Toftmossen och Västkärr	Lundin, Lars; Lode, Elve; Nilsson, Torbjörn; Strömgren, Monika; Jordan, Sabine; Kozlov, Sergei	2016				Sweden	Närke	59° 06'N	14° 45' E	59.1	14.75		Västkärr	Fen														Dfb					Multiple wetlands	BA	1	Restoration	Rewetting		Rewetting in fall 1999.					97-99	00-14	Groundwater level/water table depth	Ground surface
Maanavilja 2014	#10335	Impact of drainage and hydrological restoration on vegetation structure in boreal spruce swamp forests	Maanavilja, L.; Aapala, K.; Haapalehto, T.; Kotiaho, J. S.; Tuittila, E. S.	2014	For. Ecol. Manage.	330	115-125	Finland		60-62N (approx)	23-25.5E (approx)	61	24.25	40-170	Multiple	Mire	Spruce mire (Vacciniummyrtillusspruce mires,Laine et al., 2012b). Norway spruce (Piceaabies) was the dominant tree at all sites. All sites have peat depths>80 cm	Peat	>80cm	Multiple	Forest			Not reported	Not reported	Not reported				Dfc	3,5-5,3	627-768			Multiple wetlands	CI	9	Drainage	Ditching		Ditches were constructed in the sites of the drained and rew-etted groups between 1900 and 1980	Not reported	Not reported	47	104	N/A	09 (Jul-Aug), 10 (May-June), 11 (May), 11 (Sept), 12 (May)	Groundwater level/water table depth	Ground surface
Maanavilja 2014	#10335	Impact of drainage and hydrological restoration on vegetation structure in boreal spruce swamp forests	Maanavilja, L.; Aapala, K.; Haapalehto, T.; Kotiaho, J. S.; Tuittila, E. S.	2014	For. Ecol. Manage.	330	115-125	Finland		60-62N (approx)	23-25.5E (approx)	61	24.25	40-170	Multiple	Mire	Spruce mire (Vacciniummyrtillusspruce mires,Laine et al., 2012b). Norway spruce (Piceaabies) was the dominant tree at all sites. All sites have peat depths>80 cm	Peat	>80cm	Multiple	Forest			Not reported	Not reported	Not reported				Dfc	3,5-5,3	627-768			Multiple wetlands	CI	18	Restoration	Ditch blocking		Rewettingwas conducted by the Finnish state forest agency Metsähallitusduring the years 1995–2008 (Appendix A), 1–14 years prior tothe vegetation survey, by filling the ditches with peat or by block-ing them with wooden or peat dams (Vesterinen et al., 2013).	Not reported	Not reported	1	17	N/A	09 (Jul-Aug), 10 (May-June), 11 (May), 11 (Sept), 12 (May)	Groundwater level/water table depth	Ground surface
Maloletko 2018	#10573	Effects of long-term drainage on vegetation, surface topography, hydrology and water chemistry of north-eastern part of Great Vasyugan Mire (Western Siberia)	Maloletko, A. A.; Sinyutkina, A. A.; Gashkova, L. P.; Kharanzhevskaya, Y. A.; Magur, M. G.; Voistinova, E. S.; Ivanova, E. S.; Chudinovskaya, L. A.; Khaustova, A. A.; Gordov, E.	2018	International Conference and Early Career Scientists School on Environmental Observations, Modeling and Information Systems, ENVIROMIS 2018	211	0	Russia	Tomsk	N56°53'25,8"	E82°40'50,9''	56.8905	82.6808	115-117	Great Vasyugan Mire	Bog	pine-shrub-sphagnum raised bog	Peat	1.7				Flat	The mineral bottom of the bog is composed mainly of silty clays and heavy loam. The average thickness of the peat deposit is 1.7 m, and the moss peat type prevails.						Dfc					Single wetland	CI	1	Drainage	Ditching		In 1980, the raised bogwas drained for forestry. The distance between the drainage channels is 150-160 m, the planned width is 1-2 m, and the depth is up to 1 m. At presentthere is a decrease in the culvert capacity of the channels due to their overgrowing and hoarding	150-160	depth up to 1 m	36	36	N/A	16 (Mar-Sep)	Groundwater level/water table depth	Ground surface
Mander 2008	#10650	Gaseous nitrogen and carbon fluxes in riparian alder stands	Mander, Ülo; Lõhmus, Krista; Teiter, Sille; Uri, Veiko; Augustin, Jürgen	2008	Boreal Environment Research	13	231-241	Germany	Brandenburg	52°50 ́N	14°14 ́E	52.8333	14.2333		Gumnitz	Limnic shore wetland	Vegetation cover at this site represented a black alder forest on Gleysols and Histosols, more specifically a Carici acu-tiformis–Alnetum community, in which Carex acutiformis and Carex canescens dominated. The Gumnitz A site represented a riparian alder stand with lowered water table due to drainage, whereas the Gumnitz B has an unchanged water regime.													Dfb					Multiple wetlands	CI	1	Drainage	Ditching		No details given	Not reported	Not reported	Not reported	Not reported	Not reported	Not reported	Not reported	Not reported
Marcotte 2008	#10260	Ten-year water table recovery after clearcutting and draining boreal forested wetlands of eastern Canada	Marcotte, P.; Roy, V.; Plamondon, A. P.; Auger, I.	2008	Hydrol. Process.	22	4163-4172	Canada	Québec	46°27'N,	71°23'W	46.45	-71.3833		Forêt de Beaurivage	Unspecified peatland	Possibly described in earlier referenced work	Peat	148		Forest		Flat	Organic soil. For thepurpose of this study, the eight sites were classified aseither organic (depth of peat layer\40 cm), or asmineral (depth of peat layerB40 cm) in accordancewith the Canadian soil classification system (Anon. The hydrology of the study area is characterized by ahigh water table owing to the flat topography of the regionand the presence of a compacted layer. The thickness ofthe …	Low	Not reported				Dfb	3.9	1126		Above average precipitation	Multiple wetlands	BA	5	Drainage	Ditching		The sites were harvested between November1991 and January 1992 as part of a study on the risein the water table following harvesting (Dube ́& Plamondon 1995, Dube ́ et al. 1995). The clearcutswere 80 m wide and 120 m long, the long dimensionoriented north to south (Fig. 1). The trees were cutwith a chain-saw and removed with rubber-tyredskidders. Average water table levels rose after clear-cuttin…	Single ditch	90 cm deep ditches, 2 m wide at top	0	7	90-94 (May-Oct)	95-01 (May-Oct)	Groundwater level/water table depth	Ground surface, but surface height above mineral soil or common datum also reported
Marcotte 2008	#10260	Ten-year water table recovery after clearcutting and draining boreal forested wetlands of eastern Canada	Marcotte, P.; Roy, V.; Plamondon, A. P.; Auger, I.	2008	Hydrol. Process.	22	4163-4172	Canada	Québec	46°27'N,	71°23'W	46.45	-71.3833		Forêt de Beaurivage	Unspecified peatland	Possibly described in earlier referenced work	Peat	148		Forest		Flat	Organic soil. For thepurpose of this study, the eight sites were classified aseither organic (depth of peat layer\40 cm), or asmineral (depth of peat layerB40 cm) in accordancewith the Canadian soil classification system (Anon. The hydrology of the study area is characterized by ahigh water table owing to the flat topography of the regionand the presence of a compacted layer. The thickness ofthe …	Low	Not reported				Dfb	3.9	1126		Above average precipitation	Multiple wetlands	BA	5	Drainage	Ditching	Vegetation removal	The sites were harvested between November1991 and January 1992 as part of a study on the risein the water table following harvesting (Dube ́& Plamondon 1995, Dube ́ et al. 1995). The clearcutswere 80 m wide and 120 m long, the long dimensionoriented north to south (Fig. 1). The trees were cutwith a chain-saw and removed with rubber-tyredskidders. Average water table levels rose after clear-cuttin…	Single ditch	90 cm deep ditches, 2 m wide at top	0	7	90-94 (May-Oct)	95-01 (May-Oct)	Groundwater level/water table depth	Ground surface, but surface height above mineral soil or common datum also reported
Marcotte 2008	#10260	Ten-year water table recovery after clearcutting and draining boreal forested wetlands of eastern Canada	Marcotte, P.; Roy, V.; Plamondon, A. P.; Auger, I.	2008	Hydrol. Process.	22	4163-4172	Canada	Québec	46°27'N,	71°23'W	46.45	-71.3833		Forêt de Beaurivage	Unspecified peatland	Possibly described in earlier referenced work	Mineral soils mixed with organic component (e.g., peat)	18.75		Forest		Flat	Mineral soil. For thepurpose of this study, the eight sites were classified aseither organic (depth of peat layer\40 cm), or asmineral (depth of peat layerB40 cm) in accordancewith the Canadian soil classification system (Anon. The hydrology of the study area is characterized by ahigh water table owing to the flat topography of the regionand the presence of a compacted layer. The thickness ofthe …	Low	Not reported				Dfb	3.9	1126		Above average precipitation	Multiple wetlands	BA	3	Drainage	Ditching		The sites were harvested between November1991 and January 1992 as part of a study on the risein the water table following harvesting (Dube ́& Plamondon 1995, Dube ́ et al. 1995). The clearcutswere 80 m wide and 120 m long, the long dimensionoriented north to south (Fig. 1). The trees were cutwith a chain-saw and removed with rubber-tyredskidders. Average water table levels rose after clear-cuttin…	Single ditch	90 cm deep ditches, 2 m wide at top	0	7	90-94 (May-Oct)	95-01 (May-Oct)	Groundwater level/water table depth	Ground surface, but surface height above mineral soil or common datum also reported
Marcotte 2008	#10260	Ten-year water table recovery after clearcutting and draining boreal forested wetlands of eastern Canada	Marcotte, P.; Roy, V.; Plamondon, A. P.; Auger, I.	2008	Hydrol. Process.	22	4163-4172	Canada	Québec	46°27'N,	71°23'W	46.45	-71.3833		Forêt de Beaurivage	Unspecified peatland	Possibly described in earlier referenced work	Mineral soils mixed with organic component (e.g., peat)	18.75		Forest		Flat	Mineral soil. For thepurpose of this study, the eight sites were classified aseither organic (depth of peat layer\40 cm), or asmineral (depth of peat layerB40 cm) in accordancewith the Canadian soil classification system (Anon. The hydrology of the study area is characterized by ahigh water table owing to the flat topography of the regionand the presence of a compacted layer. The thickness ofthe …	Low	Not reported				Dfb	3.9	1126		Above average precipitation	Multiple wetlands	BA	3	Drainage	Ditching	Vegetation removal	The sites were harvested between November1991 and January 1992 as part of a study on the risein the water table following harvesting (Dube ́& Plamondon 1995, Dube ́ et al. 1995). The clearcutswere 80 m wide and 120 m long, the long dimensionoriented north to south (Fig. 1). The trees were cutwith a chain-saw and removed with rubber-tyredskidders. Average water table levels rose after clear-cuttin…	Single ditch	90 cm deep ditches, 2 m wide at top	0	7	90-94 (May-Oct)	95-01 (May-Oct)	Groundwater level/water table depth	Ground surface, but surface height above mineral soil or common datum also reported
Marshall 2011	#10574	The Effects of Land Use on Mineral Flat Wetland Hydrologic Processes in Lowland Agricultural Catchments	Marshall, Sarah M.; Tullos, Desiree D.	2011	0	0	123	USA	Oregon	44,05 N (approx)	123,25 E (approx)	44.05	123.25	c. 115-130 (estimated)	Coyote Prairie	Limnic shore wetland	Wetland prairie. Mineral flat wetlands, a hydrogeomorphic class of wetland located on nearly flat floodplain terraces, interfluves, and large former lake bottoms. Seasonal, grassland mineral flat wetlands in lowland agricultural catchments. Mineral flats are hydrogeomorphically unique type of wetland that may maintain wetland hydrology during the wet season while being farmed during the dry seaso…	Mineral soils					Flat	The seven study sites are located on Dayton and Natroy hydric soils, which are historically associated with mineral flat wetland prairie ecosystems. Dayton soil (fine, smectitic, mesic, Vertic Albaqualfs), which formed on Pleistocene glaciolacustrine deposits overlain by Holocene Willamette River alluvium, is extensive in the Willamette Valley lowlands on nearly flat prairie terraces (Balster and…		Infiltration rate given in Table 3 p 32				Dwa					Multiple wetlands	CI	1	Control			Least-altered prairie. For each least-altered site, we selected a pair of farmed and restored wetlands in the same small stream sub-basin (<200 km²) with similar topography, soil, and hydrology (Table 1; Figure 1). Farmed wetlands were located within cultivated grass seed and hay fields, typical of many former Dayton and Natroy soil wetlands in the southern valley lowlands.							Groundwater level/water table depth	Ground surface
Marshall 2011	#10574	The Effects of Land Use on Mineral Flat Wetland Hydrologic Processes in Lowland Agricultural Catchments	Marshall, Sarah M.; Tullos, Desiree D.	2011	0	0	123	USA	Oregon	44,05 N (approx)	123,25 W (approx)	44.05	-123.25	c. 115-130 (estimated)	Coyote Farm	Limnic shore wetland	Wetland prairie. Mineral flat wetlands, a hydrogeomorphic class of wetland located on nearly flat floodplain terraces, interfluves, and large former lake bottoms. Seasonal, grassland mineral flat wetlands in lowland agricultural catchments. Mineral flats are hydrogeomorphically unique type of wetland that may maintain wetland hydrology during the wet season while being farmed during the dry seaso…	Mineral soils					Flat	The seven study sites are located on Dayton and Natroy hydric soils, which are historically associated with mineral flat wetland prairie ecosystems. Dayton soil (fine, smectitic, mesic, Vertic Albaqualfs), which formed on Pleistocene glaciolacustrine deposits overlain by Holocene Willamette River alluvium, is extensive in the Willamette Valley lowlands on nearly flat prairie terraces (Balster and…		Infiltration rate given in Table 3 p 32				Csb					Multiple wetlands	CI	1	Drainage	Ditching	Farming	Farmed flats that maintain wetland hydrology, in spite of drainage ditches and other local hydrologic modifications, may a) store and delay wet-season surface runoff as seasonally farmed wetlands, or b) be targeted by state, federal, and private land stewards for restoration to native wetland plant communities (De Steven and Lowrance 2011).						09-11	Groundwater level/water table depth	Ground surface
Marshall 2011	#10574	The Effects of Land Use on Mineral Flat Wetland Hydrologic Processes in Lowland Agricultural Catchments	Marshall, Sarah M.; Tullos, Desiree D.	2011	0	0	123	USA	Oregon	44,05 N (approx)	123,25 W (approx)	44.05	-123.25	c. 115-130 (estimated)	Coyote Restored	Limnic shore wetland	Wetland prairie. Mineral flat wetlands, a hydrogeomorphic class of wetland located on nearly flat floodplain terraces, interfluves, and large former lake bottoms. Seasonal, grassland mineral flat wetlands in lowland agricultural catchments. Mineral flats are hydrogeomorphically unique type of wetland that may maintain wetland hydrology during the wet season while being farmed during the dry seaso…	Mineral soils					Flat	The seven study sites are located on Dayton and Natroy hydric soils, which are historically associated with mineral flat wetland prairie ecosystems. Dayton soil (fine, smectitic, mesic, Vertic Albaqualfs), which formed on Pleistocene glaciolacustrine deposits overlain by Holocene Willamette River alluvium, is extensive in the Willamette Valley lowlands on nearly flat prairie terraces (Balster and…		Infiltration rate given in Table 3 p 32				Csb					Multiple wetlands	CI	1	Restoration	Revegetation/planting of forest		Restored wetlands were former ryegrass fields that had been retired from cultivation and re-planted with Deschampsia cespitosa and other native wetland prairie species.			3				Groundwater level/water table depth	Ground surface
Marshall 2011	#10574	The Effects of Land Use on Mineral Flat Wetland Hydrologic Processes in Lowland Agricultural Catchments	Marshall, Sarah M.; Tullos, Desiree D.	2011	0	0	123	USA	Oregon	44,07 N (approx)	123,2 E (approx)	44.07	123.2	c. 115-130 (estimated)	Amazon Farm	Limnic shore wetland	Wetland prairie. Mineral flat wetlands, a hydrogeomorphic class of wetland located on nearly flat floodplain terraces, interfluves, and large former lake bottoms. Seasonal, grassland mineral flat wetlands in lowland agricultural catchments. Mineral flats are hydrogeomorphically unique type of wetland that may maintain wetland hydrology during the wet season while being farmed during the dry seaso…	Mineral soils					Flat	The seven study sites are located on Dayton and Natroy hydric soils, which are historically associated with mineral flat wetland prairie ecosystems. Dayton soil (fine, smectitic, mesic, Vertic Albaqualfs), which formed on Pleistocene glaciolacustrine deposits overlain by Holocene Willamette River alluvium, is extensive in the Willamette Valley lowlands on nearly flat prairie terraces (Balster and…		Infiltration rate given in Table 3 p 32				Dwa					Multiple wetlands	CI	1	Control			Least-altered prairie. For each least-altered site, we selected a pair of farmed and restored wetlands in the same small stream sub-basin (<200 km²) with similar topography, soil, and hydrology (Table 1; Figure 1). Farmed wetlands were located within cultivated grass seed and hay fields, typical of many former Dayton and Natroy soil wetlands in the southern valley lowlands.							Groundwater level/water table depth	Ground surface
Marshall 2011	#10574	The Effects of Land Use on Mineral Flat Wetland Hydrologic Processes in Lowland Agricultural Catchments	Marshall, Sarah M.; Tullos, Desiree D.	2011	0	0	123	USA	Oregon	44,07 N (approx)	123,2 W (approx)	44.07	-123.2	c. 115-130 (estimated)	Amazon Restored	Limnic shore wetland	Wetland prairie. Mineral flat wetlands, a hydrogeomorphic class of wetland located on nearly flat floodplain terraces, interfluves, and large former lake bottoms. Seasonal, grassland mineral flat wetlands in lowland agricultural catchments. Mineral flats are hydrogeomorphically unique type of wetland that may maintain wetland hydrology during the wet season while being farmed during the dry seaso…	Mineral soils					Flat	The seven study sites are located on Dayton and Natroy hydric soils, which are historically associated with mineral flat wetland prairie ecosystems. Dayton soil (fine, smectitic, mesic, Vertic Albaqualfs), which formed on Pleistocene glaciolacustrine deposits overlain by Holocene Willamette River alluvium, is extensive in the Willamette Valley lowlands on nearly flat prairie terraces (Balster and…		Infiltration rate given in Table 3 p 32				Csb					Multiple wetlands	CI	1	Restoration	Revegetation/planting of forest		Restored wetlands were former ryegrass fields that had been retired from cultivation and re-planted with Deschampsia cespitosa and other native wetland prairie species.			5				Groundwater level/water table depth	Ground surface
Marshall 2011	#10574	The Effects of Land Use on Mineral Flat Wetland Hydrologic Processes in Lowland Agricultural Catchments	Marshall, Sarah M.; Tullos, Desiree D.	2011	0	0	123	USA	Oregon	44,4 N	123,3 E	44.4	123.3		Finley Prairie	Limnic shore wetland	Wetland prairie. Mineral flat wetlands, a hydrogeomorphic class of wetland located on nearly flat floodplain terraces, interfluves, and large former lake bottoms. Seasonal, grassland mineral flat wetlands in lowland agricultural catchments. Mineral flats are hydrogeomorphically unique type of wetland that may maintain wetland hydrology during the wet season while being farmed during the dry seaso…	Mineral soils					Flat	The seven study sites are located on Dayton and Natroy hydric soils, which are historically associated with mineral flat wetland prairie ecosystems. Dayton soil (fine, smectitic, mesic, Vertic Albaqualfs), which formed on Pleistocene glaciolacustrine deposits overlain by Holocene Willamette River alluvium, is extensive in the Willamette Valley lowlands on nearly flat prairie terraces (Balster and…		Infiltration rate given in Table 3 p 32				Dwa					Multiple wetlands	CI	1	Control			Least-altered prairie. For each least-altered site, we selected a pair of farmed and restored wetlands in the same small stream sub-basin (<200 km²) with similar topography, soil, and hydrology (Table 1; Figure 1). Farmed wetlands were located within cultivated grass seed and hay fields, typical of many former Dayton and Natroy soil wetlands in the southern valley lowlands.							Groundwater level/water table depth	Ground surface
Marshall 2011	#10574	The Effects of Land Use on Mineral Flat Wetland Hydrologic Processes in Lowland Agricultural Catchments	Marshall, Sarah M.; Tullos, Desiree D.	2011	0	0	123	USA	Oregon	44,4 N	123,3 W	44.4	-123.3		Finley Farm	Limnic shore wetland	Wetland prairie. Mineral flat wetlands, a hydrogeomorphic class of wetland located on nearly flat floodplain terraces, interfluves, and large former lake bottoms. Seasonal, grassland mineral flat wetlands in lowland agricultural catchments. Mineral flats are hydrogeomorphically unique type of wetland that may maintain wetland hydrology during the wet season while being farmed during the dry seaso…	Mineral soils					Flat	The seven study sites are located on Dayton and Natroy hydric soils, which are historically associated with mineral flat wetland prairie ecosystems. Dayton soil (fine, smectitic, mesic, Vertic Albaqualfs), which formed on Pleistocene glaciolacustrine deposits overlain by Holocene Willamette River alluvium, is extensive in the Willamette Valley lowlands on nearly flat prairie terraces (Balster and…		Infiltration rate given in Table 3 p 32				Csb					Multiple wetlands	CI	1	Drainage	Ditching	Farming	Farmed flats that maintain wetland hydrology, in spite of drainage ditches and other local hydrologic modifications, may a) store and delay wet-season surface runoff as seasonally farmed wetlands, or b) be targeted by state, federal, and private land stewards for restoration to native wetland plant communities (De Steven and Lowrance 2011).							Groundwater level/water table depth	Ground surface
Marttila 2010	#10452	Managing runoff, water quality and erosion in peatland forestry by peak runoff control	Marttila, H.; Klove, B.	2010	Ecol. Eng.	36	900-911	Finland	Central Finland	63◦15′53′′N	25◦97′11′′E	63.2647	26	95-220	Virkorinne	Unspecified peatland		Peat		26 ha	Forest		Flat	The underlying geology of the region is predominantly glacial till,esker and peatland, and the topography is characterised by gentleslopes.						Dfc	12 (summer temperature)	613			Single wetland	CI	1	Restoration	Peak runoff control structure		The detention of drain outflow was achieved by installing thePRC structure in the Virkorinne catchment and drainage site out-let in order to manage water levels and variable runoff. An earthembankment was built with two outflow pipes (Fig. 2). The PRCstructureusedworkedonasimilarprincipletothatusedpreviouslyat peat mining sites (Kløve, 2000; Marttila and Kløve, 2009a). Thecontrolpipewasfittedwith…	35-40		Not reported but can be assumed to be 0			06-08 (open-water season)	Groundwater level/water table depth	Ground surface
Mawby 1995	#10684	Effects of damming peat cuttings on Glasson Moss and Wedholme Flow, two lowland raised bogs in northwest England	Mawby, F. J.	1995	Restoration of temperate wetlands			UK	Cumbria	54.87 (approx)	-3.20 (approx)	54.87	-3.2		Wedholme Flow	Bog	Raised bog	Peat												Cfb					Single wetland	BACI	1	Restoration	Damming									Groundwater level/water table depth	Fixed point or common datum
Menberu 2016	#10247	Water-table-dependent hydrological changes following peatland forestry drainage and restoration: Analysis of restoration success	Menberu, M. W.; Tahvanainen, T.; Marttila, H.; Irannezhad, M.; Ronkanen, A. K.; Penttinen, J.; Klove, B.	2016	Water Resour. Res.	52	3742-3760	Finland		60-66N (approx)	21-32E (approx)	63	26.5		Multiple S1-S7	Mire	Spruce mire	Peat	1m - Peat thickness mainly varies from 1 to 3 m, but at some sites is up to 6 m. The 9th National Forest Inventory of Finland reported an average peat depth of 0.65, 1.23, and 1.93 m for spruce mires, pine mires, and fens, respectively, in the entire country [Tomppo et al., 2011].	Multiple	Forest									Dfc	2,6-5,8	513-656			Multiple wetlands	BACI	7	Restoration	Ditch blocking	Vegetation removal	The restoration operations on the drained peatland were initiated in 2008 at some sites andcontinued until 2013 (Table 2). These operations involved using excavators to fill in drainage ditches withpeat material from the site, accompanied by construction of peat dams and surface barriers made frompeat and wood to direct the flow of water. The distance between drainage barriers (peat embankments)r…	30-50	max height of barriers was 1 m	0	5	Varying during 08-12	Varying during 10-14	Groundwater level/water table depth	Ground surface
Menberu 2016	#10247	Water-table-dependent hydrological changes following peatland forestry drainage and restoration: Analysis of restoration success	Menberu, M. W.; Tahvanainen, T.; Marttila, H.; Irannezhad, M.; Ronkanen, A. K.; Penttinen, J.; Klove, B.	2016	Water Resour. Res.	52	3742-3760	Finland		60-65N (approx)	21-30E (approx)	62.5	25.5		Multiple P1-P7	Mire	Pine mire	Peat	1.23m - Peat thickness mainly varies from 1 to 3 m, but at some sites is up to 6 m. The 9th National Forest Inventory of Finland reported an average peat depth of 0.65, 1.23, and 1.93 m for spruce mires, pine mires, and fens, respectively, in the entire country [Tomppo et al., 2011].	Multiple	Forest									Dfc	2,6-5,8	513-656			Multiple wetlands	BACI	7	Restoration	Ditch blocking	Vegetation removal	The restoration operations on the drained peatland were initiated in 2008 at some sites andcontinued until 2013 (Table 2). These operations involved using excavators to fill in drainage ditches withpeat material from the site, accompanied by construction of peat dams and surface barriers made frompeat and wood to direct the flow of water. The distance between drainage barriers (peat embankments)r…	30-50	max height of barriers was 1 m	0	5	Varying during 09-11	Varying during 09-14	Groundwater level/water table depth	Ground surface
Menberu 2016	#10247	Water-table-dependent hydrological changes following peatland forestry drainage and restoration: Analysis of restoration success	Menberu, M. W.; Tahvanainen, T.; Marttila, H.; Irannezhad, M.; Ronkanen, A. K.; Penttinen, J.; Klove, B.	2016	Water Resour. Res.	52	3742-3760	Finland		60-66N (approx)	21-32E (approx)	63	26.5		Multiple F1-F10	Fen	Fen	Peat	1.93m - Peat thickness mainly varies from 1 to 3 m, but at some sites is up to 6 m. The 9th National Forest Inventory of Finland reported an average peat depth of 0.65, 1.23, and 1.93 m for spruce mires, pine mires, and fens, respectively, in the entire country [Tomppo et al., 2011].	Multiple	Forest									Dfc	2,6-5,8	513-656			Multiple wetlands	BACI	10	Restoration	Ditch blocking	Vegetation removal	The restoration operations on the drained peatland were initiated in 2008 at some sites andcontinued until 2013 (Table 2). These operations involved using excavators to fill in drainage ditches withpeat material from the site, accompanied by construction of peat dams and surface barriers made frompeat and wood to direct the flow of water. The distance between drainage barriers (peat embankments)r…	30-50	max height of barriers was 1 m	0	6	Varying during 08-13	Varying during 08-14	Groundwater level/water table depth	Ground surface
Menberu 2016	#10247	Water-table-dependent hydrological changes following peatland forestry drainage and restoration: Analysis of restoration success	Menberu, M. W.; Tahvanainen, T.; Marttila, H.; Irannezhad, M.; Ronkanen, A. K.; Penttinen, J.; Klove, B.	2016	Water Resour. Res.	52	3742-3760	Finland		60-66N (approx)	21-32E (approx)	63	26.5		Multiple S1-S7	Mire	Spruce mire	Peat	1m - Peat thickness mainly varies from 1 to 3 m, but at some sites is up to 6 m. The 9th National Forest Inventory of Finland reported an average peat depth of 0.65, 1.23, and 1.93 m for spruce mires, pine mires, and fens, respectively, in the entire country [Tomppo et al., 2011].	Multiple	Forest			Not reported	Not reported	Not reported				Dfc	2,6-5,8	513-656			Multiple wetlands	CI	7	Drainage	Ditch blocking	Vegetation removal	Drainage of the study sites took place during the 1960s and 1970s, with ditch spacingless than 50 m. Typically, around 60% of the total peatland area was influenced by drainage networks. Con-siderable effort was devoted to keeping drainage density, ditch depth (average 0.8 m) and width (average1.5 m), and restoration measures fairly similar in selection of the study sites. At some sites, drainage…	30-50	ditches were 80 cm on average	29	35		Varying during 08-14	Groundwater level/water table depth	Ground surface
Menberu 2016	#10247	Water-table-dependent hydrological changes following peatland forestry drainage and restoration: Analysis of restoration success	Menberu, M. W.; Tahvanainen, T.; Marttila, H.; Irannezhad, M.; Ronkanen, A. K.; Penttinen, J.; Klove, B.	2016	Water Resour. Res.	52	3742-3760	Finland		60-65N (approx)	21-30E (approx)	62.5	25.5		Multiple P1-P7	Mire	Pine mire	Peat	1.23m - Peat thickness mainly varies from 1 to 3 m, but at some sites is up to 6 m. The 9th National Forest Inventory of Finland reported an average peat depth of 0.65, 1.23, and 1.93 m for spruce mires, pine mires, and fens, respectively, in the entire country [Tomppo et al., 2011].	Multiple	Forest			Not reported	Not reported	Not reported				Dfc	2,6-5,8	513-656			Multiple wetlands	CI	7	Drainage	Ditch blocking	Vegetation removal	Drainage of the study sites took place during the 1960s and 1970s, with ditch spacingless than 50 m. Typically, around 60% of the total peatland area was influenced by drainage networks. Con-siderable effort was devoted to keeping drainage density, ditch depth (average 0.8 m) and width (average1.5 m), and restoration measures fairly similar in selection of the study sites. At some sites, drainage…	30-50	ditches were 80 cm on average	30	35		Varying during 08-14	Groundwater level/water table depth	Ground surface
Menberu 2016	#10247	Water-table-dependent hydrological changes following peatland forestry drainage and restoration: Analysis of restoration success	Menberu, M. W.; Tahvanainen, T.; Marttila, H.; Irannezhad, M.; Ronkanen, A. K.; Penttinen, J.; Klove, B.	2016	Water Resour. Res.	52	3742-3760	Finland		60-66N (approx)	21-32E (approx)	63	26.5		Multiple F1-F10	Fen	Fen	Peat	1.93m - Peat thickness mainly varies from 1 to 3 m, but at some sites is up to 6 m. The 9th National Forest Inventory of Finland reported an average peat depth of 0.65, 1.23, and 1.93 m for spruce mires, pine mires, and fens, respectively, in the entire country [Tomppo et al., 2011].	Multiple	Forest	Mean V pine 70, V spruce 40, V decidious 40 m3/ha		Not reported	Not reported	Not reported				Dfc	2,6-5,8	513-656			Multiple wetlands	CI	10	Drainage	Ditch blocking	Vegetation removal	Drainage of the study sites took place during the 1960s and 1970s, with ditch spacingless than 50 m. Typically, around 60% of the total peatland area was influenced by drainage networks. Con-siderable effort was devoted to keeping drainage density, ditch depth (average 0.8 m) and width (average1.5 m), and restoration measures fairly similar in selection of the study sites. At some sites, drainage…	30-50	ditches were 80 cm on average	29	35		Varying during 08-14	Groundwater level/water table depth	Ground surface
Miller 2015	#10381	The effect of long-term drying associated with experimental drainage and road construction on vegetation composition and productivity in boreal fens	Miller, C. A.; Benscoter, B. W.; Turetsky, M. R.	2015	Wetl. Ecol. Manag.	23	845-854	Canada	Alberta	55.756	-115.129	55.756	-115.129		Treed fen 2	Fen														Dfc					Multiple wetlands	CI	1	Drainage	Damming		Upstream impoundment. We identified three fens in boreal Alberta, Canada thatexperienced multi-decadal drying where the construc-tion of roads impounded water upstream, resulting indownstream drying. These sites were identified usingregional analysis of aerial photographs both pre- andpost- road construction. We also examined a siteexperimentally drained in the 1980s as part of theWetlands Draina…				42	42	10?	Groundwater level/water table depth	Ground surface
Miller 2015	#10381	The effect of long-term drying associated with experimental drainage and road construction on vegetation composition and productivity in boreal fens	Miller, C. A.; Benscoter, B. W.; Turetsky, M. R.	2015	Wetl. Ecol. Manag.	23	845-854	Canada	Alberta	55.294	-111.323	55.294	-111.323		Treed fen 3	Fen														Dfc					Multiple wetlands	CI	1	Drainage	Damming		Upstream impoundment. We identified three fens in boreal Alberta, Canada thatexperienced multi-decadal drying where the construc-tion of roads impounded water upstream, resulting indownstream drying. These sites were identified usingregional analysis of aerial photographs both pre- andpost- road construction. We also examined a siteexperimentally drained in the 1980s as part of theWetlands Draina…				18	18	10?	Groundwater level/water table depth	Ground surface
Miller 2015	#10381	The effect of long-term drying associated with experimental drainage and road construction on vegetation composition and productivity in boreal fens	Miller, C. A.; Benscoter, B. W.; Turetsky, M. R.	2015	Wetl. Ecol. Manag.	23	845-854	Canada	Alberta	55.815	-115.152	55.815	-115.152		Shrub fen	Fen														Dfc					Multiple wetlands	CI	1	Drainage	Damming		Upstream impoundment. We identified three fens in boreal Alberta, Canada thatexperienced multi-decadal drying where the construc-tion of roads impounded water upstream, resulting indownstream drying. These sites were identified usingregional analysis of aerial photographs both pre- andpost- road construction. We also examined a siteexperimentally drained in the 1980s as part of theWetlands Draina…				30	30	10?	Groundwater level/water table depth	Ground surface
Minkkinen 2020	#10302	Nitrous oxide emissions of undrained, forestry-drained, and rewetted boreal peatlands	Minkkinen, K.; Ojanen, P.; Koskinen, M.; Penttilä, T.	2020	For. Ecol. Manage.	478	0	Finland		60-68N (approx)	21.5-27.5E (approx)	64	24.5		Multiple	Unspecified peatland	Multiple peatlands. All drained and most undrained and rewetted sites were forested or sparsely treed, but certain undrained and rewetted sites were treeless. Peatland site types (Laine and Vasander, 1996) were determined in the field based on vegetation. For comparing the drainage/rewetting effects on the N2O fluxes within site type, the undrained sites were also classified according to their co…	Peat	Not reported					Not reported						Dfc					Multiple wetlands	CI	65	Drainage	Ditching		65 forestry-drained (6 of which were fertilized experimental sites) sites. The drained sites are spread rather evenly throughout the country.	Not reported	Not reported	Not reported	Not reported		Various (May-Oct)	Groundwater level/water table depth	Ground surface
Minkkinen 2020	#10302	Nitrous oxide emissions of undrained, forestry-drained, and rewetted boreal peatlands	Minkkinen, K.; Ojanen, P.; Koskinen, M.; Penttilä, T.	2020	For. Ecol. Manage.	478	0	Finland		60-68N (approx)	21.5-27.5E (approx)	64	24.5		Multiple	Unspecified peatland	Multiple peatlands. All drained and most undrained and rewetted sites were forested or sparsely treed, but certain undrained and rewetted sites were treeless. Peatland site types (Laine and Vasander, 1996) were determined in the field based on vegetation. For comparing the drainage/rewetting effects on the N2O fluxes within site type, the undrained sites were also classified according to their co…	Peat	Not reported					Not reported						Dfc					Multiple wetlands	CI	24	Restoration	Rewetting		The restored sites were located in southern Finland. Peat was the material used for filling/damming, and it was taken from the old ditch bank or from just beside the old ditch from the peat surface. Damming creates very wet surfaces on the ditches between the dams and it takes years until they are naturally filled with vegetation, typically with Sphagnum mosses, and sedges, and herbs on the nutri…	Not reported	Not reported	1	21		Various (May-Oct)	Groundwater level/water table depth	Ground surface
Minkkinen 2020	#10302	Nitrous oxide emissions of undrained, forestry-drained, and rewetted boreal peatlands	Minkkinen, K.; Ojanen, P.; Koskinen, M.; Penttilä, T.	2020	For. Ecol. Manage.	478	0	Finland		60-68N (approx)	21.5-27.5E (approx)	64	24.5		Multiple	Unspecified peatland	Multiple peatlands. All drained and most undrained and rewetted sites were forested or sparsely treed, but certain undrained and rewetted sites were treeless. Peatland site types (Laine and Vasander, 1996) were determined in the field based on vegetation. For comparing the drainage/rewetting effects on the N2O fluxes within site type, the undrained sites were also classified according to their co…	Peat												Dfc					Multiple wetlands	CI	28	Control			The undrained sites are located mainly in northern Finland.						Various (May-Oct)	Groundwater level/water table depth	Ground surface
Mojeremane 2010	#10571	Effects of site preparation for afforestation on methane fluxes at Harwood Forest, NE England	Mojeremane, Witness; Rees, Robert M.; Mencuccini, Maurizio	2010	Biogeochemistry	97	89-107	UK	England	55°10'N	2°30W	55.1667	-2.5	200-400	Harwood Forest	Not reported	Dominated bySitka spruce stands established on moorland grass-land which had been used for grazing domestic stock. The study site is domi-nated byCalluna vulgaris,Festuca ovina,Eriopho-rum vaginatumandDeschampsia flexuosaand hadbeen used for grazing domestic stock up to the yearbefore the experiment started.	Organic soils		4000 ha				Thedominant soil type is a seasonally waterlogged peatygley with a black-coloured organic-rich layer of depthvarying from 15 to 40 cm						Cfb	7.6	950			Single wetland	CI	1	Drainage	Ditching		The experiment has a full factorial split-plot designwith six plots measuring 3098 m established inMay 2006. Three plots were selected at random andwere drained by cutting open drainage ditches placed1.5 m from the plot edges and excavated to a depth of65–70 cm. Drained and undrained plots were isolatedby 10 m wide buffer strips. Within each plot, four subplots measuring 896 m were established an…		Depth 65-70 cm	0	2		06 (Jun-Dec), 07, 08 (Jan-May)	Groundwater level/water table depth	Ground surface
Muller 2015	#10450	Effects of temperature, rainfall and conifer felling practices on the surface water chemistry of northern peatlands	Muller, F. L. L.; Chang, K. C.; Lee, C. L.; Chapman, S. J.	2015	Biogeochemistry	126	343-362	UK	Flow Country, Scotland	58.41°N	3.74°W	58.41	-3.74	150-200	Sleach Water catchment	Bog	Blanket bog	Peat	The Sleach catchment is almost entirely covered with a peat layer of 0.5–3.0 m depth.					The Sleach catchment is almost entirely covered with apeat layer of 0.5–3.0 m depth. The most extensiveorgano-mineral soils within the catchment are peatygleyed podzols and iron podzols (Wilson et al.2013).They are underlain by Moine granulites and schists,with a number of granite intrusions and a driftcontaining calcareous shell deposits (Lindsay et al.1988).				Springs		Cfb	7.4	1040			Watershed	CI	1	Restoration	Vegetation removal		Sectors S2 and M7 were felled. When this study started in Octo-ber 2011, North Raphan was a mature, closed-canopyplantation, although many of the trees that weresubsequently felled turned out to be of poor qualityand therefore had little commercial value. Felling towaste took place between January and June 2012, mostof it in January and February. The main methodinvolved felling the trees using an…	Not reported		0	1		11-12	Groundwater level/water table depth	Not reported
Muller 2015	#10450	Effects of temperature, rainfall and conifer felling practices on the surface water chemistry of northern peatlands	Muller, F. L. L.; Chang, K. C.; Lee, C. L.; Chapman, S. J.	2015	Biogeochemistry	126	343-362	UK	Flow Country, Scotland	58.41°N	3.74°W	58.41	-3.74	150-200	Sleach Water catchment	Bog	Blanket bog	Peat	The Sleach catchment is almost entirely covered with a peat layer of 0.5–3.0 m depth.					The Sleach catchment is almost entirely covered with apeat layer of 0.5–3.0 m depth. The most extensiveorgano-mineral soils within the catchment are peatygleyed podzols and iron podzols (Wilson et al.2013).They are underlain by Moine granulites and schists,with a number of granite intrusions and a driftcontaining calcareous shell deposits (Lindsay et al.1988).				Springs		Cfb	7.4	1040			Watershed	CI	1	Restoration	Vegetation removal	Spreading of brash/seed/mulch	Sectors H15, H17, M12 were felled and mulched. When this study started in Octo-ber 2011, North Raphan was a mature, closed-canopyplantation, although many of the trees that weresubsequently felled turned out to be of poor qualityand therefore had little commercial value. Felling towaste took place between January and June 2012, mostof it in January and February. The main methodinvolved felling th…	Not reported		0	1		11-12	Groundwater level/water table depth	Not reported
Munir 2020	#10677	Beaver dam analogue configurations influence stream and riparian water table dynamics of a degraded spring-fed creek in the Canadian Rockies	Munir, T. M.; Westbrook, C. J.	2020	River Research and Applications	37	330-342	Canada	Alberta	50.88 (approx)	-114.23 (approx)	50.88	-114.23		Ann & Sandy Cross Conservation Area (ASCCA)	Limnic shore wetland		Mineral soils	N/A				Hilly	Prominent hydrogeology of the region includes Paskapoo Formation, which is an extensive Palaeocene-aged fluvial mudstone and sandstone complex and sup- ports more groundwater wells than any other aquifer system in the Canadian Prairies				There are a number of springs in ASCCA and most of them flow year- round. Pine Creek is a spring-fed mountain stream that flows west– east in ASCCA. It is a tributary of the Bow River which flows into the South Saskatchewan River		Dfc					Single wetland	BA	1	Restoration	Damming		Beaver dam	N/A	60	0	1	17 (Jun-Oct), 18 (Jun-Jul)	18 (Aug-Oct), 19 (Jun-Aug)	Groundwater level/water table depth	Ground surface
Mustamo 2016	#10298	Physical properties of peat soils under different land use options	Mustamo, P.; Hyvarinen, M.; Ronkanen, A. K.; Klove, B.	2016	Soil Use Manage.	32	400-410	Finland	Northern Finland	64.870386	25.666909	64.8704	25.6669		Pristine B	Bog	mosaics of hummocks and wethollow	Peat								Reported				Dfc	1.9	620		Wetter both years, in 2011 also warmer	Multiple wetlands	CI	1	Control								11 (Jul-Oct), 12 (May-Oct)		Groundwater level/water table depth	Ground surface
Mustamo 2016	#10298	Physical properties of peat soils under different land use options	Mustamo, P.; Hyvarinen, M.; Ronkanen, A. K.; Klove, B.	2016	Soil Use Manage.	32	400-410	Finland	Northern Finland	64.870386	25.666909	64.8704	25.6669		Forest B	Fen	Other thanForest A, the drained sites were likely to have been wetteroriginally, fen type areas. Nowadays, study site Forest B is apoorly growing Dwarf shrub-type forest (Vatkg type)according to Laineet al.(2012), not fertilized or limed asdrainage (ditch spacing=30 m, ditch depth=70 cm, peatdepth=150 cm), dominated by pine (Pinus sylvestris) andbirch (Betula pubescens).	Peat								Reported				Dfc	1.9	620		Wetter both years, in 2011 also warmer	Multiple wetlands	CI	1	Drainage	Ditching		not fertilized or limed asdrainage (ditch spacing=30 m, ditch depth=70 cm, peatdepth=150 cm), dominated by pine (Pinus sylvestris) andbirch (Betula pubescens).	30	depth 70 cm	36	37	11 (Jul-Oct), 12 (May-Oct)		Groundwater level/water table depth	Ground surface
Mustamo 2016	#10298	Physical properties of peat soils under different land use options	Mustamo, P.; Hyvarinen, M.; Ronkanen, A. K.; Klove, B.	2016	Soil Use Manage.	32	400-410	Finland	Northern Finland	64.870386	25.666909	64.8704	25.6669		Cultivated	Fen	Other thanForest A, the drained sites were likely to have been wetteroriginally, fen type areas. The site was under acrop rotation of timothy grass (Phleum praetense)(3–4 yr)and barley (Hordeum vulgare) (1 yr). Peat depth was1.0–1.5 m.	Peat								Reported				Dfc	1.9	620		Wetter both years, in 2011 also warmer	Multiple wetlands	CI	1	Drainage	Ditching	Farming	The cultivated site was drained withopen ditches and sand was added to soil in the 1930s (ditchdepth 85 cm, ditch spacing 11–26 m). The site was under acrop rotation of timothy grass (Phleum praetense)(3–4 yr)and barley (Hordeum vulgare) (1 yr).	11-26 m	depth 85 cm	76	77	11 (Jul-Oct), 12 (May-Oct)		Groundwater level/water table depth	Ground surface
Mustamo 2016	#10298	Physical properties of peat soils under different land use options	Mustamo, P.; Hyvarinen, M.; Ronkanen, A. K.; Klove, B.	2016	Soil Use Manage.	32	400-410	Finland	Northern Finland	64.870386	25.666909	64.8704	25.6669		Peat extraction	Fen	Other thanForest A, the drained sites were likely to have been wetteroriginally, fen type areas. The peat extraction site was drained from being apoorly drained forest in 2006 (ditch depth 1.0–1.5 m, ditchspacing 20 m, immediate soil surface subsidence beforebeginning of production due to drainage about 50 cm) andwas in use for peat production between 2007 and 2010(40 cm of peat was removed), aft…	Peat								Reported				Dfc	1.9	620		Wetter both years, in 2011 also warmer	Multiple wetlands	CI	1	Drainage	Ditching	Peat extraction	The peat extraction site was drained from being apoorly drained forest in 2006 (ditch depth 1.0–1.5 m, ditchspacing 20 m, immediate soil surface subsidence beforebeginning of production due to drainage about 50 cm) andwas in use for peat production between 2007 and 2010(40 cm of peat was removed), after which the location usedfor measurements was abandoned for peat extraction. Thesoil surface slo…	20	depth 1-1.5m	5	6	11 (Jul-Oct), 12 (May-Oct)		Groundwater level/water table depth	Ground surface
Mustonen 1975	#10449	Influence of forest drainage on the hydrology of an open bog in Finland	Mustonen, S. E.; Seuna, P.	1975	IAHS Publication	105	519-530	Finland	South-eastern Finland	62N (approx)	28E (approx)	62	28		Latosuonoja	Unspecified peatland	The control basin (Latosuonoja) comprised in part pine and spruce swamps (15%) and a large cultivated field (19%) long ago reclaimed from peat- land	Peat			Forest									Dfc					Multiple wetlands	BA	1	Control			Undrained
Mustonen 1975	#10449	Influence of forest drainage on the hydrology of an open bog in Finland	Mustonen, S. E.; Seuna, P.	1975	IAHS Publication	105	519-530	Finland	South-eastern Finland	62N (approx)	28E (approx)	62	28		Huhtisuonoja	Bog	The experimental basin (Huhtisuonoja) had no cultivated fields and open bogs and poorly grown swamps with a poor growth of pine comprised about 45% of the basin.	Peat			Forest			Peat layer 1.5 m, mostly sand and gravel mineral soil underneath						Dfc					Multiple wetlands	BA	1	Drainage	Ditching		In 1958 main ditches, 130 cm deep, were dug in the experimental basin (Fig 119) and the peat settled 8 cm on average by 1960; then small forest ditches were dug, 60 cm deep, and by 1969 the settlement amounted to a further 12 cm. The drained area comprised about 40% of the basin and a density of 80 m of main ditch and 225 m of forest ditch per drained hectare. The porosity of the peat increased f…		130 cm deep main ditch, smaller ditches 60 cm	1	9	36-57	61-69	Groundwater level/water table depth	Not reported
Nicia 2018a	#10447	The impact of restoration processes on the selected soil properties and organic matter transformation of mountain fens under Caltho-Alnetum community in the Babiogrski National Park in Outer Flysch Carpathians, Poland	Nicia, P.; Bejger, R.; Zadrozny, P.; Sterzynska, M.	2018	J. Soils Sediments	18	2770-2776	Poland	Babiogórski National Park	49.6	19.5	49.6	19.5		Za Szałasem	Fen	Mountain fen	Organic soils	Not reported	39 ha			Mountaineous	Based on morphological and chemical properties of the stud-ied mountain fen soils, according to WRB guidelines (2015),soils in mountain fensBZa Szałasem^andBPod DolnymPłajem^can be classified as Sapric Dranic Eutric HistosolsandinmountainfenBMarkowe Rówienki^as Sapric DranicDystric Histosols						Dfb					Multiple wetlands	BA	1	Restoration	Ditch blocking		Low degraded. Prior to the protection of the national park, these habitats havebeen dehydrated to increase the productivity of the trees (Niciaet al.2010 ). According to the records protection strategy planof Babiogórski National Park, the area of habitats marked with* 91E0-7 code, which include restored habitats, is 38.87 ha,which constitutes 1.15% of its area. To prevent their furtherdegradatio…		0.05-0.6 high dams	1	1	11	13	Groundwater level/water table depth	Not reported
Nicia 2018a	#10447	The impact of restoration processes on the selected soil properties and organic matter transformation of mountain fens under Caltho-Alnetum community in the Babiogrski National Park in Outer Flysch Carpathians, Poland	Nicia, P.; Bejger, R.; Zadrozny, P.; Sterzynska, M.	2018	J. Soils Sediments	18	2770-2776	Poland	Babiogórski National Park	49.6	19.5	49.6	19.5		Pod Dolnym Płajem	Fen	Mountain fen	Organic soils	Not reported	39 ha			Mountaineous	Based on morphological and chemical properties of the stud-ied mountain fen soils, according to WRB guidelines (2015),soils in mountain fensBZa Szałasem^andBPod DolnymPłajem^can be classified as Sapric Dranic Eutric HistosolsandinmountainfenBMarkowe Rówienki^as Sapric DranicDystric Histosols						Dfb					Multiple wetlands	BA	1	Restoration	Ditch blocking		Moderately degraded. Prior to the protection of the national park, these habitats havebeen dehydrated to increase the productivity of the trees (Niciaet al.2010 ). According to the records protection strategy planof Babiogórski National Park, the area of habitats marked with* 91E0-7 code, which include restored habitats, is 38.87 ha,which constitutes 1.15% of its area. To prevent their furtherdeg…		0.05-0.6 high dams	1	1	11	13	Groundwater level/water table depth	Not reported
Nicia 2018a	#10447	The impact of restoration processes on the selected soil properties and organic matter transformation of mountain fens under Caltho-Alnetum community in the Babiogrski National Park in Outer Flysch Carpathians, Poland	Nicia, P.; Bejger, R.; Zadrozny, P.; Sterzynska, M.	2018	J. Soils Sediments	18	2770-2776	Poland	Babiogórski National Park	49.6	19.5	49.6	19.5		Markowe Rówienki	Fen	Mountain fen	Organic soils	Not reported	39 ha			Mountaineous	Based on morphological and chemical properties of the stud-ied mountain fen soils, according to WRB guidelines (2015),soils in mountain fensBZa Szałasem^andBPod DolnymPłajem^can be classified as Sapric Dranic Eutric HistosolsandinmountainfenBMarkowe Rówienki^as Sapric DranicDystric Histosols						Dfb					Multiple wetlands	BA	1	Restoration	Ditch blocking		Highly degraded. Prior to the protection of the national park, these habitats havebeen dehydrated to increase the productivity of the trees (Niciaet al.2010 ). According to the records protection strategy planof Babiogórski National Park, the area of habitats marked with* 91E0-7 code, which include restored habitats, is 38.87 ha,which constitutes 1.15% of its area. To prevent their furtherdegrada…		0.05-0.6 high dams	1	1	11	13	Groundwater level/water table depth	Not reported
Noreika 2015	#10294	Rapid recovery of invertebrate communities after ecological restoration of boreal mires	Noreika, N.; Kotiaho, J. S.; Penttinen, J.; Punttila, P.; Vuori, A.; Pajunen, T.; Autio, O.; Loukola, O. J.; Kotze, D. J.	2015	Restor. Ecol.	23	566-579	Finland	Central Finland	63°23'N	25°16'E	63.3833	25.2667		Kiemanneva	Mire														Dfc					Multiple wetlands	CI	1	Drainage	Ditching		Ditching during 60s and 70s
Noreika 2015	#10294	Rapid recovery of invertebrate communities after ecological restoration of boreal mires	Noreika, N.; Kotiaho, J. S.; Penttinen, J.; Punttila, P.; Vuori, A.; Pajunen, T.; Autio, O.; Loukola, O. J.; Kotze, D. J.	2015	Restor. Ecol.	23	566-579	Finland	Central Finland	63°19'N	25°18'E	63.3167	25.3		Väljänneva	Mire														Dfc					Multiple wetlands	CI	1	Drainage	Ditching		Ditching during 60s and 70s
Noreika 2015	#10294	Rapid recovery of invertebrate communities after ecological restoration of boreal mires	Noreika, N.; Kotiaho, J. S.; Penttinen, J.; Punttila, P.; Vuori, A.; Pajunen, T.; Autio, O.; Loukola, O. J.; Kotze, D. J.	2015	Restor. Ecol.	23	566-579	Finland	Central Finland	62°34'N	24°57'E	62.5667	24.95		Kulhanvuori-S	Mire														Dfc					Multiple wetlands	CI	1	Drainage	Ditching		Ditching during 60s and 70s
Noreika 2015	#10294	Rapid recovery of invertebrate communities after ecological restoration of boreal mires	Noreika, N.; Kotiaho, J. S.; Penttinen, J.; Punttila, P.; Vuori, A.; Pajunen, T.; Autio, O.; Loukola, O. J.; Kotze, D. J.	2015	Restor. Ecol.	23	566-579	Finland	Central Finland	62°35'N	24°57'E	62.5833	24.95		Kulhanvuori-N	Mire														Dfc					Multiple wetlands	CI	1	Drainage	Ditching		Ditching during 60s and 70s
Noreika 2015	#10294	Rapid recovery of invertebrate communities after ecological restoration of boreal mires	Noreika, N.; Kotiaho, J. S.; Penttinen, J.; Punttila, P.; Vuori, A.; Pajunen, T.; Autio, O.; Loukola, O. J.; Kotze, D. J.	2015	Restor. Ecol.	23	566-579	Finland	Northern Karelia	62°56'N	31°20'E	62.9333	31.3333		Ristisuo	Mire														Dfc					Multiple wetlands	CI	1	Drainage	Ditching		Ditching during 60s and 70s
Noreika 2015	#10294	Rapid recovery of invertebrate communities after ecological restoration of boreal mires	Noreika, N.; Kotiaho, J. S.; Penttinen, J.; Punttila, P.; Vuori, A.; Pajunen, T.; Autio, O.; Loukola, O. J.; Kotze, D. J.	2015	Restor. Ecol.	23	566-579	Finland	Northern Karelia	62°56'N	31°26'E	62.9333	31.4333		Juurikkasuo	Mire														Dfc					Multiple wetlands	CI	1	Drainage	Ditching		Ditching during 60s and 70s
Noreika 2015	#10294	Rapid recovery of invertebrate communities after ecological restoration of boreal mires	Noreika, N.; Kotiaho, J. S.; Penttinen, J.; Punttila, P.; Vuori, A.; Pajunen, T.; Autio, O.; Loukola, O. J.; Kotze, D. J.	2015	Restor. Ecol.	23	566-579	Finland	Northern Karelia	62°54'N	29°30'E	62.9	29.5		Rapalahdensuo	Mire														Dfc					Multiple wetlands	CI	1	Drainage	Ditching		Ditching during 60s and 70s
Noreika 2015	#10294	Rapid recovery of invertebrate communities after ecological restoration of boreal mires	Noreika, N.; Kotiaho, J. S.; Penttinen, J.; Punttila, P.; Vuori, A.; Pajunen, T.; Autio, O.; Loukola, O. J.; Kotze, D. J.	2015	Restor. Ecol.	23	566-579	Finland	Northern Karelia	62°56'N	29°24'E	62.9333	29.4		Tiaissuo	Mire														Dfc					Multiple wetlands	CI	1	Drainage	Ditching		Ditching during 60s and 70s
Noreika 2015	#10294	Rapid recovery of invertebrate communities after ecological restoration of boreal mires	Noreika, N.; Kotiaho, J. S.; Penttinen, J.; Punttila, P.; Vuori, A.; Pajunen, T.; Autio, O.; Loukola, O. J.; Kotze, D. J.	2015	Restor. Ecol.	23	566-579	Finland	Northern Karelia	62°54'N	31°28'E	62.9	31.4667		Heinäsuo	Mire														Dfc					Multiple wetlands	CI	1	Drainage	Ditching		Ditching during 60s and 70s
Nowakowska 2021	#10678	Drainage ditches enhance forest succession in a raised bog but do not affect the spatial pattern of tree encroachment	Nowakowska, J.; Gazda, A.; Tomski, A.; Szwagrzyk, J.	2021	PLoS ONE	16		Poland		53 ̊49’0.00"N	16 ̊34’60.00"E	53.8167	16.5833	c. 150	Kusowo Bog Nature Reserve	Bog	Raised bog	Peat	Up to 12 m											Dfb	7.5	610			Single wetland	CI	1	Drainage	Ditching	Spontaneous restoration (unmaintained drainage)								Groundwater level/water table depth	Ground surface
Paivanen 1988	#10443	Ditch cleaning and additional ditching in peatland forestry-effect on groundwater level	Paivanen, J.; Ahti, E.	1988	Suomen Akatemian Julkaisuja	4	184-189	Finland	Central Finland	62.080317740511916	23.02890680708683	62.0803	23.0289		Parkano	Unspecified peatland		Peat	Not reported			61 m3/ha		Not reported	Not reported	Not reported				Dfc	Not reported	Not reported			Multiple wetlands	BACI	1	Drainage	Ditch network maintenance		Drained a few decades earlier, immediate need for ditch maintenance or additional ditching	67	Not reported	1	4	82 (May-Sep)	83-86 (May-Sep)	Groundwater level/water table depth	Ground surface
Paivanen 1988	#10443	Ditch cleaning and additional ditching in peatland forestry-effect on groundwater level	Paivanen, J.; Ahti, E.	1988	Suomen Akatemian Julkaisuja	4	184-189	Finland	Central Finland	63.1 (approx)	25.9 (approx)	63.1	25.9		Viitasaari	Unspecified peatland		Peat	Not reported			82 m3/ha		Not reported	Not reported	Not reported				Dfc	Not reported	Not reported			Multiple wetlands	BACI	1	Drainage	Ditch network maintenance		Drained a few decades earlier, immediate need for ditch maintenance or additional ditching	48	Not reported	1	3	Circa 82	Circa 83-86	Groundwater level/water table depth	Ground surface
Paivanen 1988	#10443	Ditch cleaning and additional ditching in peatland forestry-effect on groundwater level	Paivanen, J.; Ahti, E.	1988	Suomen Akatemian Julkaisuja	4	184-189	Finland	Central Finland	62.249779346866724	27.6526371165996	62.2498	27.6526		Joroinen	Unspecified peatland		Peat	Not reported			56 m3/ha		Not reported	Not reported	Not reported				Dfc	Not reported	Not reported			Multiple wetlands	BACI	1	Drainage	Ditch network maintenance		Drained a few decades earlier, immediate need for ditch maintenance or additional ditching	65	Not reported	1	3	Circa 82	Circa 83-86	Groundwater level/water table depth	Ground surface
Paivanen 1988	#10443	Ditch cleaning and additional ditching in peatland forestry-effect on groundwater level	Paivanen, J.; Ahti, E.	1988	Suomen Akatemian Julkaisuja	4	184-189	Finland	Central Finland	63.70432480141218	25.803638657431648	63.7043	25.8036		Haapajärvi	Unspecified peatland		Peat	Not reported			62 m3/ha		Not reported	Not reported	Not reported				Dfc	Not reported	Not reported			Multiple wetlands	BACI	1	Drainage	Ditch network maintenance		Drained a few decades earlier, immediate need for ditch maintenance or additional ditching	44	Not reported	1	3	Circa 82	Circa 83-86	Groundwater level/water table depth	Ground surface
Paivanen 1988	#10443	Ditch cleaning and additional ditching in peatland forestry-effect on groundwater level	Paivanen, J.; Ahti, E.	1988	Suomen Akatemian Julkaisuja	4	184-189	Finland	Central Finland	62.080317740511916	23.02890680708683	62.0803	23.0289		Parkano	Unspecified peatland		Peat	Not reported			61 m3/ha		Not reported	Not reported	Not reported				Dfc	Not reported	Not reported			Multiple wetlands	BACI	1	Drainage	Ditching		Drained a few decades earlier, immediate need for ditch maintenance or additional ditching	67	Not reported	1	4	82 (May-Sep)	83-86 (May-Sep)	Groundwater level/water table depth	Ground surface
Paivanen 1988	#10443	Ditch cleaning and additional ditching in peatland forestry-effect on groundwater level	Paivanen, J.; Ahti, E.	1988	Suomen Akatemian Julkaisuja	4	184-189	Finland	Central Finland	63.1 (approx)	25.9 (approx)	63.1	25.9		Viitasaari	Unspecified peatland		Peat	Not reported			82 m3/ha		Not reported	Not reported	Not reported				Dfc	Not reported	Not reported			Multiple wetlands	BACI	1	Drainage	Ditching		Drained a few decades earlier, immediate need for ditch maintenance or additional ditching	48	Not reported	1	3	Circa 82	Circa 83-86	Groundwater level/water table depth	Ground surface
Paivanen 1988	#10443	Ditch cleaning and additional ditching in peatland forestry-effect on groundwater level	Paivanen, J.; Ahti, E.	1988	Suomen Akatemian Julkaisuja	4	184-189	Finland	Central Finland	62.249779346866724	27.6526371165996	62.2498	27.6526		Joroinen	Unspecified peatland		Peat	Not reported			56 m3/ha		Not reported	Not reported	Not reported				Dfc	Not reported	Not reported			Multiple wetlands	BACI	1	Drainage	Ditching		Drained a few decades earlier, immediate need for ditch maintenance or additional ditching	65	Not reported	1	3	Circa 82	Circa 83-86	Groundwater level/water table depth	Ground surface
Paivanen 1988	#10443	Ditch cleaning and additional ditching in peatland forestry-effect on groundwater level	Paivanen, J.; Ahti, E.	1988	Suomen Akatemian Julkaisuja	4	184-189	Finland	Central Finland	63.70432480141218	25.803638657431648	63.7043	25.8036		Haapajärvi	Unspecified peatland		Peat	Not reported			62 m3/ha		Not reported	Not reported	Not reported				Dfc	Not reported	Not reported			Multiple wetlands	BACI	1	Drainage	Ditching		Drained a few decades earlier, immediate need for ditch maintenance or additional ditching	44	Not reported	1	3	Circa 82	Circa 83-86	Groundwater level/water table depth	Ground surface
Paivanen 1988	#10443	Ditch cleaning and additional ditching in peatland forestry-effect on groundwater level	Paivanen, J.; Ahti, E.	1988	Suomen Akatemian Julkaisuja	4	184-189	Finland	Central Finland	62.080317740511916	23.02890680708683	62.0803	23.0289		Parkano	Unspecified peatland		Peat	Not reported			61 m3/ha		Not reported	Not reported	Not reported				Dfc	Not reported	Not reported			Multiple wetlands	BACI	1	Drainage	Ditch network maintenance	Ditching	Drained a few decades earlier, immediate need for ditch maintenance or additional ditching	67	Not reported	1	4	82 (May-Sep)	83-86 (May-Sep)	Groundwater level/water table depth	Ground surface
Paivanen 1988	#10443	Ditch cleaning and additional ditching in peatland forestry-effect on groundwater level	Paivanen, J.; Ahti, E.	1988	Suomen Akatemian Julkaisuja	4	184-189	Finland	Central Finland	63.1 (approx)	25.9 (approx)	63.1	25.9		Viitasaari	Unspecified peatland		Peat	Not reported			82 m3/ha		Not reported	Not reported	Not reported				Dfc	Not reported	Not reported			Multiple wetlands	BACI	1	Drainage	Ditch network maintenance	Ditching	Drained a few decades earlier, immediate need for ditch maintenance or additional ditching	48	Not reported	1	3	Circa 82	Circa 83-86	Groundwater level/water table depth	Ground surface
Paivanen 1988	#10443	Ditch cleaning and additional ditching in peatland forestry-effect on groundwater level	Paivanen, J.; Ahti, E.	1988	Suomen Akatemian Julkaisuja	4	184-189	Finland	Central Finland	62.249779346866724	27.6526371165996	62.2498	27.6526		Joroinen	Unspecified peatland		Peat	Not reported			56 m3/ha		Not reported	Not reported	Not reported				Dfc	Not reported	Not reported			Multiple wetlands	BACI	1	Drainage	Ditch network maintenance	Ditching	Drained a few decades earlier, immediate need for ditch maintenance or additional ditching	65	Not reported	1	3	Circa 82	Circa 83-86	Groundwater level/water table depth	Ground surface
Paivanen 1988	#10443	Ditch cleaning and additional ditching in peatland forestry-effect on groundwater level	Paivanen, J.; Ahti, E.	1988	Suomen Akatemian Julkaisuja	4	184-189	Finland	Central Finland	63.70432480141218	25.803638657431648	63.7043	25.8036		Haapajärvi	Unspecified peatland		Peat	Not reported			62 m3/ha		Not reported	Not reported	Not reported				Dfc	Not reported	Not reported			Multiple wetlands	BACI	1	Drainage	Ditch network maintenance	Ditching	Drained a few decades earlier, immediate need for ditch maintenance or additional ditching	44	Not reported	1	3	Circa 82	Circa 83-86	Groundwater level/water table depth	Ground surface
Paivanen 2000	#10442	The effect of thinning and ditch network maintenance on the water table level in a Scots pine stand on peat soil	Paivanen, J.; Sarkkola, S.	2000	Suo	51	131-138	Finland		61°51 ́N	24°16 ́E	61.85	24.2667	170	Ahvenräme	Bog	Ombrotrophic pine bog. The site had beendrained about 30 years earlier and represented thedwarf-shrub type according to the classificationsystem developed for drained peatland forest sites	Peat												Dfc	3	600		Drier summers during thinning treatment, then last four years variable. Data in Table 2.	Single wetland	BACI	1	Drainage	Ditch network maintenance		Ditch cleaning was done by a ditch diggerequipped with a hydraulic power transmission,wide track structure and ditch-digging scoop inSeptember 1994. The aim was to clean the coun-ter ditches (Fig. 1, ditches Ac, Ad, and Ae) to adepth of 90 cm, which is usual when working atan operational scale. Because the gradient was toosmall and the bad condition of the main ditch re-sulted in partially defect…		90 cm deep ditches	2	5	91-94 ((May-Sept)	96-99 (May-Sept)	Groundwater level/water table depth	Ground surface
Pakalne 2012	#10648	Management and monitoring of three Latvian raised bogs and a fen	Pakalne, Mara; Indriksons, Aigars	2012	The Finnish Environment	38	259-280	Latvia	Coastal lowland	56.859842981131	23.850818478670018	56.8598	23.8508		Cena Mire	Bog	Raised bog	Peat	3	2133 ha			Flat	Geological studies reveal that Cena Mire has started to develop about 6000–6500 years ago. At present, the peat thickness can reach almost 6 m, but the mean thickness is about 3 m.	Not reported	Not reported				Dfb					Single wetland	BACI	1	Restoration	Ditch blocking		In September and October, 2006 building of dams on the drainage ditches in Cena Mire was performed. Also in the beginning of October 2006 seven hand-made dams were established in the above-mentioned ditches that were draining the raised bog pools and Skaists Lake. The main aim of dam building was the rising of the water table and decreasing the surface run-off in the drained part of bog.	Not reported	50 cm ditches	0	1	05, 06 (Jan-Oct)	06 (Nov-Dec), 07 (Jan-Feb) (difficult to read	Groundwater level/water table depth	Fixed point or common datum
Pakalne 2012	#10648	Management and monitoring of three Latvian raised bogs and a fen	Pakalne, Mara; Indriksons, Aigars	2012	The Finnish Environment	38	259-280	Latvia	Coastal lowland	56.859842981131	23.850818478670018	56.8598	23.8508		Cena Mire	Bog	Raised bog	Peat	3	2133 ha			Flat	Geological studies reveal that Cena Mire has started to develop about 6000–6500 years ago. At present, the peat thickness can reach almost 6 m, but the mean thickness is about 3 m.	Not reported	Not reported				Dfb					Single wetland	CI	1	Drainage	Ditching		At the beginning of the 20th century activities were carried out for the drainage of Cena Mire and were followed by peat extraction in the drained areas. Before that Cena Mire was one of the largest raised bogs in Latvia with the total area of over 8500 ha. At present, only over 2000 ha are left, from which state protected area is 2133 ha.Drainage has caused the water table lowering, favoured for…	Not reported	50 cm ditches	95	97		05-07	Groundwater level/water table depth	Fixed point or common datum
Pakalne 2012	#10648	Management and monitoring of three Latvian raised bogs and a fen	Pakalne, Mara; Indriksons, Aigars	2012	The Finnish Environment	38	259-280	Latvia	Coastal lowland	57.462895031189575	21.763784804846047	57.4629	21.7638	18-25m	Klani Mire	Bog	Raised bog	Peat	1-4m	1615 ha			Flat	Klāņi Mire has developed as result of lake terrestrialisation – studies were curried out in the mire and show sandy gyttia at the bottom of the mire in the depth of 4 m. during the Boreal period about 8,500 years ago gyttia started to accumulate●at the end of the Atlantic periodabout 5,500 years ago fen peat started to develop●in the beginning of Subatlantic period about 2,800 years ago raised bo…	Not reported	Not reported				Dfb					Multiple wetlands	CI	1	Drainage	Ditching		Before the establishment of the nature reserve, drainage was carried out in 1950s and 1960s in the area of Klani Mire. As a result, one of the raised bogs of Klani Nature Reserve (Dziru Mire) has transformed into a forest; at least 80 ha of the mire degraded. Nowadays, the runoff from drainage systems proceeds via a channel connecting Klani and Busnieki Lakes. During the 1920-30s, a canal was dug…	Not reported	Not reported	45	47		05-07	Groundwater level/water table depth	Fixed point or common datum
Patterson 2007	#10256	The use of hydrologic and ecological indicators for the restoration of drainage ditches and water diversions in a mountain fen, cascade range, California	Patterson, L.; Cooper, D. J.	2007	Wetlands	27	290-304	USA	California	40.44	-121.41	40.44	-121.41	1740	Drakesbad Meadow	Fen	fen wet-meadowcomple	Organic soils	40 cm organic: Perennial flow from the springs has allowed portions of the meadow to develop into a fen, which in this area have organic soils more than 40 cm thick derived from the Cyperaceae species (Figure 1).	33 ha			Mountaineous	Lassen Volcanic National Park (LVNP) encom-passes the southernmost Cascade volcano field andcontains a number of active geothermal areas. Theglacially carved Warner Valley is the eroded centerof the Mount Dittmar volcano (2,000 ka), andcontains both Dittmar andesite flows, as well asmore recent volcanic and glacial deposits.				The meadow is supported by a large perennial ground-water dis-charge complex from the south side of FlatironRidge (Patterson 2005), an 810-ka dacite flow thatextends along the length of Drakesbad Meadow andWarner Valley. The spring complex, located 55 m inelevation above the 4.7-ha study area, occurs at thecontact between the older Dittmar andesite lava flowand the more recent Flatiron Ridge daci…		Dsb					Single wetland	BA	1	Restoration	Dam or barrier removal		Surface flow from the hillslope spring complex tothe wetland was reestablished on July 9, 2003, bybreaching the water tank access road in 21 locations.Channels across the road were installed wheresurface flowpaths occurred on the hillslope abovethe road. This water then flowed down the hillslope and into the wetland. On July 31, 2003, five sheetmetal dams were installed to block flow in thelarges…	N/A	Not reported	0	1	02 (Jun-Aug), 03 (Jun)	03 (Jul)	Groundwater level/water table depth	Fixed point or common datum
Patterson 2007	#10256	The use of hydrologic and ecological indicators for the restoration of drainage ditches and water diversions in a mountain fen, cascade range, California	Patterson, L.; Cooper, D. J.	2007	Wetlands	27	290-304	USA	California	40.44	-121.41	40.44	-121.41	1740	Drakesbad Meadow	Fen	fen wet-meadowcomple	Organic soils	40 cm organic: Perennial flow from the springs has allowed portions of the meadow to develop into a fen, which in this area have organic soils more than 40 cm thick derived from the Cyperaceae species (Figure 1).	33 ha			Mountaineous	Lassen Volcanic National Park (LVNP) encom-passes the southernmost Cascade volcano field andcontains a number of active geothermal areas. Theglacially carved Warner Valley is the eroded centerof the Mount Dittmar volcano (2,000 ka), andcontains both Dittmar andesite flows, as well asmore recent volcanic and glacial deposits.				The meadow is supported by a large perennial ground-water dis-charge complex from the south side of FlatironRidge (Patterson 2005), an 810-ka dacite flow thatextends along the length of Drakesbad Meadow andWarner Valley. The spring complex, located 55 m inelevation above the 4.7-ha study area, occurs at thecontact between the older Dittmar andesite lava flowand the more recent Flatiron Ridge daci…		Dsb					Single wetland	BA	1	Restoration	Dam or barrier removal	Ditch blocking	Surface flow from the hillslope spring complex tothe wetland was reestablished on July 9, 2003, bybreaching the water tank access road in 21 locations.Channels across the road were installed wheresurface flowpaths occurred on the hillslope abovethe road. This water then flowed down the hillslope and into the wetland. On July 31, 2003, five sheetmetal dams were installed to block flow in thelarges…	N/A	Not reported	0	1	02 (Jun-Aug), 03 (Jun-Jul)	03 (Aug), 04 (Jun-Aug)	Groundwater level/water table depth	Fixed point or common datum
Pearce 2021	#10679	Impact of beaver dam analogues on hydrology in a semi-arid floodplain	Pearce, C.; Vidon, P.; Lautz, L.; Kelleher, C.; Davis, J.	2021	Hydrol. Processes	35		USA	Wyoming	42 deg 40' N	108 deg 39' W	42.6667	-108.65	1700	Red Canyon Creek	Limnic shore wetland		Mineral soils												BSk					Single wetland	CI	1	Restoration	Damming		Beaver dam							Groundwater level/water table depth	Ground surface
Pearson 2015	#10652	Effects of temperature rise and water-table-level drawdown on greenhouse gas fluxes of boreal sedge fens	Pearson, Meeri; Penttilä, Timo; Harjunpää, Laura; Laiho, Raija; Laine, Jukka; Sarjala, Tytti; Silvan, Kaisa; Silvan, Niko	2015	Boreal Environment Research	20	489-505	Finland		61°47 ́N	24°18 ́E	61.7833	24.3		Lakkasuo	Fen	Oligo-mesotrophic sedge fen	Peat	50-200 cm		Forest			The soil of the sites consisted of Carex–Sphagnum peat, ranging in depth from 50 to 200cm. Lakkasuo harboured the thickest peat layer while Närhinneva the thinnest. The inter-nal variation in peat thickness was greatest at Lompolojänkkä, from 50 to 150 cm.	Not reported	Not reported				Dfc	3.5	700		Compared with long-term averages, the climate was exceptionally warmer and wetter in 2008 at all three sites (Fig. 2). In 2009, annual temperatures were near average at the mid-boreal sites, which however experienced exceptionally low rainfall that year. The climate at the northern-boreal site was clearly warmer and slightly drier in 2009. In the final study year (2010), both mid-boreal sites wer…	Multiple wetlands	CI	1	Drainage	Ditching		Short term drainage. Furrow ditches, approximately 20–25 cm deep, for the short-term water-table-level drawdown treatment were dug manually in early May 2008 at the middle-boreal sites and one month later at Lompolojänkkä.	Not reported	20-25 cm	0	2	N/A	08-10 (May-Sep)	Groundwater level/water table depth	Ground surface
Pearson 2015	#10652	Effects of temperature rise and water-table-level drawdown on greenhouse gas fluxes of boreal sedge fens	Pearson, Meeri; Penttilä, Timo; Harjunpää, Laura; Laiho, Raija; Laine, Jukka; Sarjala, Tytti; Silvan, Kaisa; Silvan, Niko	2015	Boreal Environment Research	20	489-505	Finland		62°13 ́N	23°23 ́E	62.2167	23.3833		Närhinneva	Fen	Oligo-mesotrophic sedge fen	Peat	50-200 cm		Forest			The soil of the sites consisted of Carex–Sphagnum peat, ranging in depth from 50 to 200cm. Lakkasuo harboured the thickest peat layer while Närhinneva the thinnest. The inter-nal variation in peat thickness was greatest at Lompolojänkkä, from 50 to 150 cm.	Not reported	Not reported				Dfc	3.5	700		Compared with long-term averages, the climate was exceptionally warmer and wetter in 2008 at all three sites (Fig. 2). In 2009, annual temperatures were near average at the mid-boreal sites, which however experienced exceptionally low rainfall that year. The climate at the northern-boreal site was clearly warmer and slightly drier in 2009. In the final study year (2010), both mid-boreal sites wer…	Multiple wetlands	CI	1	Drainage	Ditching		Short term drainage. Furrow ditches, approximately 20–25 cm deep, for the short-term water-table-level drawdown treatment were dug manually in early May 2008 at the middle-boreal sites and one month later at Lompolojänkkä.	Not reported	20-25 cm	0	2	N/A	08-10 (May-Sep)	Groundwater level/water table depth	Ground surface
Pearson 2015	#10652	Effects of temperature rise and water-table-level drawdown on greenhouse gas fluxes of boreal sedge fens	Pearson, Meeri; Penttilä, Timo; Harjunpää, Laura; Laiho, Raija; Laine, Jukka; Sarjala, Tytti; Silvan, Kaisa; Silvan, Niko	2015	Boreal Environment Research	20	489-505	Finland		67°59 ́N	24°12 ́E	67.9833	24.2		Lompolojänkkä	Fen	Oligo-mesotrophic sedge fen	Peat	50-150 cm		Forest			The soil of the sites consisted of Carex–Sphagnum peat, ranging in depth from 50 to 200cm. Lakkasuo harboured the thickest peat layer while Närhinneva the thinnest. The inter-nal variation in peat thickness was greatest at Lompolojänkkä, from 50 to 150 cm.	Not reported	Not reported				Dfc	-1.4	511		Compared with long-term averages, the climate was exceptionally warmer and wetter in 2008 at all three sites (Fig. 2). In 2009, annual temperatures were near average at the mid-boreal sites, which however experienced exceptionally low rainfall that year. The climate at the northern-boreal site was clearly warmer and slightly drier in 2009. In the final study year (2010), both mid-boreal sites wer…	Multiple wetlands	CI	1	Drainage	Ditching		Short term drainage. Furrow ditches, approximately 20–25 cm deep, for the short-term water-table-level drawdown treatment were dug manually in early May 2008 at the middle-boreal sites and one month later at Lompolojänkkä.	Not reported	20-25 cm	0	2	N/A	08-10 (Jun-Sep)	Groundwater level/water table depth	Ground surface
Pearson 2015	#10652	Effects of temperature rise and water-table-level drawdown on greenhouse gas fluxes of boreal sedge fens	Pearson, Meeri; Penttilä, Timo; Harjunpää, Laura; Laiho, Raija; Laine, Jukka; Sarjala, Tytti; Silvan, Kaisa; Silvan, Niko	2015	Boreal Environment Research	20	489-505	Finland		61°47 ́N	24°18 ́E	61.7833	24.3		Lakkasuo	Fen	Oligo-mesotrophic sedge fen	Peat	50-200 cm		Forest	190 m3/ha		The soil of the sites consisted of Carex–Sphagnum peat, ranging in depth from 50 to 200cm. Lakkasuo harboured the thickest peat layer while Närhinneva the thinnest. The inter-nal variation in peat thickness was greatest at Lompolojänkkä, from 50 to 150 cm.	Not reported	Not reported				Dfc	3.5	700		Compared with long-term averages, the climate was exceptionally warmer and wetter in 2008 at all three sites (Fig. 2). In 2009, annual temperatures were near average at the mid-boreal sites, which however experienced exceptionally low rainfall that year. The climate at the northern-boreal site was clearly warmer and slightly drier in 2009. In the final study year (2010), both mid-boreal sites wer…	Multiple wetlands	CI	1	Drainage	Ditching		Long term drainage. Drainage operations aimed at long-term water-table-level drawdown were implemented in 1961 at Lakka-suo, 1979 at Närhinneva, and 1972 at Lompolo-jänkkä.	Not reported	Not reported	47	49	N/A	08-10 (May-Sep)	Groundwater level/water table depth	Ground surface
Pearson 2015	#10652	Effects of temperature rise and water-table-level drawdown on greenhouse gas fluxes of boreal sedge fens	Pearson, Meeri; Penttilä, Timo; Harjunpää, Laura; Laiho, Raija; Laine, Jukka; Sarjala, Tytti; Silvan, Kaisa; Silvan, Niko	2015	Boreal Environment Research	20	489-505	Finland		62°13 ́N	23°23 ́E	62.2167	23.3833		Närhinneva	Fen	Oligo-mesotrophic sedge fen	Peat	50-200 cm		Forest	55 m3/ha		The soil of the sites consisted of Carex–Sphagnum peat, ranging in depth from 50 to 200cm. Lakkasuo harboured the thickest peat layer while Närhinneva the thinnest. The inter-nal variation in peat thickness was greatest at Lompolojänkkä, from 50 to 150 cm.	Not reported	Not reported				Dfc	3.5	700		Compared with long-term averages, the climate was exceptionally warmer and wetter in 2008 at all three sites (Fig. 2). In 2009, annual temperatures were near average at the mid-boreal sites, which however experienced exceptionally low rainfall that year. The climate at the northern-boreal site was clearly warmer and slightly drier in 2009. In the final study year (2010), both mid-boreal sites wer…	Multiple wetlands	CI	1	Drainage	Ditching		Long term drainage. Drainage operations aimed at long-term water-table-level drawdown were implemented in 1961 at Lakka-suo, 1979 at Närhinneva, and 1972 at Lompolo-jänkkä.	Not reported	Not reported	29	31	N/A	08-10 (May-Sep)	Groundwater level/water table depth	Ground surface
Pearson 2015	#10652	Effects of temperature rise and water-table-level drawdown on greenhouse gas fluxes of boreal sedge fens	Pearson, Meeri; Penttilä, Timo; Harjunpää, Laura; Laiho, Raija; Laine, Jukka; Sarjala, Tytti; Silvan, Kaisa; Silvan, Niko	2015	Boreal Environment Research	20	489-505	Finland		67°59 ́N	24°12 ́E	67.9833	24.2		Lompolojänkkä	Fen	Oligo-mesotrophic sedge fen	Peat	50-150 cm		Forest	5 m3/ha		The soil of the sites consisted of Carex–Sphagnum peat, ranging in depth from 50 to 200cm. Lakkasuo harboured the thickest peat layer while Närhinneva the thinnest. The inter-nal variation in peat thickness was greatest at Lompolojänkkä, from 50 to 150 cm.	Not reported	Not reported				Dfc	-1.4	511		Compared with long-term averages, the climate was exceptionally warmer and wetter in 2008 at all three sites (Fig. 2). In 2009, annual temperatures were near average at the mid-boreal sites, which however experienced exceptionally low rainfall that year. The climate at the northern-boreal site was clearly warmer and slightly drier in 2009. In the final study year (2010), both mid-boreal sites wer…	Multiple wetlands	CI	1	Drainage	Ditching		Long term drainage. Drainage operations aimed at long-term water-table-level drawdown were implemented in 1961 at Lakka-suo, 1979 at Närhinneva, and 1972 at Lompolo-jänkkä.	Not reported	Not reported	36	38	N/A	08-10 (Jun-Sep)	Groundwater level/water table depth	Ground surface
Pitkänen 2013	#10655	Carbon storage change in a partially forestry-drained boreal mire determined through peat column inventories	Pitkänen, Aki; Turunen, Jukka; Tahvanainen, Teemu; Simola, Heikki	2013	Boreal Environment Research	18	223-234	Finland		62°52 ́N	31°10 ́E	62.8667	31.1667		Rahesuo mire	Bog	Eccentric raised-bog complex			750 ha	Forest	<10 m3/ha								Dfc					Single wetland	CI	1	Drainage	Ditching		Based on the year-rings of six individual pine trees, the ditching took place in 1971–1972.					N/A	08 (Sep), 09 (Jun, Aug, Sep)	Groundwater level/water table depth	Ground surface
Poyda 2016	#10351	Greenhouse gas emissions from fen soils used for forage production in northern Germany	Poyda, A.; Reinsch, T.; Kluss, C.; Loges, R.; Taube, F.	2016	Biogeosciences	13	5221-5244	Germany	Schleswig-Holstein	54◦21′N	9◦24′E	54.35	9.4			Fen		Peat	180	1 ha	Agriculture		Flat	The region was shaped by melt-water at the end of the last ice age (Weichsel glacial stage)that flowed through the valleys originated by the previous iceage (Saale glacial stage). Thereby, river systems were formedand as a result of sea level and groundwater rise, deep fensoils developed that grew up to peat bogs at some locations(Blume and Brümmer, 1986). For several centuries, the areahas been …	Not reported	Not reported				Cfb	8.7	861			Single wetland	CI	1	Restoration	Rewetting		This site is located in a naturereserve area and was rewetted in 1991. There has been noutilization since 1998 and no fertilization since the rewetting.	Not reported	Not reported	20	23	N/A	11 (Apr-Dec), 12-13, 14 (Jan-Mar)	Groundwater level/water table depth	Not reported
Prevost 1997	#10264	Substrate conditions in a treed peatland: Responses to drainage	Prevost, M.; Belleau, P.; Plamondon, A. P.	1997	Ecoscience	4	543-554	Canada	Québec	47deg 49'N	69deg 15'W	47.8167	-69.25		Rivière-du-Loup	Fen		Peat	>150	8 ha			Flat	Not reported	Not reported	0.49 to 1.09 m day-1 below 30 to 90 cm depths				Dfb	2.3	1015		The post-drainage season 1992 received more rainfall (3.9 mm d-1) than 1993, 1994 and 1995 (2.3, 3.1 and 3.3 mm d-1, respectively), resulting in a lesser water table low-ering by drainage.	Single wetland	BA	1	Drainage	Ditching		The ditches, 1 m deep, 50 em wide at the bottom and side slopes of 1: 1, were dug in late September 1991 with a Caterpillar excavator equipped with a U-shaped bucket. The ditches delimited 20-, 30-, 40-, 50-and 60-m wide spacings (Figure 1). The 60-m spacing was established on both sides of a skid road bordered by old ditches which, before the digging of the main ditch, were effective only at hig…	20	1m deep, 50cm wide, slopes 1:1	0	4	90 (Jun-Oct), 91 (Jun-Sep)	92-95 (Jun-Oct)	Groundwater level/water table depth	Ground surface, but surface height above mineral soil or common datum also reported
Prevost 1997	#10264	Substrate conditions in a treed peatland: Responses to drainage	Prevost, M.; Belleau, P.; Plamondon, A. P.	1997	Ecoscience	4	543-554	Canada	Québec	47deg 49'N	69deg 15'W	47.8167	-69.25		Rivière-du-Loup	Fen		Peat	>150	8 ha			Flat	Not reported	Not reported	0.49 to 1.09 m day-1 below 30 to 90 cm depths				Dfb	2.3	1015		The post-drainage season 1992 received more rainfall (3.9 mm d-1) than 1993, 1994 and 1995 (2.3, 3.1 and 3.3 mm d-1, respectively), resulting in a lesser water table low-ering by drainage.	Single wetland	BA	1	Drainage	Ditching		The ditches, 1 m deep, 50 em wide at the bottom and side slopes of 1: 1, were dug in late September 1991 with a Caterpillar excavator equipped with a U-shaped bucket. The ditches delimited 20-, 30-, 40-, 50-and 60-m wide spacings (Figure 1). The 60-m spacing was established on both sides of a skid road bordered by old ditches which, before the digging of the main ditch, were effective only at hig…	30	1m deep, 50cm wide, slopes 1:1	0	4	90 (Jun-Oct), 91 (Jun-Sep)	92-95 (Jun-Oct)	Groundwater level/water table depth	Ground surface, but surface height above mineral soil or common datum also reported
Prevost 1997	#10264	Substrate conditions in a treed peatland: Responses to drainage	Prevost, M.; Belleau, P.; Plamondon, A. P.	1997	Ecoscience	4	543-554	Canada	Québec	47deg 49'N	69deg 15'W	47.8167	-69.25		Rivière-du-Loup	Fen		Peat	>150	8 ha			Flat	Not reported	Not reported	0.49 to 1.09 m day-1 below 30 to 90 cm depths				Dfb	2.3	1015		The post-drainage season 1992 received more rainfall (3.9 mm d-1) than 1993, 1994 and 1995 (2.3, 3.1 and 3.3 mm d-1, respectively), resulting in a lesser water table low-ering by drainage.	Single wetland	BA	1	Drainage	Ditching		The ditches, 1 m deep, 50 em wide at the bottom and side slopes of 1: 1, were dug in late September 1991 with a Caterpillar excavator equipped with a U-shaped bucket. The ditches delimited 20-, 30-, 40-, 50-and 60-m wide spacings (Figure 1). The 60-m spacing was established on both sides of a skid road bordered by old ditches which, before the digging of the main ditch, were effective only at hig…	40	1m deep, 50cm wide, slopes 1:1	0	4	90 (Jun-Oct), 91 (Jun-Sep)	92-95 (Jun-Oct)	Groundwater level/water table depth	Ground surface, but surface height above mineral soil or common datum also reported
Prevost 1997	#10264	Substrate conditions in a treed peatland: Responses to drainage	Prevost, M.; Belleau, P.; Plamondon, A. P.	1997	Ecoscience	4	543-554	Canada	Québec	47deg 49'N	69deg 15'W	47.8167	-69.25		Rivière-du-Loup	Fen		Peat	>150	8 ha			Flat	Not reported	Not reported	0.49 to 1.09 m day-1 below 30 to 90 cm depths				Dfb	2.3	1015		The post-drainage season 1992 received more rainfall (3.9 mm d-1) than 1993, 1994 and 1995 (2.3, 3.1 and 3.3 mm d-1, respectively), resulting in a lesser water table low-ering by drainage.	Single wetland	BA	1	Drainage	Ditching		The ditches, 1 m deep, 50 em wide at the bottom and side slopes of 1: 1, were dug in late September 1991 with a Caterpillar excavator equipped with a U-shaped bucket. The ditches delimited 20-, 30-, 40-, 50-and 60-m wide spacings (Figure 1). The 60-m spacing was established on both sides of a skid road bordered by old ditches which, before the digging of the main ditch, were effective only at hig…	50	1m deep, 50cm wide, slopes 1:1	0	4	90 (Jun-Oct), 91 (Jun-Sep)	92-95 (Jun-Oct)	Groundwater level/water table depth	Ground surface, but surface height above mineral soil or common datum also reported
Prevost 1997	#10264	Substrate conditions in a treed peatland: Responses to drainage	Prevost, M.; Belleau, P.; Plamondon, A. P.	1997	Ecoscience	4	543-554	Canada	Québec	47deg 49'N	69deg 15'W	47.8167	-69.25		Rivière-du-Loup	Fen		Peat	>150	8 ha			Flat	Not reported	Not reported	0.49 to 1.09 m day-1 below 30 to 90 cm depths				Dfb	2.3	1015		The post-drainage season 1992 received more rainfall (3.9 mm d-1) than 1993, 1994 and 1995 (2.3, 3.1 and 3.3 mm d-1, respectively), resulting in a lesser water table low-ering by drainage.	Single wetland	BA	1	Drainage	Ditching		The ditches, 1 m deep, 50 em wide at the bottom and side slopes of 1: 1, were dug in late September 1991 with a Caterpillar excavator equipped with a U-shaped bucket. The ditches delimited 20-, 30-, 40-, 50-and 60-m wide spacings (Figure 1). The 60-m spacing was established on both sides of a skid road bordered by old ditches which, before the digging of the main ditch, were effective only at hig…	60	1m deep, 50cm wide, slopes 1:1	0	4	90 (Jun-Oct), 91 (Jun-Sep)	92-95 (Jun-Oct)	Groundwater level/water table depth	Ground surface, but surface height above mineral soil or common datum also reported
Price 1997	#10274	Soil moisture, water tension, and water table relationships in a managed cutover bog	Price, J.	1997	J. Hydrol.	202	21-32	Canada	Québec	48deg 47'N	72deg 10'W	48.7833	-72.1667		Lac-Saint-Jean	Bog	Plateau bog	Peat						The peat deposit has developedover permeable deltaic sands (Morin 1981) where awell-developed iron pan limits seepage losses						Dfb	1.7	906		Reported under section 4. Warmer and drier than average.	Single wetland	CI	1	Drainage	Ditching		Drained in 1993. Upper 0.3-0.6 m cut by machinery. Ditches at 30 m.	30		5	5		95 (May-Sep)	Groundwater level/water table depth
Price 1997	#10274	Soil moisture, water tension, and water table relationships in a managed cutover bog	Price, J.	1997	J. Hydrol.	202	21-32	Canada	Québec	48deg 47'N	72deg 10'W	48.7833	-72.1667		Lac-Saint-Jean	Bog	Plateau bog	Peat						The peat deposit has developedover permeable deltaic sands (Morin 1981) where awell-developed iron pan limits seepage losses						Dfb	1.7	906		Reported under section 4. Warmer and drier than average.	Single wetland	CI	1	Control			Natural site						95 (May-Sep)	Groundwater level/water table depth
Price 2002	#10255	Use of shallow basins to restore cutover peatlands: Hydrology	Price, J. S.; Rochefort, L.; Campeau, S.	2002	Restor. Ecol.	10	259-266	Canada	Québec	48deg 47'N	72deg 10'W	48.7833	-72.1667		Lac-Saint-Jean	Bog	Plateau bog	Peat	c. 150 cm. Residual peat thickness currently ranges from 1.2 to 1.8 m and has suffered oxidation and compression due to drainage and mining activities.					The peat deposit has developedover permeable deltaic sands (Morin 1981) where awell-developed iron pan limits seepage losses	Low					Dfb	2.2	909		Monthly total precipitation at nearby Péribonca forMay, June, July, August, and September 1996 deviatedfrom the long-term normals by -13.3, -11.8, 79.9, -7.0, and 13.2 mm of rain, respectively . Conditions in 1997were somewhat drier toward the end of summer, withprecipitation deviating 63.0, 12.8, -60.4, and -13.5mm from May to August normals, respectively	Single wetland	CI	1	Restoration	Creating open water reservoirs	Spreading of brash/seed/mulch	Basins were installed between 23 and 29 April 1996when the peat was thawed to a depth of approximately15 to 20 cm. The surface peat was scraped down to thefrozen layer and the spoil pushed into ridges borderingthe plots. ... The height and breadth of the ridges increasedfor the wider basins, ranging from 40 to 50 cm high and1 to 2 m wide	30	4m, 10m and 20 m wide basins	0	1		96 (May-Sept), 97 (May-Aug)	Groundwater level/water table depth	Ground surface
Punttila 2016	#10374	The effects of drainage and restoration of pine mires on habitat structure, vegetation and ants	Punttila, P.; Autio, O.; Kotiaho, J. S.; Kotze, D. J.; Loukola, O. J.; Noreika, N.; Vuori, A.; Vepsalainen, K.	2016	Silva. Fenn.	50	31	Finland		62deg 34'-63deg23' N	24deg 57' E-31deg 26' E	62.975	28.1917			Unspecified peatland	Multiple types (bog, fen). Mostly ombrotrophic	Peat	Not reported					Not reported	Not reported	Not reported				Dfc					Multiple wetlands	CI	8	Drainage	Ditching		Parts drained in 1960s-1970s	Not reported	Not reported	37	37		07 (Jun-Aug)	Groundwater level/water table depth	Ground surface
Punttila 2016	#10374	The effects of drainage and restoration of pine mires on habitat structure, vegetation and ants	Punttila, P.; Autio, O.; Kotiaho, J. S.; Kotze, D. J.; Loukola, O. J.; Noreika, N.; Vuori, A.; Vepsalainen, K.	2016	Silva. Fenn.	50	31	Finland		62deg 34'-63deg23' N	24deg 57' E-31deg 26' E	62.975	28.1917			Unspecified peatland	Multiple types (bog, fen). Mostly ombrotrophic	Peat	Not reported					Not reported	Not reported	Not reported				Dfc					Multiple wetlands	CI	9	Restoration	Ditch blocking		Filling ditches starting in 2003-2005, removing trees 2003-2006 but leaving stumps and logging residues	Not reported	Not reported	4	4		07 (Jun-Aug)	Groundwater level/water table depth	Ground surface
Punttila 2016	#10374	The effects of drainage and restoration of pine mires on habitat structure, vegetation and ants	Punttila, P.; Autio, O.; Kotiaho, J. S.; Kotze, D. J.; Loukola, O. J.; Noreika, N.; Vuori, A.; Vepsalainen, K.	2016	Silva. Fenn.	50	31	Finland		62deg 34'-63deg23' N	24deg 57' E-31deg 26' E	62.975	28.1917			Unspecified peatland	Multiple types (bog, fen). Mostly ombrotrophic	Peat												Dfc					Multiple wetlands	CI	9	Control			Pristine						07 (Jun-Aug)	Groundwater level/water table depth	Ground surface
Purmalis 2016	#10413	THE ABANDONED BLOCK-CUT PEAT EXTRACTION FIELD INFLUENCE ON THE NATURAL RAISED BOG HYDROLOGICAL REGIME	Purmalis, O.; Grinfelde, I.; Valujeva, K.; Burlakovs, J.; Treija, S.; Skujeniece, S.	2016	Research for Rural Development 2016, Vol. 1	0	236-241	Latvia	Kemeri National Park	56.964 (approx)	23.401 (approx)	56.964	23.401		Zalais Bog	Bog		Peat	330 cm avg	1586 ha				Raised bog maximum peat layer thickness is 6 m, the average depth of the peat layer is approximately 3.3 m. During block-peat excavation peat producers have excavated peat down to the sandy bottom	High					Dfb					Single wetland	CI	1	Drainage	Ditching	Peat extraction	In 100 ha of Zalais bog area from 1950 to 1960 the drainage and peat extraction works were performed. A peat extraction quarry was developed there, and the western part of the bog was drained. The drainage flow was redirected to Smirdgravis (Sera gravis), which discharges in the Slocene river. A block-cut peat extraction method with having two peat excavation pits and water pumping station was us…	Not reported	Not reported	58	59		13 (Feb-Dec), 14 (Jan)	Groundwater level/water table depth	Fixed point or common datum
Pyatt 1985	#10624	A drainage experiment on a peaty gley soil at Kershope Forest, Cumbria	Pyatt, D. G.; Anderson, A. R.; Stannard, J. P.; White, I. M. S.	1985	Soil use and management	1	89-94	UK	Cumbria	55.103 N	2.793 W	55.103	-2.793	200	Not reported	Unspecified peatland		Mineral soils mixed with organic component (e.g., peat)						The soil of most of the site is a peaty gley (hurnlr. stapogky ; Avery, 1980) developed in clayey till derived from Carboniferous sediments. In a few places the thickness of the peat layer exceeds 45 cm and in about one-fifth of the area (where the slope is greatest) the soil is a non-peaty surface-water gley (stagnogly; Avery, 1980).				The site does not appear to receive additional water from higher ground nor to suffer from any artesian influence.		Cfb		1200			Single wetland	BA	1	Drainage	Ditching		The drainage experiment was laid out in a stand of Sitka spruce Piceu sztchensis (Bong) Carr planted in 1948. The ground was formerly rough grazing with a vegetation dominated by Molinia caerulea (L) Moench. It was ploughed before planting, furrows being 30 cm deep at a spacing of 3.5 m, the ridges being cut and moved to form two rows of turves with a spacing of 1.75~1.75 m; the trees were plante…			2	3	65-66	69-70	Groundwater level/water table depth
Qassim 2014	#10414	A 5-year study of the impact of peatland revegetation upon DOC concentrations	Qassim, S. M.; Dixon, S. D.; Rowson, J. G.; Worrall, F.; Evans, M. G.; Bonn, A.	2014	J. Hydrol.	519	3578-3590	UK	Peak District National Park	53.46	-1.86	53.46	-1.86	468-630	Bleaklow Plateau	Bog	Ombrotrophic, blanketbog systems. Fire burnt.	Peat	Not reported					Not reported	Not reported	Not reported				Cfb	Monthly averages between 0.6 and 12.4°C	1200			Single wetland	CI	1	Restoration	Spreading of brash/seed/mulch		The revegetation was conducted using an applicationof lime and fertiliser treatment in combination with nurse grassseed mixture (Festucaspp.,Deschampsiaspp. andAgrostisspp.).To stabilise the peat surface heather brash (Calluna vulgaris) wasused on flat surfaces while steeper gully slopes were covered withgeojute, textile netting	N/A	N/A	3	9		06 (Nov-Dec), 07-11, 12 (Jan)	Groundwater level/water table depth	Ground surface
Regan 2019	#10324	Impacts of Groundwater Drainage on Pentland Subsidence and Its Ecological Implications on an Atlantic Raised Bog	Regan, S.; Flynn, R.; Gill, L.; Naughton, O.; Johnston, P.	2019	Water Resour. Res.	55	6153-6168	Ireland	Irish midlands	53°19′N	7°37′W	53.3167	-7.61667		Clara Bog	Bog	Atlantic raised bog	Peat		440 ha						Reported				Cfb	9.6	883			Single wetland	BA	1	Restoration	Ditch blocking		Clara West is considered relatively intact, with theexception of two drains parallel to the bog road and another adjacent to the southern margin (also blockedin 1996). Local peat extraction between 1973 and 2017 has reduced the natural bog area at Clara West andClara East by approximately 4% and 5%, respectively, with losses concentrated at the southern boundaries			18	18		10-12	Groundwater level/water table depth	Fixed point or common datum
Regan 2020	#10644	Research 342: Ecohydrology, Greenhouse Gas Dynamics and Restoration Guidelines for Degraded Raised Bogs	Regan, Shane	2020				Ireland		53°19′N	7°37′W	53.3167	-7.61667		Clara Bog	Bog		Peat	8,5 m	400 ha				Till with median K 1.02 m/day		0.0115	m/day			Cfb					Multiple wetlands	CI	1	Drainage	Ditching		Clara is a bog complex that is divided into two separate units, with the majority of the ARB area found on the uncut western side, while the eastern side has a dense network of blocked surface drains and a much reduced expanse of ARB. A >200-year-old road separates the two units and peat extraction occurred at the southern boundary of both bog units until a ban was introduced in 2010 (NPWS, 2017)…	Not reported	Not reported	55	57		15 (Jul-Dec), 16, 17 (Jan-Jul)	Groundwater level/water table depth	Ground surface
Regan 2020	#10644	Research 342: Ecohydrology, Greenhouse Gas Dynamics and Restoration Guidelines for Degraded Raised Bogs	Regan, Shane	2020				Ireland		52.905 (approx)	-7.352 (approx)	52.905	-7.352		Abbeyleix Bog	Bog		Peat	7,7 m	100 ha				Till with median K 4.4 * 10^-1 m/day		0.00503	m/day			Cfb					Multiple wetlands	CI	1	Drainage	Ditching		At Abbeyleix, the uncut bog had been extensively drained (in anticipation of commercial peat extraction) and it has a dense network of surface peat drains, similar to Clara East. Restoration of the site, via drain blocking, occurred in 2009, while the cutover bog surrounding the uncut bog has been left abandoned since the 1960s. Localised regeneration of ARB has occurred on the uncut bog and limi…	Not reported	Not reported	56	57		16, 17 (Jan-Aug)	Groundwater level/water table depth	Ground surface
Regina 1996	#10435	Fluxes of nitrous oxide from boreal peatlands as affected by peatland type, water table level and nitrification capacity	Regina, K.; Nykanen, H.; Silvola, J.; Martikainen, P. J.	1996	Biogeochemistry	35	401-418	Finland		61o47' N-62deg 46'N	24'18' E-30deg 58' E	62.275	27.6333			Fen	Tall-sedge fen, Tall-sedge pine fen, Herb-rich sedge pine-birch fen, Lagg fen	Peat	Not reported		Forest			Not reported	Not reported	Not reported				Dfc					Multiple wetlands	CI	2	Drainage	Ditching			Not reported	Not reported	30	50		91 (Apr-Dec), 92	Groundwater level/water table depth	Ground surface
Regina 1996	#10435	Fluxes of nitrous oxide from boreal peatlands as affected by peatland type, water table level and nitrification capacity	Regina, K.; Nykanen, H.; Silvola, J.; Martikainen, P. J.	1996	Biogeochemistry	35	401-418	Finland		61o47' N-62deg 46'N	24'18' E-30deg 58' E	62.275	27.6333			Bog	Various types of bogs	Peat	Not reported		Forest			Not reported	Not reported	Not reported				Dfc					Multiple wetlands	CI	5	Drainage	Ditching			Not reported	Not reported	30	50		91 (Apr-Dec), 92	Groundwater level/water table depth	Ground surface
Renou-Wilson 2016	#10258	To graze or not to graze? Four years greenhouse gas balances and vegetation composition from a drained and a rewetted organic soil under grassland	Renou-Wilson, F.; Müller, C.; Wilson, D.; Moser, G.	2016	Agriculture, ecosystems & environment	222	156-170	Ireland	County Donegal	55deg 9'N	7deg 34'W	55.15	-7.56667	40		Unspecified peatland		Peat			Agriculture		Flat	Thesoilistypicalearthypeat,categorisedasaterrichistosoloverlyingbedrockofPrecambrianschistandgneiss						Cfb	9.8	1076			Single wetland	CI	1	Restoration	Spontaneous restoration (unmaintained drainage)		Whilethesitehasbeendrainedforover60years,thedrainagenetworkfellintodisrepairduetoage-relateddeclineinfarmactivitiesandblockeddrainshavefeaturedinpartsofthefarmforthelast15years.Thisallowedaninvestigationoftwodistinctareas:arewettedsite(SiteRW)wherewatersaturationconditionswere(unintentionally)re-establishedonpreviouslydrainedsoil,andashallowdrainedsite(SiteSD)withthemeanannualWTdeeperthan_x0001_3…							Groundwater level/water table depth	Ground surface
Renou-Wilson 2018b	#10646	Research 236: Network Monitoring Rewetted and Restored Peatlands/Organic Soils for Climate and Biodiversity Benefits (NEROS)	Renou-Wilson, Florence	2018				Ireland		54.128N	9.556W	54.128	-9.556		Bellacorick bare	Bog	Blanket bog, von post H5 to 6	Peat	0.5				Flat	Parent material: Shale						Cfb	10.3	1245			Multiple wetlands	CI	1	Control			Industrial extraction						09-13	Groundwater level/water table depth
Renou-Wilson 2018b	#10646	Research 236: Network Monitoring Rewetted and Restored Peatlands/Organic Soils for Climate and Biodiversity Benefits (NEROS)	Renou-Wilson, Florence	2018				Ireland		54.128N	9.556W	54.128	-9.556		Bellacorick Juncus		Blanket bog, von post H5 to 6	Peat	0.5				Flat	Parent material: Shale						Cfb	10.3	1245			Multiple wetlands	CI	1	Control			Industrial extraction						09-13	Groundwater level/water table depth
Renou-Wilson 2018b	#10646	Research 236: Network Monitoring Rewetted and Restored Peatlands/Organic Soils for Climate and Biodiversity Benefits (NEROS)	Renou-Wilson, Florence	2018				Ireland		55.159N	7.575W	55.159	-7.575		Glenvar	Bog	Raised bog, von post H9	Mineral soils mixed with organic component (e.g., peat)	0.4				Hilly	Parent material: Schist and gneiss						Cfb	9.8	1076			Multiple wetlands	CI	1	Control			Grassland						13-14, 15 (Jan-Mar)	Groundwater level/water table depth
Renou-Wilson 2018b	#10646	Research 236: Network Monitoring Rewetted and Restored Peatlands/Organic Soils for Climate and Biodiversity Benefits (NEROS)	Renou-Wilson, Florence	2018				Ireland		53.346N	8.514W	53.346	-8.514		Moyarwood	Bog	Raised bog, von post H6	Peat	4.4				Flat	Parent material: Limestone						Cfb	10	1193			Multiple wetlands	CI	1	Control			Drained/domestic extraction. Drained only; low-intensity use.						13-14, 15 (Jan-Mar)	Groundwater level/water table depth
Renou-Wilson 2018b	#10646	Research 236: Network Monitoring Rewetted and Restored Peatlands/Organic Soils for Climate and Biodiversity Benefits (NEROS)	Renou-Wilson, Florence	2018				Ireland		54.128N	9.556W	54.128	-9.556		Bellacorick veg	Bog	Blanket bog, von post H5 to 6	Peat	0.5				Flat	Parent material: Shale		5-6	von Post			Cfb	10.3	1245			Multiple wetlands	CI	1	Restoration	Damming		Peat dams/profiling/bund	Not reported	Not reported	7	11		09-13	Groundwater level/water table depth	Not reported
Renou-Wilson 2018b	#10646	Research 236: Network Monitoring Rewetted and Restored Peatlands/Organic Soils for Climate and Biodiversity Benefits (NEROS)	Renou-Wilson, Florence	2018				Ireland		54.128N	9.556W	54.128	-9.556		Bellacorick …	Bog	Blanket bog, von post H5 to 6	Peat	0.5				Flat	Parent material: Shale		5-6	von Post			Cfb	10.3	1245			Multiple wetlands	CI	1	Restoration	Damming		Peat dams/profiling/bund	Not reported	Not reported	7	11		09-13	Groundwater level/water table depth	Not reported
Renou-Wilson 2018b	#10646	Research 236: Network Monitoring Rewetted and Restored Peatlands/Organic Soils for Climate and Biodiversity Benefits (NEROS)	Renou-Wilson, Florence	2018				Ireland		55.159N	7.575W	55.159	-7.575		Glenvar	Bog	Raised bog, von post H9	Mineral soils mixed with organic component (e.g., peat)	0.4				Hilly	Parent material: Schist and gneiss		9	von Post			Cfb	9.8	1076			Multiple wetlands	CI	1	Restoration	Damming			Not reported	Not reported	13	15		13-14, 15 (Jan-Mar)	Groundwater level/water table depth	Not reported
Renou-Wilson 2018b	#10646	Research 236: Network Monitoring Rewetted and Restored Peatlands/Organic Soils for Climate and Biodiversity Benefits (NEROS)	Renou-Wilson, Florence	2018				Ireland		53.346N	8.514W	53.346	-8.514		Moyarwood	Bog	Raised bog, von post H6	Peat	4.4				Flat	Parent material: Limestone		6	von Post			Cfb	10	1193			Multiple wetlands	CI	1	Restoration	Damming		Peat dams	Not reported	Not reported	1	3		13-14, 15 (Jan-Mar)	Groundwater level/water table depth	Not reported
Renou-Wilson 2018b	#10646	Research 236: Network Monitoring Rewetted and Restored Peatlands/Organic Soils for Climate and Biodiversity Benefits (NEROS)	Renou-Wilson, Florence	2018				Ireland		52.9741N	8.061W	52.9741	-8.061		Sopwell	Bog	Raised bog, von post H7	Peat	>1,5				Flat	Parent material: Limestone		7	von Post			Cfb	9.3	1173			Multiple wetlands	CI	1	Restoration	Damming	Vegetation removal	Clear felling and windrowing	Not reported	Not reported	3	4		14, 15 (Jan-Feb)	Groundwater level/water table depth	Not reported
Renou-Wilson 2018b	#10646	Research 236: Network Monitoring Rewetted and Restored Peatlands/Organic Soils for Climate and Biodiversity Benefits (NEROS)	Renou-Wilson, Florence	2018				Ireland		53.013N	8.544W	53.013	-8.544		Pollagoona	Bog	Blanket bog, von post H7	Peat	0.6				Hilly	Parent material: Old Red sandstone		7	von Post			Cfb	9.8	845			Multiple wetlands	CI	1	Restoration	Damming	Vegetation removal	Clear felling to waste and some plastic dams	Not reported	Not reported	11	12		14, 15 (Jan-Feb)	Groundwater level/water table depth	Not reported
Ronkanen 2015	#10658	Boreal Peatland LIFE -project - Effect of restoration and drainage on peatland hydrology - A study of data before and after restoration at 46 sites in Finland	Ronkanen, Anna-Kaisa	2015				Finland		60.5-66N (approx.)	21.9-30.7E (approx.)	63.25	26.3		Multiple mires and fens. Listed in table	Mire	Mesotrophic spruce or pine mire	Peat	Not reported					Not reported	Not reported	Not reported				Dfc					Multiple wetlands	BACI	14	Restoration	Ditch blocking			Not reported	Not reported	0	6		08-13	Groundwater level/water table depth	Not reported
Ronkanen 2015	#10658	Boreal Peatland LIFE -project - Effect of restoration and drainage on peatland hydrology - A study of data before and after restoration at 46 sites in Finland	Ronkanen, Anna-Kaisa	2015				Finland		60.5-66N (approx.)	21.9-30.7E (approx.)	63.25	26.3		Multiple mires and fens. Listed in table	Fen	Mostly nutrient poor fens	Peat	Not reported					Not reported	Not reported	Not reported				Dfc					Multiple wetlands	BACI	8	Restoration	Ditch blocking			Not reported	Not reported	0	6		08-13	Groundwater level/water table depth	Not reported
Ronkanen 2015	#10658	Boreal Peatland LIFE -project - Effect of restoration and drainage on peatland hydrology - A study of data before and after restoration at 46 sites in Finland	Ronkanen, Anna-Kaisa	2015				Finland		60.5-66N (approx.)	21.9-30.7E (approx.)	63.25	26.3		Multiple mires and fens. Listed in table	Mire	Mesotrophic spruce or pine mire	Peat	Not reported					Not reported	Not reported	Not reported				Dfc					Multiple wetlands	CI	14	Drainage	Ditching			Not reported	Not reported	Various	Various			Groundwater level/water table depth	Not reported
Ronkanen 2015	#10658	Boreal Peatland LIFE -project - Effect of restoration and drainage on peatland hydrology - A study of data before and after restoration at 46 sites in Finland	Ronkanen, Anna-Kaisa	2015				Finland		60.5-66N (approx.)	21.9-30.7E (approx.)	63.25	26.3		Multiple mires and fens. Listed in table	Fen	Mostly nutrient poor fens	Peat	Not reported					Not reported	Not reported	Not reported				Dfc					Multiple wetlands	CI	8	Drainage	Ditching			Not reported	Not reported	Various	Various			Groundwater level/water table depth	Not reported
Roulet 1993	#10621	Methane flux from drained northern peatlands: Effect of a persistent water table lowering on flux	Roulet, N. T.; Ash, R.; Quinton, W.; Moore, T.	1993	Global Biogeochemical Cycles	7	749-769	Canada	Ontario	49deg 03' N	80deg 40'W	49.05	-80.6667		Wally Creek	Fen	Treed fen	Peat	Not reported	306	Forest			Not reported	Not reported	Not reported				Dfc	0.6	855		Shown in Table 1. May and June were warmer than normal and August received 50% of normal P	Multiple wetlands	CI	1	Drainage	Ditching		First drained in 1984	Not reported	0.7-1.2 m deep ditches	5	5		91 (May-Oct)	Groundwater level/water table depth	Ground surface
Roulet 1993	#10621	Methane flux from drained northern peatlands: Effect of a persistent water table lowering on flux	Roulet, N. T.; Ash, R.; Quinton, W.; Moore, T.	1993	Global Biogeochemical Cycles	7	749-769	Canada	Ontario	49deg 03' N	80deg 40'W	49.05	-80.6667		Wally Creek	Bog	Treed bog	Peat	Not reported	306	Forest			Not reported	Not reported	Not reported				Dfc	0.6	855		Shown in Table 1. May and June were warmer than normal and August received 50% of normal P	Multiple wetlands	CI	1	Drainage	Ditching		First drained in 1984	Not reported	0.7-1.2 m deep ditches	5	5		91 (May-Oct)	Groundwater level/water table depth	Ground surface
Roulet 1993	#10621	Methane flux from drained northern peatlands: Effect of a persistent water table lowering on flux	Roulet, N. T.; Ash, R.; Quinton, W.; Moore, T.	1993	Global Biogeochemical Cycles	7	749-769	Canada	Ontario	49deg 03' N	80deg 40'W	49.05	-80.6667		Wally Creek	Fen	Treed fen	Peat		306	Forest									Dfc	0.6	855		Shown in Table 1. May and June were warmer than normal and August received 50% of normal P	Multiple wetlands	CI	1	Control			Reference, not drained			5	5		91 (May-Oct)	Groundwater level/water table depth	Ground surface
Roulet 1993	#10621	Methane flux from drained northern peatlands: Effect of a persistent water table lowering on flux	Roulet, N. T.; Ash, R.; Quinton, W.; Moore, T.	1993	Global Biogeochemical Cycles	7	749-769	Canada	Ontario	49deg 03' N	80deg 40'W	49.05	-80.6667		Wally Creek	Bog	Treed bog	Peat		306	Forest									Dfc	0.6	855		Shown in Table 1. May and June were warmer than normal and August received 50% of normal P	Multiple wetlands	CI	1	Control			Reference, not drained			5	5		91 (May-Oct)	Groundwater level/water table depth	Ground surface
Roulet 1993	#10621	Methane flux from drained northern peatlands: Effect of a persistent water table lowering on flux	Roulet, N. T.; Ash, R.; Quinton, W.; Moore, T.	1993	Global Biogeochemical Cycles	7	749-769	Canada	Ontario	49deg 03' N	80deg 40'W	49.05	-80.6667		Wally Creek	Bog	Forested bog	Peat		306	Forest									Dfc	0.6	855		Shown in Table 1. May and June were warmer than normal and August received 50% of normal P	Multiple wetlands	CI	1	Control			Reference, not drained			5	5		91 (May-Oct)	Groundwater level/water table depth	Ground surface
Ruseckas 2008	#10383	Effect of drain‐blocking and meteorological factors on ground water table fluctuations in kamanos mire/Griovių blokavimo bei meteorologinių faktorių įtaka kamanų pelkės gruntinių vandenų slūgsojimo lygio svyravimams	Ruseckas, Juozas; Grigaliūnas, Vaidotas	2008	Journal of Environmental Engineering and Landscape Management	16	168-177	Lithuania	Kamanos state reserve	56º16‘N	22º39‘E	56.2667	22.65			Bog	Raised bog	Peat	Not reported	1722 ha				Not reported	High	Not reported			Dependency of the water table depth on precipitation may be explained by the fact that precipitation is the only source for the maintenance of the groundwater, whereas the mineral subsoil below the peat layer does not add but drains the moisture out of the peat layer.	Dfb			Warming successively	Warming successively, slightly lower P	Single wetland	BA	1	Restoration	Ditch blocking		In the raised bog, the first small-scale damming activities of the drainage ditches were started in1985 and reached a large-scale level during 1999–2000, when dams were built in most of the drainage ditches in the raised bog and in several ditches in the surrounding forests. ha large lake in the mire was fully dammed with 4 dams) (Fig. 1). The drained out area of the raised bog was su	Not reported	Dam 1-1.2 m high	0	7	84-99 (May-Oct)	00-06 (May-Oct)	Groundwater level/water table depth	Ground surface
Salm 2012	#10619	Emissions of CO2, CH4 and N2O from undisturbed, drained and mined peatlands in Estonia	Salm, J. O.; Maddison, M.; Tammik, S.; Soosaar, K.; Truu, J.; Mander, U.	2012	Hydrobiologia	692	41-55	Estonia	Soomaa National Park	N58°26'11.84"	E25°14'12.32"	58.4366	25.2368		Valgeraba 1N & 2N	Bog	Pristine bog belongingto the wooded hummock bog subtype	Peat			Forest									Dfb	11.7 (Apr-Oct)	760		100 mm wetter, about similar T	Multiple wetlands	CI	2	Control			a pristine bog belongingto the wooded hummock bog subtype. Study areasare next to each other and less than 3 m apart. Gasemissions were measured from the hummockmicrosite and from level patches between plentyof hummocks. Typical plants areCalluna vulgaris,Empetrum nigrum,Andromeda polifolia,Oxycoc-cus palustris,Pinus sylvestrisand differentSphag-numspecies						09	Groundwater level/water table depth	Ground surface
Salm 2012	#10619	Emissions of CO2, CH4 and N2O from undisturbed, drained and mined peatlands in Estonia	Salm, J. O.; Maddison, M.; Tammik, S.; Soosaar, K.; Truu, J.; Mander, U.	2012	Hydrobiologia	692	41-55	Estonia	Soomaa National Park	N58°26'06.26"	E25°14'10.65"	58.4351	25.2363		Valgeraba 6D & 7D	Bog	Mesotrophic(mixotrophic) bog forest site type	Peat	95		Forest			Not reported	Not reported	Not reported				Dfb	11.7 (Apr-Oct)	760		100 mm wetter, about similar T	Multiple wetlands	CI	2	Drainage	Ditching	Revegetation/planting of forest	The area was drained forforestry about 40 years ago. The area is coveredwith tall pines (Pinus sylvestris) and birches(Betula pubescens).	Not reported	Not reported	40	40		09	Groundwater level/water table depth	Ground surface
Salm 2012	#10619	Emissions of CO2, CH4 and N2O from undisturbed, drained and mined peatlands in Estonia	Salm, J. O.; Maddison, M.; Tammik, S.; Soosaar, K.; Truu, J.; Mander, U.	2012	Hydrobiologia	692	41-55	Estonia	Soomaa National Park	N58°28'26.09"	E25°12'47.46"	58.4739	25.2132		Kuresoo 8D	Bog	belongs to the wooded hollow–ridge bog subtype. The area is under strongdrainage influence. The study area is in a hollowwith very fewSphagnummosses, but large patchesare covered byRhynchospora alba. The site (alsosites 9D and 10D) is located in a drained part(70 ha) of Kuresoo mire (11,000 ha). The area iscovered with sparse tree vegetation (Betulasp.,Pinus sylvestris) mainly along the ditches a…	Peat	220					Not reported	Not reported	Not reported				Dfb	11.7 (Apr-Oct)	760		100 mm wetter, about similar T	Multiple wetlands	CI	1	Drainage	Ditching	Revegetation/planting of forest	Strong drainage influence. The area was drained forpeat mining purposes in the 1960s and 1970s butactivities never started.	Not reported	Not reported	39	39		09	Groundwater level/water table depth	Ground surface
Salm 2012	#10619	Emissions of CO2, CH4 and N2O from undisturbed, drained and mined peatlands in Estonia	Salm, J. O.; Maddison, M.; Tammik, S.; Soosaar, K.; Truu, J.; Mander, U.	2012	Hydrobiologia	692	41-55	Estonia	Soomaa National Park	N58°28'25.48"	E25°12'46.33"	58.4737	25.2129		Kuresoo 9D	Bog	Wooded hollow-ridge bog subtype	Peat	220					Not reported	Not reported	Not reported				Dfb	11.7 (Apr-Oct)	760		100 mm wetter, about similar T	Multiple wetlands	CI	1	Drainage	Ditching	Revegetation/planting of forest	Strong drainage influence	Not reported	Not reported	Not reported	Not reported		09	Groundwater level/water table depth	Ground surface
Salm 2012	#10619	Emissions of CO2, CH4 and N2O from undisturbed, drained and mined peatlands in Estonia	Salm, J. O.; Maddison, M.; Tammik, S.; Soosaar, K.; Truu, J.; Mander, U.	2012	Hydrobiologia	692	41-55	Estonia	Soomaa National Park	N58°28'25.41"	E25°12'44.8"	58.4737	25.2124		Kuresoo 10D	Bog	Wooded hollow-ridge bog subtype	Peat	220					Not reported	Not reported	Not reported				Dfb	11.7 (Apr-Oct)	760		100 mm wetter, about similar T	Multiple wetlands	CI	1	Drainage	Ditching	Revegetation/planting of forest	Strong drainage influence	Not reported	Not reported	Not reported	Not reported		09	Groundwater level/water table depth	Ground surface
Salm 2012	#10619	Emissions of CO2, CH4 and N2O from undisturbed, drained and mined peatlands in Estonia	Salm, J. O.; Maddison, M.; Tammik, S.; Soosaar, K.; Truu, J.; Mander, U.	2012	Hydrobiologia	692	41-55	Estonia	Soomaa National Park	N58°28'28.43"	E025°12'30.26"	58.4746	25.2084		Kuresoo 3N	Bog	Wooded hollow-ridge bog subtype	Peat												Dfb	11.7 (Apr-Oct)	760		100 mm wetter, about similar T	Multiple wetlands	CI	1	Control			Natural						09	Groundwater level/water table depth	Ground surface
Salm 2012	#10619	Emissions of CO2, CH4 and N2O from undisturbed, drained and mined peatlands in Estonia	Salm, J. O.; Maddison, M.; Tammik, S.; Soosaar, K.; Truu, J.; Mander, U.	2012	Hydrobiologia	692	41-55	Estonia	Soomaa National Park	N58°28'29.28"	E025°12'30.28"	58.4748	25.2084		Kuresoo 4N	Bog	Wooded hollow-ridge bog subtype	Peat												Dfb	11.7 (Apr-Oct)	760		100 mm wetter, about similar T	Multiple wetlands	CI	1	Control			Natural						09	Groundwater level/water table depth	Ground surface
Scamardo 2020	#10430	Sediment storage and shallow groundwater response to beaver dam analogues in the Colorado Front Range, USA	Scamardo, J.; Wohl, E.	2020	River Res. Appl.	36	398-409	USA	Colorado	40.3 (approx)	-105.5 (approx)	40.3	-105.5	1693	Fish Creek	Limnic shore wetland	Arroyo, Incised channel in valley floodplain. Incision is a driving factor influencing river corridor morphology on Fish and Campbell Creeks. In 2013, a 200-year recurrence interval flood on Fish Creek caused severe incision and channel migration (Yochum, Sholtes, Scott, & Bledsoe, 2017). Today, the active channel of Fish Creek is incised up to 3 m into the surrounding valley bottom, and beaver a…	Mineral soils	N/A	8.1 km2			Mountaineous	Fish Creek is a second-order stream underlainby Proterozoic Silver Plume Granite and Quaternary alluvium at therestoration site (Braddock & Cole, 1990). The creek heads at a lakewithin Rocky Mountain National Park and flows into a broad mountain valley before joining the Big Thompson River. Incision is a driving factor influencing river corridor morphologyon Fish and Campbell Creeks. In 2013, a 2…	Medium	Not reported				BSk					Multiple watersheds	CI	1	Creation	Damming		Beaver Dam Analogue. In 2017, seven BDAs were installed along a 0.7 km reachof Campbell Creek and eight BDAs were installed along 0.3 km of FishCreek to address ongoing incision concerns and to restore riparianhabitat.The scale and timing of BDA restoration are similar at Fish andCampbell Creeks, but BDA design differs between the two sites(Figure 2). BDAs in Fish Creek were constructed as tradit…	N/A	Dam height reported in table	1	1		18 (Jun-Aug)	Groundwater level/water table depth	Ground surface
Scamardo 2020	#10430	Sediment storage and shallow groundwater response to beaver dam analogues in the Colorado Front Range, USA	Scamardo, J.; Wohl, E.	2020	River Res. Appl.	36	398-409	USA	Colorado	40.8 (approx)	-105.2 (approx)	40.8	-105.2	2435	Campbell Creek	Limnic shore wetland	Arroyo, Incised channel in valley floodplain. Incision is a driving factor influencing river corridor morphology on Fish and Campbell Creeks. In 2013, a 200-year recurrence interval flood on Fish Creek caused severe incision and channel migration (Yochum, Sholtes, Scott, & Bledsoe, 2017). Today, the active channel of Fish Creek is incised up to 3 m into the surrounding valley bottom, and beaver a…	Mineral soils	N/A	4.1 km2			Mountaineous	CampbellCreek is a third-order stream underlain by early Triassic, late PermianLykins Siltstone and Quaternary alluvium (Braddock, Wohlford, &Connor, 1988) that heads in the piedmont and joins the North ForkPoudre River. Campbell Creek has a much longer history oferosion and geomorphic change. In the early 1900s, water from theNorth Poudre Irrigation Canal was diverted through Campbell Valley,whi…	Medium	Not reported				BSk					Multiple watersheds	CI	1	Creation	Damming		Beaver Dam Analogue. In 2017, seven BDAs were installed along a 0.7 km reachof Campbell Creek and eight BDAs were installed along 0.3 km of FishCreek to address ongoing incision concerns and to restore riparianhabitat.The scale and timing of BDA restoration are similar at Fish andCampbell Creeks, but BDA design differs between the two sites(Figure 2). BDAs in Fish Creek were constructed as tradit…	N/A	Dam height reported in table	1	1		18 (Jun-Aug)		Ground surface
Scarlett 2019	#10320	The influences of vegetation and peat properties on the hydrodynamic variability of a constructed fen, Fort McMurray, Alberta	Scarlett, S. J.; Price, J. S.	2019	Ecol. Eng.	139	10	Canada	Alberta	56.932° N	111.417° W	56.932	-111.417	275	Nikanotee Fen	Fen	Constructed peatland	Peat	2 m	2.9 ha				Underlying oil sand bearing formations. ... The layeringdesign of the fen (Price et al., 2010) resulted in primarily upward flowthroughthefenpeattothesurface.Theseflowsflushedsolutesfromtheconstructed upland to beneath the fen, and upwards towards the rooting zone, although their presence was not observed in the rootingzone during the present study		Reported		Strong inflows during part of period: MaytoAugustgroundwaterinflowtothefenin2014wassubstantial, 177mm, compared to 201mm of rainfall		Dfc		211 (June-Aug)		2013 wet, 2014 and 2015 drier than average	Single wetland	CI	1	Creation	Acrotelm replacement/Moss layer transfer		The fen was revegetated in June 2013, using an experimental fac-torial design byBorkenhagen and Cooper (2019)(not shown). The2.9ha fen was divided into twelve blocks of replicate vegetationtreatments, which were sub-divided into five vegetation types, control(bare peat), moss, seedlings, seedling-moss and seeds. Plots measured17m×18m for moss, seedlings and seedling-moss plots. Control andseed pl…	N/A		1	1		13-15 (Jun-Aug)	Groundwater level/water table depth	Ground surface, but surface height above mineral soil or common datum also reported
Schimelpfenig 2014	#10618	Effectiveness of Ditch Blockage for Restoring Hydrologic and Soil Processes in Mountain Peatlands	Schimelpfenig, D. W.; Cooper, D. J.; Chimner, R. A.	2014	Restor. Ecol.	22	257-265	USA	Colorado	37◦48.5′N	107◦51.9′W	37.8083	-107.865	3100	Lateral Moraine	Fen	All are sloping (1.5–2.0%), intermediate fens (pH 5.7–6.3)in the southern Rocky Mountains of Colorado, U.S.A. This site is a a 1.5 ha oval-shaped fen at3,100 m elevation withCarex aquatilisandC. utriculatadom-inated vegetation. It has eight ditches or channels separatedby less than 40 m and running generally with the slope withlengths ranging from 30 to 50 m.	Peat	Not reported	1.5 ha			Mountaineous	Deep winter snowpack recharges hillslopemoraine, talus, and colluvial aquifers that deliver summergroundwater to fens and monsoon rains recharge aquifers inlate summer. In each fen were narrow (>2 m), shallow (>1 m),low gradient (>2%) ditches capturing surface and groundwaterflow from portions of the fens.	High	Reported				Dfc				Total precipitation in both study years was slightly below the 20-yr average for all study sites. (from Schimelpfenig 2012)	Multiple wetlands	BACI	1	Restoration	Ditch blocking		Restoration began in 2008blocking one channel with peat bags. In 2009, the five westernchannels were blocked using plywood dams and peat bags. Theeastern three ditches were used as disturbed reference areas.A reference fen occurred 100 m away.	<40	Ditches of up to 1 m depth	0	1	08 (May-Sep)	09-10 (May-Sep)	Groundwater level/water table depth	Ground surface
Schimelpfenig 2014	#10618	Effectiveness of Ditch Blockage for Restoring Hydrologic and Soil Processes in Mountain Peatlands	Schimelpfenig, D. W.; Cooper, D. J.; Chimner, R. A.	2014	Restor. Ecol.	22	257-265	USA	Colorado	37◦48.5′N	107◦51.9′W	37.8083	-107.865	3100	Lateral Moraine	Fen	All are sloping (1.5–2.0%), intermediate fens (pH 5.7–6.3)in the southern Rocky Mountains of Colorado, U.S.A. This site is a a 1.5 ha oval-shaped fen at3,100 m elevation withCarex aquatilisandC. utriculatadom-inated vegetation. It has eight ditches or channels separatedby less than 40 m and running generally with the slope withlengths ranging from 30 to 50 m.	Peat	Not reported	1.5 ha			Mountaineous	Deep winter snowpack recharges hillslopemoraine, talus, and colluvial aquifers that deliver summergroundwater to fens and monsoon rains recharge aquifers inlate summer. In each fen were narrow (>2 m), shallow (>1 m),low gradient (>2%) ditches capturing surface and groundwaterflow from portions of the fens.	High	Reported				Dfc	-0.7	2870		Total precipitation in both study years was slightly below the 20-yr average for all study sites. (from Schimelpfenig 2012)	Multiple wetlands	CI	1	Drainage	Ditching		It has eight ditches or channels separatedby less than 40 m and running generally with the slope withlengths ranging from 30 to 50 m.	<40	Ditches of up to 1 m depth	Not reported	Not reported		09-10 (May-Sep)	Groundwater level/water table depth	Ground surface
Schimelpfenig 2014	#10618	Effectiveness of Ditch Blockage for Restoring Hydrologic and Soil Processes in Mountain Peatlands	Schimelpfenig, D. W.; Cooper, D. J.; Chimner, R. A.	2014	Restor. Ecol.	22	257-265	USA	Colorado	37◦57.3′N	107◦35.8′W	37.955	-107.597		Pirate Ship	Fen	All are sloping (1.5–2.0%), intermediate fens (pH 5.7–6.3)in the southern Rocky Mountains of Colorado, U.S.A. This site is 10 ha in size andC. aquatilis,Eleocharis quinqueflora,andSalix planifo-liadominate its vegetation. One 0.3 km long ditch runningacross the slope effectively drains more than 40% of the fen.	Peat	Not reported	10 ha			Mountaineous	Deep winter snowpack recharges hillslopemoraine, talus, and colluvial aquifers that deliver summergroundwater to fens and monsoon rains recharge aquifers inlate summer. In each fen were narrow (>2 m), shallow (>1 m),low gradient (>2%) ditches capturing surface and groundwaterflow from portions of the fens.	High	Reported				Dfc				Total precipitation in both study years was slightly below the 20-yr average for all study sites. (from Schimelpfenig 2012)	Multiple wetlands	BACI	1	Restoration	Ditch blocking		Seven check dams were installed in September 2009 to blockflow through the ditch and restore the sheet flow hydrologicregime. Within PS were undisturbed reference, restored, andunrestored disturbed areas.		Ditches of up to 1 m depth	0	1	08-09 (May-Sep)	10 (May-Sep)	Groundwater level/water table depth	Ground surface
Schimelpfenig 2014	#10618	Effectiveness of Ditch Blockage for Restoring Hydrologic and Soil Processes in Mountain Peatlands	Schimelpfenig, D. W.; Cooper, D. J.; Chimner, R. A.	2014	Restor. Ecol.	22	257-265	USA	Colorado	37◦57.3′N	107◦35.8′W	37.955	-107.597		Pirate Ship	Fen	All are sloping (1.5–2.0%), intermediate fens (pH 5.7–6.3)in the southern Rocky Mountains of Colorado, U.S.A. This site is 10 ha in size andC. aquatilis,Eleocharis quinqueflora,andSalix planifo-liadominate its vegetation. One 0.3 km long ditch runningacross the slope effectively drains more than 40% of the fen.	Peat	Not reported	10 ha			Mountaineous	Deep winter snowpack recharges hillslopemoraine, talus, and colluvial aquifers that deliver summergroundwater to fens and monsoon rains recharge aquifers inlate summer. In each fen were narrow (>2 m), shallow (>1 m),low gradient (>2%) ditches capturing surface and groundwaterflow from portions of the fens.	High	Reported				Dfc	-0.7	2870		Total precipitation in both study years was slightly below the 20-yr average for all study sites. (from Schimelpfenig 2012)	Multiple wetlands	CI	1	Drainage	Ditching		One 0.3 km long ditch runningacross the slope effectively drains more than 40% of the fen.		Ditches of up to 1 m depth	Not reported	Not reported		08-10 (May-Sep)	Groundwater level/water table depth	Ground surface
Schimelpfenig 2014	#10618	Effectiveness of Ditch Blockage for Restoring Hydrologic and Soil Processes in Mountain Peatlands	Schimelpfenig, D. W.; Cooper, D. J.; Chimner, R. A.	2014	Restor. Ecol.	22	257-265	USA	Colorado	39◦2.7′N	107◦55.6′W	39.045	-107.927		NE Eggleston	Fen	All are sloping (1.5–2.0%), intermediate fens (pH 5.7–6.3)in the southern Rocky Mountains of Colorado, U.S.A. This site is is 1 ha in size and dominatedbyC. aquatilisandC. utriculata. A central ditch 180 m in length running with the slope for the upper approximatelytwo third of its length and across the slope for the remainderdrains approximately 30% of the fen.	Peat	Not reported	1 ha			Mountaineous	Deep winter snowpack recharges hillslopemoraine, talus, and colluvial aquifers that deliver summergroundwater to fens and monsoon rains recharge aquifers inlate summer. In each fen were narrow (>2 m), shallow (>1 m),low gradient (>2%) ditches capturing surface and groundwaterflow from portions of the fens.	High	Reported				Dfc	-0.7	2870		Total precipitation in both study years was slightly below the 20-yr average for all study sites. (from Schimelpfenig 2012)	Multiple wetlands	BACI	1	Restoration	Ditch blocking		In 2009, we installed fiveplywood and eight peat dams. NE had undisturbed reference,restored, and unrestored disturbed areas.		Ditches of up to 1 m depth	0	1	08 (May-Sep), 09 (May-Jul)	09 (Aug-Sep), 10 (May-Sep)	Groundwater level/water table depth	Ground surface
Schimelpfenig 2014	#10618	Effectiveness of Ditch Blockage for Restoring Hydrologic and Soil Processes in Mountain Peatlands	Schimelpfenig, D. W.; Cooper, D. J.; Chimner, R. A.	2014	Restor. Ecol.	22	257-265	USA	Colorado	39◦2.7′N	107◦55.6′W	39.045	-107.927		NE Eggleston	Fen	All are sloping (1.5–2.0%), intermediate fens (pH 5.7–6.3)in the southern Rocky Mountains of Colorado, U.S.A. This site is is 1 ha in size and dominatedbyC. aquatilisandC. utriculata. A central ditch 180 m in length running with the slope for the upper approximatelytwo third of its length and across the slope for the remainderdrains approximately 30% of the fen.	Peat	Not reported	1 ha			Mountaineous	Deep winter snowpack recharges hillslopemoraine, talus, and colluvial aquifers that deliver summergroundwater to fens and monsoon rains recharge aquifers inlate summer. In each fen were narrow (>2 m), shallow (>1 m),low gradient (>2%) ditches capturing surface and groundwaterflow from portions of the fens.	High	Reported				Dfc	-0.7	2870		Total precipitation in both study years was slightly below the 20-yr average for all study sites. (from Schimelpfenig 2012)	Multiple wetlands	CI	1	Drainage	Ditching		A central ditch 180 m in length running with the slope for the upper approximatelytwo third of its length and across the slope for the remainderdrains approximately 30% of the fen.		Ditches of up to 1 m depth	Not reported	Not reported		08 (Aug), 09-10 (May-Sep)	Groundwater level/water table depth	Ground surface
Secco 2018	#10259	Testate amoebae community analysis as a tool to assess biological impacts of peatland use	Secco, E. D.; Haimi, J.; Hogmander, H.; Taskinen, S.; Niku, J.; Meissner, K.	2018	Wetl. Ecol. Manag.	26	597-611	Finland		61°50'43"–62°45'15"N	25°28'9–24°37'53"E	62.2997	25	150	Riihineva	Bog	Raised bog	Peat			Forest									Dfc	3	600			Multiple wetlands	CI	1	Control			Natural						13-15 (May-Sept)	Groundwater level/water table depth	Ground surface
Secco 2018	#10259	Testate amoebae community analysis as a tool to assess biological impacts of peatland use	Secco, E. D.; Haimi, J.; Hogmander, H.; Taskinen, S.; Niku, J.; Meissner, K.	2018	Wetl. Ecol. Manag.	26	597-611	Finland		61°50'43"–62°45'15"N	25°28'9–24°37'53"E	62.2997	25	150	Aittosuo	Bog	Raised bog	Peat			Forest									Dfc	3	600			Multiple wetlands	CI	1	Control			Natural						13-15 (May-Sept)	Groundwater level/water table depth	Ground surface
Secco 2018	#10259	Testate amoebae community analysis as a tool to assess biological impacts of peatland use	Secco, E. D.; Haimi, J.; Hogmander, H.; Taskinen, S.; Niku, J.; Meissner, K.	2018	Wetl. Ecol. Manag.	26	597-611	Finland		61°50'43"–62°45'15"N	25°28'9–24°37'53"	62.2997	25	150	Lahnanen	Bog	Raised bog. At the forestry sites Lahnanen andRuuskanlampi, vegetation was mainly composed ofbrown andSphagnummosses with high presence oftrees and bushes. Lahnanen was mainly a dry sitesurrounded by ditches while Ruuskanlampi displayeda patchwork of flooded and very dry spots and highlydiversified microhabitats.	Peat			Forest									Dfc	3	600			Multiple wetlands	CI	1	Drainage	Ditching	Revegetation/planting of forest	Not reported			Not reported	Not reported		13-15 (May-Sept)	Groundwater level/water table depth	Ground surface
Secco 2018	#10259	Testate amoebae community analysis as a tool to assess biological impacts of peatland use	Secco, E. D.; Haimi, J.; Hogmander, H.; Taskinen, S.; Niku, J.; Meissner, K.	2018	Wetl. Ecol. Manag.	26	597-611	Finland		61°50'43"–62°45'15"N	25°28'9–24°37'53"	62.2997	25	150	Ruuskanlampi	Bog	Raised bog. At the forestry sites Lahnanen andRuuskanlampi, vegetation was mainly composed ofbrown andSphagnummosses with high presence oftrees and bushes. Lahnanen was mainly a dry sitesurrounded by ditches while Ruuskanlampi displayeda patchwork of flooded and very dry spots and highlydiversified microhabitats.	Peat			Forest									Dfc	3	600			Multiple wetlands	CI	1	Drainage	Ditching	Revegetation/planting of forest	Not reported			Not reported	Not reported		13-15 (May-Sept)	Groundwater level/water table depth	Ground surface
Segerros 1987	#10522	Inverkan av uppdämning på grundvattenstånd	Segerros, M.	1987	0	0	0	Sweden	Gotland	57 deg 15' N	18 deg 16' E	57.25	18.2667		Mästermyr	Mire		Organic soils		32 ha	Agriculture		Flat	Impermeable till: Den ogenomsläppliga moränbottnens variation i höjdled har också stor be-tydelse för vattenströmningen i marken. Fbr en väl fungerande underbevattning bör ett sAdant lager helst vara plant. Genom de borrningar och sonderingar som gjordes på Mästermyr då undersökningen påbörjades konstalerades att området underlagras av hårt packad morän, vilken kan bedömas vara l det närmaste oge…	Low				Two subsurface drainage channels underlying the experimental field	Dfb	7.2	529	Spring	Summer	Single wetland	BA	1	Restoration	Damming		Partial damming (reduced drainage level) to raise groundwater level.			0	0	82 (Apr-May)	82 (Jun-Sep)	Groundwater level/water table depth	Fixed point or common datum
Shuttleworth 2019	#10288	Restoration of blanket peat moorland delays stormflow from hillslopes and reduces peak discharge	Shuttleworth, E. L.; Evans, M. G.; Pilkington, M.; Spencer, T.; Walker, J.; Milledge, D.; Allott, T. E. H.	2019	Journal of Hydrology X	2	0	UK	Southern Pennines	53.39 (approx)	-1.89 (approx)	53.39	-1.89	615	Kinder Plateau, Peak District National Park	Bog	Blanket bog			84 ha				Peat depths of 2–2.5 m overlie a sandstone bedrock fromthe Millstone Grit Series (MGS) (Wolverson Cope, 1976) and fine-grained head deposits of weathered MGS shales						Cfb	Mean monthly temperatures recorded at the nearby UpperNorth Grain weather station vary between 13.2°C (July) and 1.6°C(February)	1313			Single wetland	BACI	1	Restoration	Spreading of brash/seed/mulch	Gully blocking	In 2011/12, an 84 ha area on the north side of Kinder Plateauwas selected for peatland restoration as part of theMaking Spacefor Waterdemonstration project (Pilkington et al., 2015). Approxi-mately 34% (28 ha) of this area consisted of severe gully erosionand bare peat. The restoration treatments followed protocols developed, andapplied in landscape scale restoration across the south Penninesby t…			3	3	10 (Sep-Nov)	14 (Sep-Dec)	Groundwater level/water table depth	Ground surface
Silins 1999	#10269	Spatial patterns of aerobic limit depth and oxygen diffusion rate at two peatlands drained for forestry in Alberta	Silins, U.; Rothwell, R. L.	1999	Can. J. For. Res.-Rev. Can. Rech. For.	29	53-61	Canada	Alberta	53deg 25' N	116deg 01' W	53.4167	-116.017		Wolf Creek	Fen	Intermediate fen	Peat	Not reported					Not reported	Not reported	Not reported				Dfc				Below normal (244 mm, 100mm lower than normal)	Multiple wetlands	CI	3	Drainage	Ditching		Drained in Sept-Oct 1987 with different spacings	30	90 cm deep ditches	5	5		92 (May-Sep)	Groundwater level/water table depth	Ground surface
Silins 1999	#10269	Spatial patterns of aerobic limit depth and oxygen diffusion rate at two peatlands drained for forestry in Alberta	Silins, U.; Rothwell, R. L.	1999	Can. J. For. Res.-Rev. Can. Rech. For.	29	53-61	Canada	Alberta	53deg 25' N	116deg 01' W	53.4167	-116.017		Wolf Creek	Fen	Intermediate fen	Peat	Not reported					Not reported	Not reported	Not reported				Dfc				Below normal (244 mm, 100mm lower than normal)	Multiple wetlands	CI	3	Drainage	Ditching		Drained in Sept-Oct 1987 with different spacings	40	90 cm deep ditches	5	5		92 (May-Sep)	Groundwater level/water table depth	Ground surface
Silins 1999	#10269	Spatial patterns of aerobic limit depth and oxygen diffusion rate at two peatlands drained for forestry in Alberta	Silins, U.; Rothwell, R. L.	1999	Can. J. For. Res.-Rev. Can. Rech. For.	29	53-61	Canada	Alberta	53deg 25' N	116deg 01' W	53.4167	-116.017		Wolf Creek	Fen	Intermediate fen	Peat	Not reported					Not reported	Not reported	Not reported				Dfc				Below normal (244 mm, 100mm lower than normal)	Multiple wetlands	CI	3	Drainage	Ditching		Drained in Sept-Oct 1987 with different spacings	50	90 cm deep ditches	5	5		92 (May-Sep)	Groundwater level/water table depth	Ground surface
Silins 1999	#10269	Spatial patterns of aerobic limit depth and oxygen diffusion rate at two peatlands drained for forestry in Alberta	Silins, U.; Rothwell, R. L.	1999	Can. J. For. Res.-Rev. Can. Rech. For.	29	53-61	Canada	Alberta	55deg 08' N	114 deg 15' W	55.1333	-114.25		Saulteaux River	Fen	Intermediate fen	Peat	Not reported					Not reported	Not reported	Not reported				Dfc				Below normal (257 mm, 50mm lower than normal)	Multiple wetlands	CI	3	Drainage	Ditching		Drained in Feb-March 1984	25	90 cm deep ditches	8	8		92 (May-Sep)	Groundwater level/water table depth	Ground surface
Silins 1999	#10269	Spatial patterns of aerobic limit depth and oxygen diffusion rate at two peatlands drained for forestry in Alberta	Silins, U.; Rothwell, R. L.	1999	Can. J. For. Res.-Rev. Can. Rech. For.	29	53-61	Canada	Alberta	55deg 08' N	114 deg 15' W	55.1333	-114.25		Saulteaux River	Fen	Intermediate fen	Peat	Not reported					Not reported	Not reported	Not reported				Dfc				Below normal (257 mm, 50mm lower than normal)	Multiple wetlands	CI	3	Drainage	Ditching		Drained in Feb-March 1984	40	90 cm deep ditches	8	8		92 (May-Sep)	Groundwater level/water table depth	Ground surface
Sinyutkina 2021	#10681	Drainage consequences and self-restoration of drained raised bogs in the south-eastern part of Western Siberia: Peat accumulation and vegetation dynamics	Sinyutkina, Anna	2021	CATENA	205	N.PAG-N.PAG	Russia		58◦ 19′ 07′ ’N	83◦ 06′ 37′ ’E	58.3186	83.1103		Kolpashevo bog (K) 1	Bog		Peat	1.5											Dfc					Multiple wetlands	CI	1	Drainage	Ditching	Spontaneous restoration (unmaintained drainage)	Forestry drainage	80-400					19 (Jul), 20 (Jul)	Groundwater level/water table depth	Ground surface
Sinyutkina 2021	#10681	Drainage consequences and self-restoration of drained raised bogs in the south-eastern part of Western Siberia: Peat accumulation and vegetation dynamics	Sinyutkina, Anna	2021	CATENA	205	N.PAG-N.PAG	Russia		58◦ 19′ 10′ ’N	83◦ 06′ 36′ ’E	58.3194	83.11		Kolpashevo bog (K) 2	Bog		Peat	2.4											Dfc					Multiple wetlands	CI	1	Drainage	Ditching	Spontaneous restoration (unmaintained drainage)	Forestry drainage	80-400					19 (Jul), 20 (Jul)	Groundwater level/water table depth	Ground surface
Sinyutkina 2021	#10681	Drainage consequences and self-restoration of drained raised bogs in the south-eastern part of Western Siberia: Peat accumulation and vegetation dynamics	Sinyutkina, Anna	2021	CATENA	205	N.PAG-N.PAG	Russia		57◦ 34′ 41′ ’N	82◦ 16′ 26′ ’E	57.5781	82.2739		Ust-Bakchar bog (UB) 1	Bog		Peat	3											Dfc					Multiple wetlands	CI	1	Drainage	Peat extraction		Drainage for peat extraction	40					19 (Jul), 20 (Jul)	Groundwater level/water table depth	Ground surface
Sinyutkina 2021	#10681	Drainage consequences and self-restoration of drained raised bogs in the south-eastern part of Western Siberia: Peat accumulation and vegetation dynamics	Sinyutkina, Anna	2021	CATENA	205	N.PAG-N.PAG	Russia		57◦ 34′ 33′ ’N	82◦ 16′ 22′ ’E	57.5758	82.2728		Ust-Bakchar bog (UB) 2	Bog		Peat	1.7											Dfc					Multiple wetlands	CI	1	Drainage	Peat extraction		Drainage for peat extraction	40					19 (Jul), 20 (Jul)	Groundwater level/water table depth	Ground surface
Sinyutkina 2021	#10681	Drainage consequences and self-restoration of drained raised bogs in the south-eastern part of Western Siberia: Peat accumulation and vegetation dynamics	Sinyutkina, Anna	2021	CATENA	205	N.PAG-N.PAG	Russia		56◦ 53′ 29′ ’N	82◦ 40′ 47′ ’E	56.8914	82.6797		Bakchar bog (BB) 1	Bog		Peat	2.5											Dfc					Multiple wetlands	CI	1	Drainage	Ditching	Spontaneous restoration (unmaintained drainage)	Forestry drainage	160-180					19 (Jul), 20 (Jul)	Groundwater level/water table depth	Ground surface
Sinyutkina 2021	#10681	Drainage consequences and self-restoration of drained raised bogs in the south-eastern part of Western Siberia: Peat accumulation and vegetation dynamics	Sinyutkina, Anna	2021	CATENA	205	N.PAG-N.PAG	Russia		56◦ 53′ 48′ ’N	82◦ 40′ 56′ ’E	56.8967	82.6822		Bakchar bog (BB) 2	Bog		Peat	2.2											Dfc					Multiple wetlands	CI	1	Drainage	Ditching	Spontaneous restoration (unmaintained drainage)	Forestry drainage	160-180					19 (Jul), 20 (Jul)	Groundwater level/water table depth	Ground surface
Sinyutkina 2021	#10681	Drainage consequences and self-restoration of drained raised bogs in the south-eastern part of Western Siberia: Peat accumulation and vegetation dynamics	Sinyutkina, Anna	2021	CATENA	205	N.PAG-N.PAG	Russia		56◦ 50′ 25′ ’N	83◦ 15′ 18′ ’E	56.8403	83.255		Iksa bog (IB) 1	Bog		Peat	3.3											Dfc					Multiple wetlands	CI	1	Drainage	Ditching	Spontaneous restoration (unmaintained drainage)	Forestry drainage	160-180					19 (Jul), 20 (Jul)	Groundwater level/water table depth	Ground surface
Sinyutkina 2021	#10681	Drainage consequences and self-restoration of drained raised bogs in the south-eastern part of Western Siberia: Peat accumulation and vegetation dynamics	Sinyutkina, Anna	2021	CATENA	205	N.PAG-N.PAG	Russia		56◦ 51′ 15′ ’N	83◦ 15′ 55′ ’E	56.8542	83.2653		Iksa bog (IB) 2	Bog		Peat	1.3											Dfc					Multiple wetlands	CI	1	Drainage	Ditching	Spontaneous restoration (unmaintained drainage)	Forestry drainage	160-180					19 (Jul), 20 (Jul)	Groundwater level/water table depth	Ground surface
Sinyutkina 2021	#10681	Drainage consequences and self-restoration of drained raised bogs in the south-eastern part of Western Siberia: Peat accumulation and vegetation dynamics	Sinyutkina, Anna	2021	CATENA	205	N.PAG-N.PAG	Russia		56◦ 58′ 24′ ’N	82◦ 36′ 41′ ’E	56.9733	82.6114		Bakchar bog (BBpristine) 1	Bog		Peat	2.4											Dfc					Multiple wetlands	CI	1	Control			Pristine bog						19 (Jul), 20 (Jul)	Groundwater level/water table depth	Ground surface
Sinyutkina 2021	#10681	Drainage consequences and self-restoration of drained raised bogs in the south-eastern part of Western Siberia: Peat accumulation and vegetation dynamics	Sinyutkina, Anna	2021	CATENA	205	N.PAG-N.PAG	Russia		56◦ 58′ 19′′ N	82◦ 36′ 22′′ E	56.9719	82.6061		Bakchar bog (BBpristine) 2	Bog		Peat	1.8											Dfc					Multiple wetlands	CI	1	Control			Pristine bog						19 (Jul), 20 (Jul)	Groundwater level/water table depth	Ground surface
Sorrell 2007	#10276	Soil and vegetation responses to hydrological manipulation in a partially drained polje fen in New Zealand	Sorrell, B. K.; Partridge, T. R.; Clarkson, B. R.; Jackson, R. J.; Chagué-Goff, C.; Ekanayake, J.; Payne, J.; Gerbeaux, P.; Grainger, N. P. J.	2007	Wetlands Ecol. Manage.	15	361-383	New Zealand	South Island	-42.0897	171.416	-42.0897	171.416		Bullock Creek Polje	Fen	The study area is aremnant of a palustrine fen (sensuCowardin et al.(1979)) within the polje that drains northwards toa narrow stream, which flows into the sinkhole tothe northwest (Fig.1). The waters then travelthroughcomplexundergroundpassagestoemerge as springs in a number of downstreamrivers. During periods of high rainfall, the sink-hole is unable to cope with the volume offloodwater and the…	Mineral soils mixed with organic component (e.g., peat)	Peat depth ranged from 0 m (no peat formation) at sites 1, 6 and 8 to a maximum of 0.9 m in the Sphagnum-dominated site 9. It was 0.2–0.3 m at most other sites, even when Sphagnum was present, although depths up to 0.7 m were found in Baumea sites.					Coring revealed that the dominant soil was arecent peaty gley to at least 3 m soil depth. Thesubsurface material was poorly stratified, with ahigh content of organic material, and a layer ofcoarse sand at 0.6–1.5 m depth. The surface layerof the soil (to a depth of 0.07 m, as sampled usingstainless steel rings) was also a peaty silt loam,with TC£30% in all sites and as low as 3% insome of the hig…	High	Not reported		Sinkholes and backfilling of water into the wetland during high rainfall.		Cfb					Single wetland	BA	1	Restoration	Damming		On 28 March 2001, we constructed a 1.2 m-high compacted soil dam across the W3 drain atits confluence with the main central drain, creat-ing a pond in the W3 drain and visibly raising thewater table in all areas west of the main drain.	Can be calculated from Figure	1.2 m high dam	0	1	99 (Nov-Dec), 00, 01 (Jan-Mar), unclear	01 (Apr-Dec), unclear	Groundwater level/water table depth	Ground surface
Sparacino 2019	#10427	Form-based river restoration decreases wetland hyporheic exchange: Lessons learned from the Upper Colorado River	Sparacino, M. S.; Rathburn, S. L.; Covino, T. P.; Singha, K.; Ronayne, M. J.	2019	Earth Surf. Process. Landf.	44	191-203	USA	Colorado	40 (approx)	-105 (approx)	40	-105		Lulu City Wetland	Not reported	Wetland along river, unspecified type. From paper: Within the wetland,the Colorado River is a multi-thread, meandering channel witha mixed sand-and-gravel bed and width-to-depth ratio between3.8 and 5.8. Lulu City Wetland is 800m long and 200–300mwide with an upstream drainage area of 29 km2. Valley sedi-ment deposits in the upper 4 m of the wetland are spatially het-erogeneous, composed primaril…	Mineral soils mixed with organic component (e.g., peat)		800m long and 200–300mwide			Mountaineous	Valley sedi-ment deposits in the upper 4 m of the wetland are spatially het-erogeneous, composed primarily of sand (coarse to fine), siltyclays, and peat layers (Rubinet al., 2012). Total sediment thick-ness has not been measured within Lulu City Wetland, butdown-valley seismic surveys estimate depths to bedrock be-tween 15 and 122m below the present-day surface (Braddockand Cole, 1990). The geol…						BSk		660			Single wetland	BA	1	Restoration	Stream remeandering		Diverting water flow from a straight channel at the edge of the wetland to a central more sinuous channel. Interpreted as "remeandering" type of intervention. From paper: In May 2003, a debris flow initiated from GrandDitch, a water diversion structure on the hillslope above LuluCity Wetland within the Never Summer Mountains in NorthernColorado (Figure 1). The event introduced 36 000 m3of sedi-me…			0	1	15 (Apr-Sep)	16 (Apr-Sep)	Water balance	Not applicable
Stewart 1991	#10368	EFFECTS OF MOOR-DRAINING ON THE HYDROLOGY AND VEGETATION OF NORTHERN PENNINE BLANKET BOG	Stewart, A. J. A.; Lance, A. N.	1991	J. Appl. Ecol.	28	1105-1117	UK	North Pennines, Cumbria	54.691	-2.386	54.691	-2.386	550	Burnt Hill	Bog	Blanket bog			4.8 ha			Mountaineous							Cfb	Not reported	Not reported			Multiple wetlands	CI	1	Drainage	Ditching		An experimental set of drains 0-5 m deep and 15 m apart had been dug in 1952 to measure the effect on run-off in the outfall streams (Conway & Millar 1960; Robinson 1985). This depth and spacing was typical of moor-draining on blanket bog. Despite the age of the drains at Burnt Hill, their cross-sectional profiles were almost perfectly preserved and they were still functioning. A fence excluded s…	15	0.5 m deep	27	27		79 (Jun-Jul)	Groundwater level/water table depth	Ground surface
Stewart 1991	#10368	EFFECTS OF MOOR-DRAINING ON THE HYDROLOGY AND VEGETATION OF NORTHERN PENNINE BLANKET BOG	Stewart, A. J. A.; Lance, A. N.	1991	J. Appl. Ecol.	28	1105-1117	UK	North Pennines, Cumbria	54.691	-2.386	54.691	-2.386	550	Bellbeaver	Bog	Blanket bog						Mountaineous							Cfb	Not reported	Not reported			Multiple wetlands	CI	1	Drainage	Ditching		Bellbeaver was an unfenced blanket bog adjoining the NNR and was chosen because it sloped more steeply and its drains were only 1 year old. It too had not been burned in recent years			1	1		79 (Jun-Jul)	Groundwater level/water table depth	Ground surface
Strack 2014	#10348	Growing season carbon dioxide and methane exchange at a restored peatland on the Western Boreal Plain	Strack, M.; Keith, A. M.; Xu, B.	2014	Ecol. Eng.	64	231-239	Canada	Alberta	55.293° N	112.475° W	55.293	-112.475		Wandering River	Unspecified peatland	Extracted down to fen peat? This pH is higher than would be found in ombrotrophic conditions (bog pH 3.9–4.0, Vitt et al., 1995) and may indicate more minerotrophic or fen-like conditions on site. This often occurs for cutover peatlands if a large portion of the Sphagnum peat layer is removed resulting in extraction down to former fen peat (Graf et al., 2008; Wind-Mulder et al., 1996). Vegetation…	Peat	Not reported					Not reported	Not reported	Not reported				Dfc	0.17	522			Single wetland	CI	1	Restoration	Ditch blocking	Multiple interventions of same importance	TherestoredsiteisownedandoperatedbySunGroHorticultureandhadbeenpreviouslydrainedbyaseriesofditchesaroundthesiteandcross-ingitlongitudinallyalongitsmajoraxis.Thisareawaspreviouslyunderactivevacuum-extractionandwasrestoredbythesiteoper-atorin2008accordingtotheNorthAmericanPeatlandRestorationGuidebyQuintyandRochefort(2003).Briefly,restorationinvolvedfillingditchesontherestoredarea,spreadingdiaspores…	Single ditch	Not reported	3	4		11 (July-Sept), 12 (May-July)	Groundwater level/water table depth	Ground surface
Strack 2016	#10394	Controls on plot-scale growing season CO2 and CH4 fluxes in restored peatlands: Do they differ from unrestored and natural sites?	Strack, M.; Cagampan, J.; Fard, G. H.; Keith, A. M.; Nugent, K.; Rankin, T.; Robinson, C.; Strachan, I. B.; Waddington, J. M.; Xu, B.	2016	Mires Peat	17	18	Canada	Québec	47.833 °N	69.417 °W	47.833	-69.417		Bois-de-Bel	Bog		Peat	Not reported	7.5 ha				Not reported	Not reported	Not reported				Dfb	Not reported	Not reported			Multiple wetlands	CI	1	Restoration	Ditch blocking	Acrotelm replacement/Moss layer transfer	The 7.5 ha restored area (47.833 °N, 69.417 °W) had been left for ~20 years following the cessation of horticultural peat extraction, prior to restoration. As the first step of restoration, any vegetation that had recolonised during this time was removed from the surface and pushed into the ditches. The ditches were blocked but not infilled. Donor material was collected from a nearby ombrotrophic…	Not reported	Not reported	1	15		Various (growing season, mostly May-Aug/Sept)	Groundwater level/water table depth	Not reported
Strack 2016	#10394	Controls on plot-scale growing season CO2 and CH4 fluxes in restored peatlands: Do they differ from unrestored and natural sites?	Strack, M.; Cagampan, J.; Fard, G. H.; Keith, A. M.; Nugent, K.; Rankin, T.; Robinson, C.; Strachan, I. B.; Waddington, J. M.; Xu, B.	2016	Mires Peat	17	18	Canada	Québec	47.833 °N	69.417 °W	47.833	-69.417		Bois-de-Bel	Bog		Peat	Not reported	7.5 ha				Not reported	Not reported	Not reported				Dfb	Not reported	Not reported			Multiple wetlands	CI	1	Drainage	Peat extraction		The unrestored peatland was part of the same extracted area	Not reported	Not reported	38	38		Various (growing season, mostly May-Aug/Sept)	Groundwater level/water table depth	Not reported
Strack 2016	#10394	Controls on plot-scale growing season CO2 and CH4 fluxes in restored peatlands: Do they differ from unrestored and natural sites?	Strack, M.; Cagampan, J.; Fard, G. H.; Keith, A. M.; Nugent, K.; Rankin, T.; Robinson, C.; Strachan, I. B.; Waddington, J. M.; Xu, B.	2016	Mires Peat	17	18	Canada	Québec	47.833 °N	69.417 °W	47.833	-69.417		Bois-de-Bel	Bog		Peat		7.5 ha										Dfb	Not reported	Not reported			Multiple wetlands	CI	1	Control			The natural area was an open section of a sparsely treed ombrotrophic bog and part of the same peatland as the restored site but located ~2 km to the north-west.						Various (growing season, mostly May-Aug/Sept)	Groundwater level/water table depth	Not reported
Strack 2016	#10394	Controls on plot-scale growing season CO2 and CH4 fluxes in restored peatlands: Do they differ from unrestored and natural sites?	Strack, M.; Cagampan, J.; Fard, G. H.; Keith, A. M.; Nugent, K.; Rankin, T.; Robinson, C.; Strachan, I. B.; Waddington, J. M.; Xu, B.	2016	Mires Peat	17	18	Canada	Québec	48.322° N	68.833° W	48.322	-68.833		Bic-St.-Fabien	Fen		Peat	0.4 to > 1.1 m					Gyttja	Not reported	Not reported				Dfb	Not reported	Not reported			Multiple wetlands	CI	1	Restoration	Ditch blocking	Acrotelm replacement/Moss layer transfer	Vacuumharvesting ceased in 2000, leaving only a shallow(0.4 to >1.1 m) residual peat layer on top of gyttja (Malloy & Price 2014). Because this resulted in more minerotrophic conditions at the surface, the goal at this site was to establish a fen ecosystem. Bunds were created along topographic contours to hold water on the site and in November 2009 donor material from a nearby moderately-rich fen…	Not reported	Not reported	0	2		Various (growing season, mostly May-Aug/Sept)	Groundwater level/water table depth	Not reported
Strack 2016	#10394	Controls on plot-scale growing season CO2 and CH4 fluxes in restored peatlands: Do they differ from unrestored and natural sites?	Strack, M.; Cagampan, J.; Fard, G. H.; Keith, A. M.; Nugent, K.; Rankin, T.; Robinson, C.; Strachan, I. B.; Waddington, J. M.; Xu, B.	2016	Mires Peat	17	18	Canada	Québec	48.322° N	68.833° W	48.322	-68.833		Bic-St.-Fabien	Fen		Peat	0.4 to > 1.1 m					Gyttja	Not reported	Not reported				Dfb	Not reported	Not reported			Multiple wetlands	CI	1	Drainage	Peat extraction		manual block-cut pe at extraction began in 1946 and was superseded by vacuum harvesting in recent decades.	Not reported	Not reported	62	65		Various (growing season, mostly May-Aug/Sept)	Groundwater level/water table depth	Not reported
Strack 2016	#10394	Controls on plot-scale growing season CO2 and CH4 fluxes in restored peatlands: Do they differ from unrestored and natural sites?	Strack, M.; Cagampan, J.; Fard, G. H.; Keith, A. M.; Nugent, K.; Rankin, T.; Robinson, C.; Strachan, I. B.; Waddington, J. M.; Xu, B.	2016	Mires Peat	17	18	Canada	Québec	48.322° N	68.833° W	48.322	-68.833		Bic-St.-Fabien	Fen		Peat						Gyttja	Not reported	Not reported				Dfb	Not reported	Not reported			Multiple wetlands	CI	1	Control			A natural moderately-rich fen immediately adjacent to the restored area was used as a natural site with triplicate plots placed on Sphagnum-dominated hummocks and triplicate plots in hollows dominated by Drepanocladus spp., Trichophorum cespitosumand other herbaceous species						Various (growing season, mostly May-Aug/Sept)	Groundwater level/water table depth	Not reported
Strack 2016	#10394	Controls on plot-scale growing season CO2 and CH4 fluxes in restored peatlands: Do they differ from unrestored and natural sites?	Strack, M.; Cagampan, J.; Fard, G. H.; Keith, A. M.; Nugent, K.; Rankin, T.; Robinson, C.; Strachan, I. B.; Waddington, J. M.; Xu, B.	2016	Mires Peat	17	18	Canada	Québec	49.133° N	68.241° W	49.133	-68.241		Pointe-Lebel	Bog		Peat	5 to 6 m					Not reported	Not reported	Not reported				Dfc	Not reported	Not reported			Multiple wetlands	CI	1	Restoration	Ditch blocking	Acrotelm replacement/Moss layer transfer	The restored area was treated with the standard MLTT protocols and five Ditches were blocked but remained open (i.e. they were not completely infilled with peat) and were rarely full of water during the measurement period.	Not reported	Not reported	Not reported	Not reported		Various (growing season, mostly May-Aug/Sept)	Groundwater level/water table depth	Not reported
Strack 2016	#10394	Controls on plot-scale growing season CO2 and CH4 fluxes in restored peatlands: Do they differ from unrestored and natural sites?	Strack, M.; Cagampan, J.; Fard, G. H.; Keith, A. M.; Nugent, K.; Rankin, T.; Robinson, C.; Strachan, I. B.; Waddington, J. M.; Xu, B.	2016	Mires Peat	17	18	Canada	Québec	49.133° N	68.241° W	49.133	-68.241		Pointe-Lebel	Bog		Peat	5 to 6 m					Not reported	Not reported	Not reported				Dfc	Not reported	Not reported			Multiple wetlands	CI	1	Drainage	Peat extraction		Six plots were installed for flux measurement in the unrestored area, which was adjacent to the restored area and had no vegetation.	Not reported	Not reported	Not reported	Not reported		Various (growing season, mostly May-Aug/Sept)	Groundwater level/water table depth	Not reported
Strack 2016	#10394	Controls on plot-scale growing season CO2 and CH4 fluxes in restored peatlands: Do they differ from unrestored and natural sites?	Strack, M.; Cagampan, J.; Fard, G. H.; Keith, A. M.; Nugent, K.; Rankin, T.; Robinson, C.; Strachan, I. B.; Waddington, J. M.; Xu, B.	2016	Mires Peat	17	18	Canada	Québec	49.133° N	68.241° W	49.133	-68.241		Pointe-Lebel	Bog		Peat	5 to 6 m											Dfc	Not reported	Not reported			Multiple wetlands	CI	1	Control			Nautral site: The natural portion of the bog is open with occasional low Picea mariana trees, ericaceous shrubs, and Sphagnum rubellum andSphagnum fuscum as the dominant moss species (Cagampan & Waddington 2008). Twelve plots were distributed across the natural area to capture the full range of vegetation communities represented.						Various (growing season, mostly May-Aug/Sept)	Groundwater level/water table depth	Not reported
Strack 2016	#10394	Controls on plot-scale growing season CO2 and CH4 fluxes in restored peatlands: Do they differ from unrestored and natural sites?	Strack, M.; Cagampan, J.; Fard, G. H.; Keith, A. M.; Nugent, K.; Rankin, T.; Robinson, C.; Strachan, I. B.; Waddington, J. M.; Xu, B.	2016	Mires Peat	17	18	Canada	Alberta	53.458° N	114.884° W	53.458	-114.884		Seba Beach	Unspecified peatland		Peat	Not reported	30 ha				Not reported	Not reported	Not reported				Dfc	Not reported	Not reported			Multiple wetlands	CI	1	Restoration	Ditch blocking	Acrotelm replacement/Moss layer transfer	At the ~30 ha restored section (53.458° N, 114.884° W) ditches were completely infilled but a perimeter ditch remained. Donor material was collected from a treed ombrotrophic bog within the same peatland complex. Straw mulch was spread within the study area immediately following donor material placement, but in the north-east portion of the site straw application was delayed until the following w…	Not reported	Not reported	10	10		Various (growing season, mostly May-Aug/Sept)	Groundwater level/water table depth	Not reported
Strack 2016	#10394	Controls on plot-scale growing season CO2 and CH4 fluxes in restored peatlands: Do they differ from unrestored and natural sites?	Strack, M.; Cagampan, J.; Fard, G. H.; Keith, A. M.; Nugent, K.; Rankin, T.; Robinson, C.; Strachan, I. B.; Waddington, J. M.; Xu, B.	2016	Mires Peat	17	18	Canada	Alberta	53.458° N	114.884° W	53.458	-114.884		Seba Beach	Unspecified peatland		Peat	Not reported	30 ha				Not reported	Not reported	Not reported				Dfc	Not reported	Not reported			Multiple wetlands	CI	1	Drainage	Peat extraction		Specified as peat extraction in overarching description of the six studied sites	Not reported	Not reported	41	41		Various (growing season, mostly May-Aug/Sept)	Groundwater level/water table depth	Not reported
Strack 2016	#10394	Controls on plot-scale growing season CO2 and CH4 fluxes in restored peatlands: Do they differ from unrestored and natural sites?	Strack, M.; Cagampan, J.; Fard, G. H.; Keith, A. M.; Nugent, K.; Rankin, T.; Robinson, C.; Strachan, I. B.; Waddington, J. M.; Xu, B.	2016	Mires Peat	17	18	Canada	Alberta	53.458° N	114.884° W	53.458	-114.884		Seba Beach	Bog	Treed ombrotrophic bog	Peat		30 ha										Dfc	Not reported	Not reported			Multiple wetlands	CI	1	Control			Natural site: This was a treed ombrotrophic bog immediately adjacent to the area where the donor material was collected.						Various (growing season, mostly May-Aug/Sept)	Groundwater level/water table depth	Not reported
Strack 2016	#10394	Controls on plot-scale growing season CO2 and CH4 fluxes in restored peatlands: Do they differ from unrestored and natural sites?	Strack, M.; Cagampan, J.; Fard, G. H.; Keith, A. M.; Nugent, K.; Rankin, T.; Robinson, C.; Strachan, I. B.; Waddington, J. M.; Xu, B.	2016	Mires Peat	17	18	Canada	Alberta	55.293° N	112.475° W	55.293	-112.475		Wandering River	Unspecified peatland		Peat	Not reported	10 ha				Not reported	Not reported	Not reported				Dfc	Not reported	Not reported			Multiple wetlands	CI	1	Restoration	Ditch blocking	Acrotelm replacement/Moss layer transfer	Ditches within the restored area were completely infilled, but the perimeter ditch remained open. Donor material was collected at an ombrotrophic bog within the same peatland complex and straw and fertiliser were applied according to Quinty & Rochefort (2003).	Not reported	Not reported	3	4		Various (growing season, mostly May-Aug/Sept)	Groundwater level/water table depth	Not reported
Strack 2016	#10394	Controls on plot-scale growing season CO2 and CH4 fluxes in restored peatlands: Do they differ from unrestored and natural sites?	Strack, M.; Cagampan, J.; Fard, G. H.; Keith, A. M.; Nugent, K.; Rankin, T.; Robinson, C.; Strachan, I. B.; Waddington, J. M.; Xu, B.	2016	Mires Peat	17	18	Canada	Alberta	55.293° N	112.475° W	55.293	-112.475		Wandering River	Unspecified peatland		Peat	Not reported	10 ha				Not reported	Not reported	Not reported				Dfc	Not reported	Not reported			Multiple wetlands	CI	1	Drainage	Peat extraction		Specified as peat extraction in overarching description of the six studied sites	Not reported	Not reported	11	12		Various (growing season, mostly May-Aug/Sept)	Groundwater level/water table depth	Not reported
Strack 2016	#10394	Controls on plot-scale growing season CO2 and CH4 fluxes in restored peatlands: Do they differ from unrestored and natural sites?	Strack, M.; Cagampan, J.; Fard, G. H.; Keith, A. M.; Nugent, K.; Rankin, T.; Robinson, C.; Strachan, I. B.; Waddington, J. M.; Xu, B.	2016	Mires Peat	17	18	Canada	Alberta	55.293° N	112.475° W	55.293	-112.475		Wandering River	Unspecified peatland		Peat		10 ha										Dfc	Not reported	Not reported			Multiple wetlands	CI	1	Control			Natural site: At the natural peatland, which was a treed ombrotrophic bog located approximately 9 km from the restored site, six plots were installed representing triplicate hummocks and hollows						Various (growing season, mostly May-Aug/Sept)	Groundwater level/water table depth	Not reported
[truncated: 46 more rows]
[truncated: 56 more columns]

## Sheet: Redundant
Publication data								Geographical data																						Climate data					Study characteristics			Intervention data										Outcome metadata
[truncated: 201 more rows]
[truncated: 55 more columns]

## Sheet: Combined
Publication data								Geographical data																						Climate data					Study characteristics			Intervention data										Outcome metadata
[truncated: 11 more rows]
[truncated: 55 more columns]

## Sheet: Risk of bias criteria
		Low susceptibility to bias	High susceptibility to bias	Bias type
Study design
	Comparison domain	Comparison across both space and time (e.g., BACI)	Comparison across space or time only (e.g., CI, BA)	Selection bias
[truncated: 6 more rows]

## Sheet: Drop down lists
Publication data													Geographical data																							Climate data					Study characteristics			Intervention data
[truncated: 27 more rows]
[truncated: 43 more columns]

[truncated: 2 more sheets: Treatment codes, Readme]
