# Supplementary material for: Effects on groundwater storage of restoring, constructing or draining wetlands in temperate and boreal climates: a systematic review
Source: Environ Evid. 2022 Dec 8;11:38. doi: 10.1186/s13750-022-00289-5 (PMC11378806; doi:10.1186/s13750-022-00289-5)
Supplement: Supplementary file 7 — Additional file 7. Results of all meta-analyses, moderator tests and sensitivity analyses. [file 13750_2022_289_MOESM7_ESM.xlsx]

## Sheet: Restoration with distance
value	estimate	SE	ci,lb	ci,ub	k	pval	tau2	I2	H2	QE	QEp	QM	QMp
slope_main_all	-7.06286	3.22899	-14.0387	-0.0870482	14	0.0475917	58.5577	98.8833	89.5479	529.536	7.73419e-105
intercept_main_all	32.2729	13.0752	4.02557	60.5203	14	0.0282277	947.154	99.6483	284.314	2162.59	0
slope_no_blanket_peatlands	-10.2569	1.4142	-13.601	-6.91283	8	0.000169524	5.97972	90.9798	11.0862	18.8795	0.0085733
intercept_no_blanket_peatlands	44.9724	7.7108	26.7393	63.2056	8	0.000641987	165.697	98.0511	51.3109	51.3394	7.87797e-09
slope_only_blanket_peatlands	1.80946	1.48903	-2.01822	5.63713	6	0.278539	7.26304	73.948	3.83847	26.4881	7.17442e-05
intercept_only_blanket_peatlands	-3.0035	2.85664	-10.3467	4.33973	6	0.341207	28.5481	76.2757	4.21509	25.7484	9.98414e-05
slope_no_blanket_peatlands_moderator_peat_depth	0.0201768	0.0158719	-0.0109314	0.0512851	5	0.203646	0.253022	47.4634	1.90344	5.70877	0.126672	1.61603	0.203646
slope_no_blanket_peatlands_moderator_time_since_intervention	0.238162	0.40811	-0.561719	1.03804	8	0.559508	6.66964	79.5232	4.88359	14.5986	0.0236194	0.340557	0.559508
slope_no_blanket_peatlands_moderator_intervention_magnitude	0.0109847	0.0255336	-0.0390603	0.0610298	8	0.667045	4.86607	89.7167	9.72452	15.7895	0.0149293	0.185078	0.667045
slope_no_blanket_peatlands_moderator_soil_type	-9.78526	2.38099	-14.4519	-5.11862	7	3.96084e-05	0.278466	41.5777	1.71168	8.81624	0.0658603	0.639669	0.726269
slope_no_blanket_peatlands_moderator_ditch_spacing	0.13015	0.162944	-0.189214	0.449513	5	0.424441	0.287088	49.229	1.96963	8.37012	0.0389509	0.637986	0.424441
slope_no_blanket_peatlands_moderator_slope					2
slope_no_blanket_peatlands_moderator_transect_type	-1.92099	2.74386	-7.29886	3.45689	8	0.483863	7.89674	93.3499	15.0374	18.743	0.00462044	0.490143	0.483863
slope_no_blanket_peatlands_moderator_climate_zone	4.52326	4.01458	-3.34516	12.3917	8	0.259865	5.9872	92.5916	13.4981	13.5023	0.0190999	2.15265	0.340847
intercept_no_blanket_peatlands_moderator_peat_depth	-0.0833634	0.0617115	-0.204316	0.0375888	5	0.176741	62.0144	97.6684	42.8895	37.78	3.14642e-08	1.82482	0.176741
intercept_no_blanket_peatlands_moderator_time_since_intervention	-1.18084	2.02456	-5.1489	2.78721	8	0.559718	181.854	91.7198	12.0769	18.1166	0.00594727	0.340192	0.559718
intercept_no_blanket_peatlands_moderator_intervention_magnitude	-0.0582846	0.112061	-0.277921	0.161352	8	0.602985	200.142	98.5344	68.2292	50.8956	3.10837e-09	0.270518	0.602985
intercept_no_blanket_peatlands_moderator_soil_type	43.0594	11.2887	20.934	65.1847	7	0.000136519	173.64	98.8445	86.5461	36.6307	2.14613e-07	0.777655	0.677851
intercept_no_blanket_peatlands_moderator_ditch_spacing	-0.834956	1.30997	-3.40246	1.73254	5	0.523875	361.13	99.5776	236.739	36.1131	7.08736e-08	0.406258	0.523875
intercept_no_blanket_peatlands_moderator_slope					2
intercept_no_blanket_peatlands_moderator_transect_type	10.5613	11.5316	-12.0401	33.1628	8	0.35974	157.93	98.1439	53.8756	43.7415	8.31807e-08	0.8388	0.35974
intercept_no_blanket_peatlands_moderator_climate_zone	-16.7883	16.8885	-49.8892	16.3127	8	0.320193	159.118	98.4411	64.1489	38.82	2.58141e-07	2.04272	0.360105
slope_no_blanket_peatlands_sensitivity_weights_as_study_se	-10.8749	1.18757	-13.6831	-8.06674	8	3.81067e-05	5.97972	90.9798	11.0862	18.8795	0.0085733
slope_no_blanket_peatlands_eggers_test_weights_as_study_se	-9.64662		-13.4655	-5.82775		0.37636
slope_no_blanket_peatlands_trim_and_fill_est_missing_studies	0
intercept_no_blanket_peatlands_sensitivity_weights_as_study_se	49.9263	5.95632	35.8418	64.0107	8	6.75879e-05	165.697	98.0511	51.3109	51.3394	7.87797e-09
intercept_no_blanket_peatlands_eggers_test_weights_as_study_se	46.5303		23.2747	69.7858		0.640772
intercept_no_blanket_peatlands_trim_and_fill_est_missing_studies	0
slope_no_blanket_peatlands_sensitivity_min_four_low_rob	-10.8647	2.62612	-19.2222	-2.50723	4	0.0256333	17.6253	67.5482	3.0815	9.79694	0.0203735
intercept_no_blanket_peatlands_sensitivity_min_four_low_rob	53.1326	12.7123	12.6766	93.5887	4	0.0249509	443.636	77.5493	4.4542	11.2576	0.0104114
slope_no_blanket_peatlands_sensitivity_max_dist_for_gwl_sampling	-0.0295176	0.0263925	-0.0812459	0.0222108	8	0.263393	6.839	92.4635	13.2688	18.459	0.0051818	1.25083	0.263393
intercept_no_blanket_peatlands_sensitivity_max_dist_for_gwl_sampling	0.188921	0.100763	-0.00857185	0.386413	8	0.0608072	93.6095	96.9145	32.4098	42.0543	1.79395e-07	3.51523	0.0608072
slope_no_blanket_peatlands_sensitivity_gwl_ref_point	-1.92099	2.65632	-8.42078	4.57881	8	0.496784	7.89674	93.3499	15.0374	18.743	0.00462044	0.522981	0.496784
intercept_no_blanket_peatlands_sensitivity_gwl_ref_point	10.5613	12.6874	-20.4837	41.6063	8	0.437041	157.93	98.1439	53.8756	43.7415	8.31807e-08	0.692929	0.437041
slope_no_blanket_peatlands_sensitivity_replication_type	1.92099	2.74386	-3.45689	7.29886	8	0.483863	7.89674	93.3499	15.0374	18.743	0.00462044	0.490143	0.483863
intercept_no_blanket_peatlands_sensitivity_replication_type	0.188921	0.100763	-0.00857185	0.386413	8	0.0608072	93.6095	96.9145	32.4098	42.0543	1.79395e-07	3.51523	0.0608072

## Sheet: Restoration overall
value	estimate	SE	ci,lb	ci,ub	k	pval	tau2	I2	H2	QE	QEp	QM	QMp
gwl_diff_main_all	19.3005	4.19005	10.9517	27.6494	75	1.67027e-05	467.769	99.9048	1050.54	35614.3	0
gwl_diff_main_bog	15.6191	3.18573	9.12175	22.1164	32	2.83707e-05	137.815	98.1251	53.3369	988.964	6.34602e-188
gwl_diff_main_fen	16.1353	4.85339	5.72584	26.5448	15	0.00501144	159.553	98.4775	65.6803	692.016	1.30464e-138
gwl_diff_main_limnic	20.3251	16.9473	-16.9757	57.6259	12	0.255603	2258.14	99.8776	817.287	1387.36	6.42142e-291
gwl_diff_main_mire	24.9907	5.93086	10.4784	39.503	7	0.00560032	137.997	93.4359	15.2345	197.206	7.4629e-40
gwl_diff_main_unspec	20.762	6.47054	5.84088	35.6831	9	0.0124487	130.325	95.7548	23.5559	125.836	2.06079e-23
gwl_diff_no_blanket_peatlands	21.7835	5.14929	11.4761	32.091	59	8.39705e-05	532.165	99.9291	1410.1	33680.9	0
gwl_diff_no_blanket_peatlands_bog	22.5063	4.38174	13.2616	31.7509	18	8.24598e-05	106	97.0868	34.3268	240.95	1.46421e-41
gwl_diff_no_blanket_peatlands_fen	16.1353	4.85339	5.72584	26.5448	15	0.00501144	159.553	98.4775	65.6803	692.016	1.30464e-138
gwl_diff_no_blanket_peatlands_limnic	20.3251	16.9473	-16.9757	57.6259	12	0.255603	2258.14	99.8776	817.287	1387.36	6.42142e-291
gwl_diff_no_blanket_peatlands_mire	25.4671	4.23897	14.5705	36.3637	6	0.00183537	49.6986	70.5299	3.39326	16.8341	0.00482546
gwl_diff_no_blanket_peatlands_unspec	22.6835	4.20214	12.747	32.62	8	0.00101057	38.6391	84.8104	6.58343	27.6831	0.000250938
gwl_diff_only_blanket_peatlands	7.01285	3.93053	-1.36488	15.3906	16	0.0946282	157.976	98.5755	70.2023	803.455	1.55732e-161
gwl_diff_only_blanket_peatlands_bog	8.12423	4.42903	-1.44411	17.6926	14	0.0895908	175.408	98.4037	62.6436	748.013	1.85822e-151
gwl_diff_only_blanket_peatlands_mire	0.6975	0.698896	-0.672312	2.06731	1	0.318278	0	0	1	0	1
gwl_diff_only_blanket_peatlands_unspec	-0.854989	2.3125	-5.38741	3.67743	1	0.711588	0	0	1	0	1
gwl_diff_all_peatlands_including_blanket_peatlands	19.2039	2.71679	13.7731	24.6347	63	1.63584e-09	157.701	99.2107	126.693	7405.44	0
gwl_diff_all_peatlands_excluding_blanket_peatlands	21.9521	2.91119	16.0922	27.8121	47	1.41757e-09	128.723	98.983	98.3241	4521.89	0
gwl_diff_no_blanket_peatlands_moderator_wetland_type	-6.37092	6.01644	-18.5042	5.76238	47	0.295549	110.196	96.9184	32.4508	977.483	6.95647e-177	0.734517	0.537168
gwl_diff_no_blanket_peatlands_moderator_peat_depth	-0.027181	0.0493138	-0.129735	0.0753728	23	0.587325	202.401	98.1039	52.7409	917.516	1.00858e-180	0.303803	0.587325
gwl_diff_no_blanket_peatlands_moderator_time_since_intervention	0.43758	0.630173	-0.83245	1.70761	46	0.491093	120.233	98.259	57.4392	1555.53	1.70958e-297	0.482165	0.491093
gwl_diff_no_blanket_peatlands_moderator_soil_type	21.8432	9.2791	3.07446	40.612	43	0.0237035	74.8024	97.9299	48.3066	3839.56	0	2.64085	0.0628534
gwl_diff_no_blanket_peatlands_moderator_intervention_magnitude	0.0573845	0.0729454	-0.095868	0.210637	20	0.441705	93.1412	94.385	17.8094	189.119	1.48388e-30	0.618862	0.441705
gwl_diff_no_blanket_peatlands_moderator_intervention_magnitude_below_200_only	0.141862	0.13469	-0.143668	0.427392	18	0.307873	101.605	94.7879	19.1861	184.569	1.02013e-30	1.10934	0.307873
gwl_diff_all_peatlands_excluding_blanket_peatlands_moderator_intervention_magnitude	0.0573845	0.0729454	-0.095868	0.210637	20	0.441705	93.1412	94.385	17.8094	189.119	1.48388e-30	0.618862	0.441705
gwl_diff_no_blanket_peatlands_moderator_ditch_spacing	0.161727	0.149609	-0.159151	0.482606	16	0.297966	91.4975	88.4356	8.64719	112.274	2.02436e-17	1.16857	0.297966
gwl_diff_no_blanket_peatlands_moderator_slope	1.35707	1.33095	-2.06424	4.77839	7	0.354678	7.5942	32.9163	1.49068	7.09125	0.213942	1.03964	0.354678
gwl_diff_all_peatlands_excluding_blanket_peatlands_moderator_max_dist_for_gwl_sampling	-0.171592	0.0782936	-0.36317	0.0199855	8	0.0709135	71.4578	79.4062	4.85583	26.5994	0.000172093	4.80332	0.0709135
gwl_diff_no_blanket_peatlands_moderator_intervention_type	6.98333	13.2561	-19.8523	33.8189	47	0.601394	110.134	98.1856	55.1133	2326.24	0	2.06088	0.0648027
gwl_diff_no_blanket_peatlands_sensitivity_replication_type	4.88702	4.96107	-5.10509	14.8791	47	0.329855	126.445	98.0699	51.8119	1474.51	1.27241e-279	0.97037	0.329855
gwl_diff_no_blanket_peatlands_sensitivity_study_design	2.65369	6.29345	-10.0299	15.3373	47	0.675327	135.53	97.7047	43.5666	1169.5	2.88932e-216	0.245992	0.782997
gwl_diff_no_blanket_peatlands_sensitivity_gwl_ref_point	-8.59492	7.46915	-23.6906	6.50079	45	0.256679	116.68	93.3081	14.9435	566.572	3.21861e-94	1.95782	0.119632
gwl_diff_no_blanket_peatlands_moderator_climate_zone	2.75919	6.12206	-9.59562	15.114	45	0.654526	97.4985	98.5642	69.646	3903.88	0	0.546436	0.58307
gwl_diff_sensitivity_weights_as_study_se	16.4891	2.58088	11.3466	21.6316	75	1.32356e-08	467.769	99.9048	1050.54	35614.3	0
gwl_diff_no_blanket_peatlands_sensitivity_weights_as_study_se	18.1261	1.80136	14.5001	21.752	47	3.33794e-13	128.723	98.983	98.3241	4521.89	0
gwl_diff_no_blanket_peatlands_eggers_test_weights_as_study_se	11.777		6.08451	17.4696		0.0080466
gwl_diff_no_blanket_peatlands_trim_and_fill_est_missing_studies	0
gwl_diff_sensitivity_min_four_low_rob	15.3844	4.02637	7.25301	23.5159	42	0.000443091	653.448	99.8177	548.62	7128.31	0
gwl_diff_no_blanket_peatlands_sensitivity_min_four_low_rob	15.4483	1.9264	11.4885	19.408	27	1.69103e-08	78.8422	98.6157	72.2407	3607.68	0
gwl_diff_limnic_without_Loheide_2007	4.33268	6.22721	-9.54241	18.2078	11	0.502424	220.588	98.8529	87.1776	425.437	3.60374e-85

## Sheet: Drainage with distance
value	estimate	SE	ci,lb	ci,ub	k	pval	tau2	I2	H2	QE	QEp	QM	QMp
slope_main_all	6.91565	0.920296	5.04735	8.78395	36	8.38345e-09	14.8443	96.7264	30.5474	1048.89	1.56175e-197
slope_main_bog	8.48877	2.53676	1.44559	15.5319	5	0.0286673	14.9278	91.0771	11.2072	56.4483	1.61495e-11
slope_main_fen	6.94254	0.972867	4.94279	8.9423	27	1.40611e-07	17.114	95.6334	22.9012	673.085	3.17172e-125
slope_main_unspec	5.57529	0.672496	3.43511	7.71548	4	0.00367659	0.800207	61.3216	2.58542	8.56172	0.0357229
intercept_main_all	-42.1235	4.35034	-50.9552	-33.2919	36	1.95714e-11	373.033	99.3182	146.667	2581.26	0
intercept_main_bog	-38.9467	10.0267	-66.7853	-11.108	5	0.0177765	224.034	95.9758	24.8496	142.583	7.90108e-30
intercept_main_fen	-49.3893	4.27265	-58.1718	-40.6067	27	9.55992e-12	364.61	99.0741	107.998	1513.85	1.39905e-303
intercept_main_unspec	-27.9027	1.43717	-32.4764	-23.329	4	0.000298483	1.23543	19.4115	1.24087	2.40964	0.491843
slope_no_blanket_peatlands	6.99103	0.918702	5.124	8.85806	35	7.66807e-09	14.4317	96.7078	30.3751	1040.44	1.67069e-196
slope_no_blanket_peatlands_bog	9.02818	2.21256	1.98684	16.0695	4	0.026583	10.1317	87.111	7.75855	28.9831	2.25781e-06
slope_no_blanket_peatlands_fen	6.94254	0.972867	4.94279	8.9423	27	1.40611e-07	17.114	95.6334	22.9012	673.085	3.17172e-125
slope_no_blanket_peatlands_unspec	5.57529	0.672496	3.43511	7.71548	4	0.00367659	0.800207	61.3216	2.58542	8.56172	0.0357229
intercept_no_blanket_peatlands	-42.6132	4.26497	-51.2806	-33.9457	35	1.19244e-11	349.309	99.2875	140.355	2504.09	0
intercept_no_blanket_peatlands_bog	-41.334	7.87431	-66.3936	-16.2745	4	0.0134637	147.896	92.6087	13.5294	54.9999	6.86646e-12
intercept_no_blanket_peatlands_fen	-49.3893	4.27265	-58.1718	-40.6067	27	9.55992e-12	364.61	99.0741	107.998	1513.85	1.39905e-303
intercept_no_blanket_peatlands_unspec	-27.9027	1.43717	-32.4764	-23.329	4	0.000298483	1.23543	19.4115	1.24087	2.40964	0.491843
slope_no_blanket_peatlands_moderator_wetland_type	-2.08564	3.24268	-8.69075	4.51948	35	0.524688	14.7665	95.005	20.0201	710.63	7.08039e-129	0.439355	0.648281
slope_no_blanket_peatlands_moderator_ditch_spacing	0.0779817	0.0916998	-0.111714	0.267677	25	0.403868	17.7116	96.9328	32.6027	841.327	6.23484e-163	0.723185	0.403868
slope_no_blanket_peatlands_moderator_slope	259.643	233.959	-389.931	909.218	6	0.329314	0	0	1	2.86682	0.580355	1.23161	0.329314
slope_no_blanket_peatlands_moderator_peat_depth	0.000333432	0.00608639	-0.0121773	0.0128442	28	0.95673	9.39967	93.9653	16.5709	564.098	1.77846e-102	0.00300119	0.95673
slope_no_blanket_peatlands_moderator_time_since_intervention	0.0829608	0.0918315	-0.103872	0.269793	35	0.37286	14.8559	96.1331	25.8608	790.892	6.56185e-145	0.816135	0.37286
slope_no_blanket_peatlands_moderator_intervention_magnitude	0.220339	0.111404	-0.00687059	0.447549	33	0.0568946	14.6557	96.0996	25.6385	601.112	7.88079e-107	3.91185	0.0568946
slope_no_blanket_peatlands_moderator_intervention_magnitude_below_125_only	0.801657	0.205032	0.382926	1.22039	32	0.000488814	9.07696	93.6311	15.7013	328.461	6.16615e-52	15.2875	0.000488814
slope_no_blanket_peatlands_moderator_transect_type	-1.04992	2.04951	-5.21968	3.11984	35	0.611869	14.7894	95.9777	24.8612	896.762	4.69152e-167	0.262428	0.611869
slope_no_blanket_peatlands_moderator_soil_type	-1.88044	1.91947	-5.79522	2.03433	34	0.334833	15.7258	95.9803	24.8773	764.265	9.45994e-141	1.00303	0.37836
slope_no_blanket_peatlands_moderator_climate_zone	-0.805316	1.87901	-4.62819	3.01756	35	0.67101	13.962	95.9212	24.517	1032.42	1.44125e-195	0.183686	0.67101
intercept_no_blanket_peatlands_moderator_wetland_type	-8.05522	14.1621	-36.9025	20.7921	35	0.573472	312.803	98.8065	83.7848	1571.26	1,3317235454539e-310	2.36763	0.109918
intercept_no_blanket_peatlands_moderator_ditch_spacing	0.125243	0.412012	-0.727069	0.977555	25	0.763877	392.19	99.3641	157.253	1305.91	8.16875e-262	0.0924031	0.763877
intercept_no_blanket_peatlands_moderator_slope	-0.141858	1157.09	-3212.73	3212.44	6	0.999908	16.7904	73.1528	3.72478	13.2554	0.0100929	1.50305e-08	0.999908
intercept_no_blanket_peatlands_moderator_peat_depth	-0.013409	0.0384306	-0.0924042	0.0655862	28	0.729963	433.195	99.268	136.614	1877.56	0	0.121742	0.729963
intercept_no_blanket_peatlands_moderator_time_since_intervention	-0.0392692	0.441313	-0.937126	0.858588	35	0.929633	356.694	99.1628	119.451	2470.37	0	0.00791794	0.929633
intercept_no_blanket_peatlands_moderator_intervention_magnitude	0.15038	0.520886	-0.911975	1.21273	33	0.774733	372.201	99.18	121.957	2383.52	0	0.0833478	0.774733
intercept_no_blanket_peatlands_moderator_intervention_magnitude_below_125_only	-0.980633	0.979987	-2.98203	1.02077	32	0.324995	364.09	99.127	114.541	2100.1	0	1.00132	0.324995
intercept_no_blanket_peatlands_moderator_transect_type	18.5413	8.82623	0.584167	36.4983	35	0.0433889	297.662	98.9941	99.416	1528.85	9.98433e-301	4.41294	0.0433889
intercept_no_blanket_peatlands_moderator_soil_type	-13.0926	8.26872	-29.9567	3.77159	34	0.123484	350.283	99.0665	107.125	1554.66	6.40441e-308	1.26697	0.295866
intercept_no_blanket_peatlands_moderator_climate_zone	-13.8017	8.84324	-31.7934	4.19001	35	0.128133	343.97	99.167	120.044	2238.17	0	2.4358	0.128133
slope_no_blanket_peatlands_sensitivity_weights_as_study_se	7.88823	0.699672	6.46632	9.31013	35	4.96024e-13	14.4317	96.7078	30.3751	1040.44	1.67069e-196
slope_no_blanket_peatlands_eggers_test_weights_as_study_se	6.64999		4.50091	8.79906		0.138311
slope_no_blanket_peatlands_trim_and_fill_est_missing_studies	1
slope_no_blanket_peatlands_trim_and_fill_adjusted_weights_as_study_se	7.82479	0.70081	6.45123	9.19835	36	6.02496e-29	14.426	96.614	29.533	1041.53	5.50896e-196
intercept_no_blanket_peatlands_sensitivity_weights_as_study_se	-45.0671	3.22489	-51.6208	-38.5133	35	1.1865e-15	349.309	99.2875	140.355	2504.09	0
intercept_no_blanket_peatlands_eggers_test_weights_as_study_se	-42.1152		-51.2377	-32.9926		0.350068
intercept_no_blanket_peatlands_trim_and_fill_est_missing_studies	0
slope_no_blanket_peatlands_sensitivity_min_four_low_rob	6.43214	1.00221	4.34156	8.52271	21	2.92607e-06	11.3024	93.4195	15.1963	304.84	8.29082e-53
intercept_no_blanket_peatlands_sensitivity_min_four_low_rob	-46.8983	5.43332	-58.232	-35.5646	21	3.53374e-08	471.63	99.2198	128.172	1328.07	2.87292e-269
slope_no_blanket_peatlands_sensitivity_max_dist_for_gwl_sampling	-0.00158031	0.0283979	-0.0593562	0.0561956	35	0.955957	14.7672	96.4999	28.5704	946.163	2.01418e-177	0.00309681	0.955957
intercept_no_blanket_peatlands_sensitivity_max_dist_for_gwl_sampling	0.130018	0.128744	-0.131913	0.391949	35	0.319891	330.661	99.1725	120.852	1672.36	0	1.0199	0.319891
slope_no_blanket_peatlands_sensitivity_gwl_ref_point	-6.54913	1.86323	-10.3444	-2.75386	35	0.00133754	8.14547	92.5837	13.4838	556.042	6.69352e-97	6.26699	0.00505053
slope_no_blanket_peatlands_gwl_ref_point_fixed	9.24699	1.11593	6.9739	11.5201	35	1.81864e-09	8.14547	92.5837	13.4838	556.042	6.69352e-97	35.2494	2.93708e-10
slope_no_blanket_peatlands_gwl_ref_point_ground_surface	2.69786	1.49209	-0.341422	5.73713	35	0.0799964	8.14547	92.5837	13.4838	556.042	6.69352e-97	35.2494	2.93708e-10
slope_no_blanket_peatlands_gwl_ref_point_ground_surface_with_reference_height_reported	7.56593	1.30107	4.91573	10.2161	35	1.85479e-06	8.14547	92.5837	13.4838	556.042	6.69352e-97	35.2494	2.93708e-10
intercept_no_blanket_peatlands_sensitivity_gwl_ref_point	-5.66812	10.3955	-26.8431	15.5069	35	0.589365	360.308	99.12	113.642	2150.34	0	1.26084	0.297118
slope_no_blanket_peatlands_sensitivity_min_four_low_rob_gwl_ref_point_fixed	8.68955	0.701084	7.19523	10.1839	16	2.77492e-09	5.68278	82.7411	5.79412	68.9209	6.94907e-09
intercept_no_blanket_peatlands_sensitivity_min_four_low_rob_gwl_ref_point_fixed	-47.1759	6.25424	-60.5065	-33.8453	16	1.7632e-06	611.017	99.0123	101.249	1202.03	6.00384e-247

## Sheet: Drainage overall
value	estimate	SE	ci,lb	ci,ub	k	pval	tau2	I2	H2	QE	QEp	QM	QMp
gwl_diff_main_all	-18.6531	4.00317	-26.6435	-10.6627	68	1.55385e-05	246.725	98.2999	58.8203	5398.93	0
gwl_diff_no_blanket_peatlands_bog	-15.5715	3.77493	-23.5023	-7.64064	19	0.000635904	117.649	89.0383	9.12267	136.2	3.44839e-20
gwl_diff_no_blanket_peatlands_fen	-23.5509	6.5685	-37.5513	-9.5505	16	0.00270528	434.757	99.0546	105.778	1120.83	1.63426e-229
gwl_diff_no_blanket_peatlands_mire	-18.4743	4.66702	-28.873	-8.07547	11	0.00269313	186.13	96.6009	29.4192	303.067	3.49297e-59
gwl_diff_no_blanket_peatlands_unspec	-17.7375	8.72881	-35.8901	0.415052	22	0.054989	216.72	97.3623	37.9114	1899.49	0
gwl_diff_no_blanket_peatlands	-18.7895	4.20888	-27.2056	-10.3733	62	3.53222e-05	261.423	98.391	62.1505	5371.91	0
gwl_diff_no_blanket_peatlands_bog	-15.796	4.42479	-25.2272	-6.36479	16	0.00279293	149.101	89.8413	9.84379	124.729	2.27654e-19
gwl_diff_no_blanket_peatlands_fen	-23.5509	6.5685	-37.5513	-9.5505	16	0.00270528	434.757	99.0546	105.778	1120.83	1.63426e-229
gwl_diff_no_blanket_peatlands_mire	-18.4743	4.66702	-28.873	-8.07547	11	0.00269313	186.13	96.6009	29.4192	303.067	3.49297e-59
gwl_diff_no_blanket_peatlands_unspec	-17.8567	9.25424	-37.2991	1.58572	19	0.0695756	228.361	97.4376	39.0256	1632.04	0
gwl_diff_only_blanket_peatlands	-13.1794	3.79013	-22.9222	-3.43654	6	0.0177102	45.8197	85.4246	6.8609	25.6436	0.000104619
gwl_diff_only_blanket_peatlands_bog	-13.1578	3.56856	-28.5121	2.1965	3	0.0663225	27.105	73.0104	3.70513	8.41267	0.0149009
gwl_diff_only_blanket_peatlands_unspec	-13.2082	8.38221	-49.2739	22.8575	3	0.255778	158.728	94.0205	16.7238	9.73372	0.00769751
gwl_diff_all_peatlands_including_blanket_peatlands	-18.6531	4.00317	-26.6435	-10.6627	68	1.55385e-05	246.725	98.2999	58.8203	5398.93	0
gwl_diff_all_peatlands_excluding_blanket_peatlands	-18.7895	4.20888	-27.2056	-10.3733	62	3.53222e-05	261.423	98.391	62.1505	5371.91	0
gwl_diff_no_blanket_peatlands_moderator_wetland_type	-7.75491	7.75468	-23.2776	7.76777	62	0.32145	256.413	97.556	40.916	3180.67	0	0.359717	0.782298
gwl_diff_no_blanket_peatlands_moderator_peat_depth	0.00382739	0.0174956	-0.0317279	0.0393827	36	0.828142	140.125	95.1047	20.4276	483.713	6.44001e-81	0.0478574	0.828142
gwl_diff_no_blanket_peatlands_moderator_time_since_intervention	-0.131548	0.12628	-0.384833	0.121737	55	0.30227	262.315	97.9896	49.7424	3238.54	0	1.08518	0.30227
gwl_diff_no_blanket_peatlands_moderator_soil_type	-14.6036	6.51934	-27.6535	-1.55378	62	0.0289344	270.577	97.2508	36.3738	2825.26	0	0.207085	0.891093
gwl_diff_no_blanket_peatlands_moderator_intervention_magnitude	-0.260041	0.143674	-0.556569	0.0364865	26	0.0828453	285.596	97.4435	39.1157	978.413	3.41507e-191	3.2759	0.0828453
gwl_diff_no_blanket_peatlands_moderator_ditch_spacing	-0.101563	0.115891	-0.341907	0.13878	24	0.390299	335.623	98.8765	89.0055	1271.54	2.33958e-255	0.768023	0.390299
gwl_diff_no_blanket_peatlands_moderator_slope	7.78155	11.3377	-41.0007	56.5638	4	0.563385	57.3952	75.672	4.11049	9.36146	0.00927226	0.471066	0.563385
gwl_diff_no_blanket_peatlands_moderator_max_dist_for_gwl_sampling	0.20694	0.116863	-0.0455279	0.459407	15	0.100025	330.747	96.6674	30.0063	289.779	3.29946e-54	3.13568	0.100025
gwl_diff_no_blanket_peatlands_moderator_intervention_type	11.4263	12.7418	-14.0887	36.9414	62	0.373619	253.56	98.2201	56.184	5080.66	0	0.739437	0.569014
gwl_diff_dnm_articles_only_moderator_intervention_type	3.38132	5.11163	-9.12639	15.889	8	0.53286	24.8823	78.8103	4.71927	21.3223	0.00160528	0.437575	0.53286
gwl_diff_dnm_articles_only_moderator_intervention_type_article_clustering	3.38132	2.10161	-0.737773	7.5004	8	0.107635	0			75.4605	3.08547e-14	2.5886	0.107635
gwl_diff_no_blanket_peatlands_sensitivity_replication_type	10.5511	6.49239	-2.44009	23.5424	61	0.10946	234.31	97.8944	47.4928	2720.48	0	2.64113	0.10946
gwl_diff_no_blanket_peatlands_sensitivity_study_design	0.182009	8.48583	-16.7981	17.1621	62	0.98296	267.917	97.3796	38.162	2734.67	0	0.601316	0.551414
gwl_diff_no_blanket_peatlands_sensitivity_gwl_ref_point	-8.53112	18.5473	-45.6858	28.6236	61	0.647322	279.809	97.4046	38.5301	2979.19	0	0.25234	0.907047
gwl_diff_no_blanket_peatlands_moderator_climate_zone	8.24539	13.4241	-18.6258	35.1166	62	0.541469	234.139	97.7323	44.0973	2190.03	0	4.14287	0.00994918
gwl_diff_no_blanket_peatlands_sensitivity_weights_as_study_se	-20.0297	2.22668	-24.4822	-15.5772	62	8.71139e-13	261.423	98.391	62.1505	5371.91	0
gwl_diff_no_blanket_peatlands_eggers_test_weights_as_study_se	-11.6974		-19.0333	-4.36142		0.0076748
gwl_diff_no_blanket_peatlands_trim_and_fill_est_missing_studies	0
