# Supplementary material for: Effects on groundwater storage of restoring, constructing or draining wetlands in temperate and boreal climates: a systematic review
Source: Environ Evid. 2022 Dec 8;11:38. doi: 10.1186/s13750-022-00289-5 (PMC11378806; doi:10.1186/s13750-022-00289-5)
Supplement: Supplementary file 10 — Additional file 10. Meta-analysis code in R. [file 13750_2022_289_MOESM10_ESM.zip]

Archive with 4 entries (4 files):
- metaanalysis_ditch.R
- metaanalysis_regr_block.R
- metaanalysis_regr_drain.R
- metaanalysis_restore.R
