# Supplementary material for: Effects on groundwater storage of restoring, constructing or draining wetlands in temperate and boreal climates: a systematic review
Source: Environ Evid. 2022 Dec 8;11:38. doi: 10.1186/s13750-022-00289-5 (PMC11378806; doi:10.1186/s13750-022-00289-5)
Supplement: Supplementary file 10 — Additional file 10. Meta-analysis code in R. [file 13750_2022_289_MOESM10_ESM.zip › metaanalysis_ditch.R]

# Run meta-analysis of drainage of wetlands, overall effects

require(metafor)
library(openxlsx)
library(stringr)

output_dir = "C:/wetlands/ditch"
setwd(output_dir)

# Function definitions
# ----------------------
mlabfun <- function(text, res) {
   paste(text, 
#   " (Q =", (formatC(res$QE, digits=2, format="f")),
#  ", df =", (res$k - res$p),
#   ", I^2 =", (formatC(res$I2, digits=1, format="f")), "%, ",
#   "tau^2 =", (formatC(res$tau2, digits=2, format="f")),
#    ")"
""
)}

# Constants
# ----------------------

# No of decimal digits for forest plot rows
decimals_rows = 0
# No of decimal digits for forest plot axis tick labels
decimals_axis = 0

# Start of program
# ----------------------

# Load data from combined effect size file
esd <- read.xlsx("C:/wetlands/Additional file 5.xlsx")

# Update header
names(esd) <- esd[1,]

# Drop first row of data (the second row of header information)
esd <- esd[-c(1), ]

# Drop treatment categories that are not drainage
esd <- esd[(esd$"Drainage/Restoration/Creation" == "Drainage"),]

# Drop rows without treatment id (not included in meta-analysis)
esd <- esd[!(is.na(esd$"Raw mean difference Treatment ID")),]

# Remove study Essery 1990 #10490 as this is a floodplain whereas the remainder of wetlands are peatlands
# This study should be exempt from the meta-analysis
esd <- esd[!(esd$"Covidence id" == "#10490"),]

# Drop Lundin 1984 as this is a study of the effects outside the wetland
# It is therefore not comparable to the within-wetland soil studies
esd <- esd[!(esd$"Covidence id" == "#10690"),]

# Set data types to numerical values for some columns we need in the analysis
esd$"Year" <- as.numeric(esd$"Year")
esd$"Raw mean difference GWL" <- as.numeric(esd$"Raw mean difference GWL")
esd$"Raw mean difference GWL.SE" <- as.numeric(esd$"Raw mean difference GWL.SE")
esd$"Raw mean difference GWL.N" <- as.numeric(esd$"Raw mean difference GWL.N")
esd$"True replications (intervention level, count only intervention sites, not control)" <- as.numeric(esd$"True replications (intervention level, count only intervention sites, not control)")
esd$"Average or estimated ditch spacing (m)" <- as.numeric(esd$"Average or estimated ditch spacing (m)")
esd$"Average peat depth (cm)" <- as.numeric(esd$"Average peat depth (cm)")
esd$"Time since intervetion (min, yrs)" <- as.numeric(esd$"Time since intervetion (min, yrs)") 
esd$"Time since intervetion (max, yrs)" <- as.numeric(esd$"Time since intervetion (max, yrs)") 
esd$"Intervention magnitude (depth/height in cm)" <- as.numeric(esd$"Intervention magnitude (depth/height in cm)")
esd$"Slope (degrees)" <- as.numeric(esd$"Slope (degrees)")
esd$"Maximum distance of gwl measurements (m)" <- as.numeric(esd$"Maximum distance of gwl measurements (m)")

# Rename a few columns we need to work with in metafor (which can't handle column names in quotes)
names(esd)[names(esd) == "Short ref"] <- "Short_ref"
names(esd)[names(esd) == "Raw mean difference Treatment ID"] <- "Treatment_ID"
names(esd)[names(esd) == "Raw mean difference GWL"] <- "Gwl_diff"
names(esd)[names(esd) == "Raw mean difference GWL.SE"] <- "Gwl_diff_SE"
names(esd)[names(esd) == "Raw mean difference GWL.N"] <- "Gwl_diff_N"
names(esd)[names(esd) == "Raw mean difference GWL.Replication"] <- "Gwl_diff_Replication"
names(esd)[names(esd) == "Wetland type"] <- "Wetland_type"
names(esd)[names(esd) == "Climate zone"] <- "Climate_zone"
names(esd)[names(esd) == "Average peat depth (cm)"] <- "Peat_depth"
names(esd)[names(esd) == "Average or estimated ditch spacing (m)"] <- "Ditch_spacing"
names(esd)[names(esd) == "Study design"] <- "Study_design"
names(esd)[names(esd) == "True replications (intervention level, count only intervention sites, not control)"] <- "True_reps"
names(esd)[names(esd) == "Time since intervetion (min, yrs)"] <- "Time_since_intervention_min"
names(esd)[names(esd) == "Time since intervetion (max, yrs)"] <- "Time_since_intervention_max"
names(esd)[names(esd) == "Short ref with extra info"] <- "Short_ref_info"
names(esd)[names(esd) == "Underlying soil type"] <- "Underlying_soil"
names(esd)[names(esd) == "Original order"] <- "Original_order"
names(esd)[names(esd) == "Intervention magnitude (depth/height in cm)"] <- "Intervention_magnitude"
names(esd)[names(esd) == "Slope (degrees)"] <- "Slope"
names(esd)[names(esd) == "Maximum distance of gwl measurements (m)"] <- "Max_dist_for_gwl_sampling"
names(esd)[names(esd) == "Confined/mirrored (by next ditch) or open-ended transect"] <- "Transect_type"
names(esd)[names(esd) == "Type of intervention (primary)"] <- "Intervention_type_primary"
names(esd)[names(esd) == "Groundwater level reference point"] <- "Gwl_ref_point"

# Make a new column with average time since intervention
esd$Time_since_intervention_avg <- rowMeans(esd[,c("Time_since_intervention_min", "Time_since_intervention_max")], na.rm=TRUE)

# Adjustments to data when collapsing multiple rows per study to a single row
# ---------------------------------------------------------------------------

# Aggregate certain numeric values for multi-row studies
agg = aggregate(Ditch_spacing ~ Treatment_ID, esd, FUN = mean)
esd$Ditch_spacing <- agg[match(esd$Treatment_ID, agg$Treatment_ID), 2]

agg = aggregate(Peat_depth ~ Treatment_ID, esd, FUN = mean)
esd$Peat_depth <- agg[match(esd$Treatment_ID, agg$Treatment_ID), 2]

# For true replicates, update the "True reps" column with the actual no of replicates used for each treatment code
esd$True_reps[esd$Gwl_diff_Replication == "TRUE"] <- esd$Gwl_diff_N[esd$Gwl_diff_Replication == "TRUE"]

# Keep only one row per treatment ID
esd <- esd[!duplicated(esd[,c("Treatment_ID")]),]

# With only one data row remaining per treatment, the wetland type needs to be adjusted for two studies that span over multiple wetland types
# with the type was explicitly noted on each row in the study (Bog, Fen, etc).
esd$Wetland_type[esd$"Covidence id" == "#10394"] <- "Unspecified peatland" # Strack 2016
esd$Wetland_type[esd$"Covidence id" == "#10603"] <- "Unspecified peatland" # Urbanova 2013b

# Sort by column Wetland_type, then Short_ref, then first col (original row number in metadata table)
esd <- esd[with(esd, order(Wetland_type, Short_ref_info, Original_order)), ]

# Perform a meta-analysis of gwl diff
# --------------------------------------------
# Calculate RE model based on underlying sample size (number of true replications) weights = True_reps
result = rma(measure = "MD", data = esd, yi = Gwl_diff, sei = Gwl_diff_SE, slab = esd$Short_ref, test = "knha", weights = True_reps)
result

# Set up data frame to save meta-analysis results
df <- data.frame(value = c("gwl_diff_main_all"), estimate = c(result$b), SE = c(result$se), ci.lb = c(result$ci.lb), ci.ub = c(result$ci.ub), k = c(result$k), pval = c(result$pval), tau2 = c(result$tau2), I2 = c(result$I2), H2 = c(result$H2), QE = c(result$QE), QEp = c(result$QEp), QM = c(NA), QMp = c(NA))

# Plotting 
# --------------------------------------------
# Count rows for each wetland type
group_rowcounts = table(esd$Wetland_type)

# We want the cumulative no of rows in reverse alphabetical order for plotting (unspecified peatland, mire, fen, bog)
group_cum_rowcounts = cumsum(rev(group_rowcounts))

# Start rows (counting from bottom end of table) for the wetland types
group_start_rows = c(3, group_cum_rowcounts[1] + 7, 
				group_cum_rowcounts[2] + 11, 
				group_cum_rowcounts[3] + 15)

# End rows (counting from bottom end of table) for the wetland types
group_end_rows = c(group_cum_rowcounts[1] + 2, 
			 group_cum_rowcounts[2] + 6, 
			 group_cum_rowcounts[3] + 10, 
			 group_cum_rowcounts[4] + 14)

# The final rows on which to plot all data
group_rows = c(group_end_rows[4]:group_start_rows[4], 
		   group_end_rows[3]:group_start_rows[3], 
		   group_end_rows[2]:group_start_rows[2], 
		   group_end_rows[1]:group_start_rows[1] 
) 

# Save plot
pdf("forest_ditch_groups.pdf", height = 11)

# Print a forest plot 
forest(result, slab = esd$Short_ref, #_info, 
	header = c("Author and year", "Raw mean difference [95% CI]"), 
 	ilab = esd$True_reps, ilab.xpos = -125,
	cex = 0.75,
	rows = group_rows, ylim = c(-1, max(group_end_rows) + 4), 
	# mlab = mlabfun("RE Model, all studies", result),
	digits = c(decimals_rows, decimals_axis),
	xlab = "Change in groundwater level (cm)" #, xlim = c(-150, 25)	
	)
op <- par(cex=.75, font=2)
text(-125, max(group_end_rows) + 3, "Wetlands")
text(-125, -1, sum(as.numeric(result$weights)), font = 1)

par(font = 4)
text(-285, group_end_rows + 1, pos = 4, rownames(rev(group_rowcounts)))
par(op)

# Fit random-effects model in the subgroups
res.b <- rma(measure = "MD", data = esd, subset = (Wetland_type == "Bog"), yi = Gwl_diff, sei = Gwl_diff_SE, test = "knha", weights = True_reps)
res.f <- rma(measure = "MD", data = esd, subset = (Wetland_type == "Fen"), yi = Gwl_diff, sei = Gwl_diff_SE, test = "knha", weights = True_reps)
res.m <- rma(measure = "MD", data = esd, subset = (Wetland_type == "Mire"), yi = Gwl_diff, sei = Gwl_diff_SE, test = "knha", weights = True_reps)
res.u <- rma(measure = "MD", data = esd, subset = (Wetland_type == "Unspecified peatland"), yi = Gwl_diff, sei = Gwl_diff_SE, test = "knha", weights = True_reps)

# Add summary polygons for the subgroups
addpoly(res.b, row = group_start_rows[4] -1.5, cex = 0.75, mlab = mlabfun("RE Model for subgroup", res.b), digits = decimals_rows)
addpoly(res.f, row = group_start_rows[3] -1.5, cex = 0.75, mlab = mlabfun("RE Model for subgroup", res.f), digits = decimals_rows)
addpoly(res.m, row = group_start_rows[2] -1.5, cex = 0.75, mlab = mlabfun("RE Model for subgroup", res.m), digits = decimals_rows)
addpoly(res.u, row = group_start_rows[1] -1.5, cex = 0.75, mlab = mlabfun("RE Model for subgroup", res.u), digits = decimals_rows)
text(-125, group_start_rows[4] - 1.5, sum(as.numeric(res.b$weights)), font = 1, cex = 0.75)
text(-125, group_start_rows[3] - 1.5, sum(as.numeric(res.f$weights)), font = 1, cex = 0.75)
text(-125, group_start_rows[2] - 1.5, sum(as.numeric(res.m$weights)), font = 1, cex = 0.75)
text(-125, group_start_rows[1] - 1.5, sum(as.numeric(res.u$weights)), font = 1, cex = 0.75)

# Close graphics
dev.off() 

# Add results to df for later export
df <- rbind(df, c("gwl_diff_no_blanket_peatlands_bog", res.b$b, res.b$se, res.b$ci.lb, res.b$ci.ub, res.b$k, res.b$pval, res.b$tau2, res.b$I2, res.b$H2, res.b$QE, res.b$QEp, NA, NA))
df <- rbind(df, c("gwl_diff_no_blanket_peatlands_fen", res.f$b, res.f$se, res.f$ci.lb, res.f$ci.ub, res.f$k, res.f$pval, res.f$tau2, res.f$I2, res.f$H2, res.f$QE, res.f$QEp, NA, NA))
# df <- rbind(df, c("gwl_diff_no_blanket_peatlands_limnic", res.l$b, res.l$se, res.l$ci.lb, res.l$ci.ub, res.l$k, res.l$pval, res.l$tau2, res.l$I2, res.l$H2, res.l$QE, res.l$QEp, NA, NA))
df <- rbind(df, c("gwl_diff_no_blanket_peatlands_mire", res.m$b, res.m$se, res.m$ci.lb, res.m$ci.ub, res.m$k, res.m$pval, res.m$tau2, res.m$I2, res.m$H2, res.m$QE, res.m$QEp, NA, NA))
# df <- rbind(df, c("gwl_diff_no_blanket_peatlands_other", res.o$b, res.o$se, res.o$ci.lb, res.o$ci.ub, res.o$k, res.o$pval, res.o$tau2, res.o$I2, res.o$H2, res.o$QE, res.o$QEp, NA, NA))
df <- rbind(df, c("gwl_diff_no_blanket_peatlands_unspec", res.u$b, res.u$se, res.u$ci.lb, res.u$ci.ub, res.u$k, res.u$pval, res.u$tau2, res.u$I2, res.u$H2, res.u$QE, res.u$QEp, NA, NA))


# Handling blanket peatlands, and peatlands only
# -------------------
NoBlanketPeatlands = is.na(esd$"Blanket peatland") # & (esd$Wetland_type %in% c("Bog", "Fen", "Mire", "Unspecified peatland", "Other", "Limnic shore wetland"))

result = rma(measure = "MD", data = esd[NoBlanketPeatlands,], yi = Gwl_diff, sei = Gwl_diff_SE, test = "knha", weights = True_reps)
result

# Add results to df for later export
df <- rbind(df, c("gwl_diff_no_blanket_peatlands", result$b, result$se, result$ci.lb, result$ci.ub, result$k, result$pval, result$tau2, result$I2, result$H2, result$QE, result$QEp, NA, NA))

# Plotting of all wetlands except blanket peatlands
# --------------------------------------------
# Count rows for each wetland type
# Needs to be adjusted for different number of groups
group_rowcounts = table(esd[NoBlanketPeatlands,]$Wetland_type)

# We want the cumulative no of rows in reverse alphabetical order for plotting (unspecified peatland, mire, fen, bog)
group_cum_rowcounts = cumsum(rev(group_rowcounts))

# Start rows (counting from bottom end of table) for the wetland types
group_start_rows = c(3, group_cum_rowcounts[1] + 7, 
				group_cum_rowcounts[2] + 11, 
				group_cum_rowcounts[3] + 15)

# End rows (counting from bottom end of table) for the wetland types
group_end_rows = c(group_cum_rowcounts[1] + 2, 
			 group_cum_rowcounts[2] + 6, 
			 group_cum_rowcounts[3] + 10, 
			 group_cum_rowcounts[4] + 14)

# The final rows on which to plot all data
group_rows = c(group_end_rows[4]:group_start_rows[4], 
		   group_end_rows[3]:group_start_rows[3], 
		   group_end_rows[2]:group_start_rows[2], 
		   group_end_rows[1]:group_start_rows[1] 
) 

# Save plot
pdf("forest_ditch_groups_no_blanket_peatlands.pdf", height = 11)

# Print a forest plot of effects
forest(result, slab = esd[NoBlanketPeatlands,]$Short_ref, #_info, 
	header = c("Author and year", "Raw mean difference [95% CI]"), 
 	ilab = esd[NoBlanketPeatlands,]$True_reps, ilab.xpos = -125,
	cex = 0.75,
	rows = group_rows, ylim = c(-1, max(group_end_rows) + 4), 
	# mlab = mlabfun("RE Model, all studies", result),
	digits = c(decimals_rows, decimals_axis),
	xlab = "Change in groundwater level (cm)" #, xlim = c(-150, 25)	
	)
op <- par(cex=.75, font=2)
text(-125, max(group_end_rows) + 3, "Wetlands")
text(-125, -1, sum(as.numeric(result$weights)), font = 1)

par(font = 4)
text(-285, group_end_rows + 1, pos = 4, rownames(rev(group_rowcounts)))
par(op)

# Fit random-effects model in the subgroups
res.b <- rma(measure = "MD", data = esd, subset = (Wetland_type == "Bog" & NoBlanketPeatlands), yi = Gwl_diff, sei = Gwl_diff_SE, test = "knha", weights = True_reps)
res.f <- rma(measure = "MD", data = esd, subset = (Wetland_type == "Fen" & NoBlanketPeatlands), yi = Gwl_diff, sei = Gwl_diff_SE, test = "knha", weights = True_reps)
# res.l <- rma(measure = "MD", data = esd, subset = (Wetland_type == "Limnic shore wetland" & NoBlanketPeatlands), yi = Gwl_diff, sei = Gwl_diff_SE, test = "knha", weights = True_reps)
res.m <- rma(measure = "MD", data = esd, subset = (Wetland_type == "Mire" & NoBlanketPeatlands), yi = Gwl_diff, sei = Gwl_diff_SE, test = "knha", weights = True_reps)
# res.o <- rma(measure = "MD", data = esd, subset = (Wetland_type == "Other" & NoBlanketPeatlands), yi = Gwl_diff, sei = Gwl_diff_SE, test = "knha", weights = True_reps)
res.u <- rma(measure = "MD", data = esd, subset = (Wetland_type == "Unspecified peatland" & NoBlanketPeatlands), yi = Gwl_diff, sei = Gwl_diff_SE, test = "knha", weights = True_reps)

# Add summary polygons for the subgroups
addpoly(res.b, row = group_start_rows[4] -1.5, cex = 0.75, mlab = mlabfun("RE Model for subgroup", res.b), digits = decimals_rows)
addpoly(res.f, row = group_start_rows[3] -1.5, cex = 0.75, mlab = mlabfun("RE Model for subgroup", res.f), digits = decimals_rows)
addpoly(res.m, row = group_start_rows[2] -1.5, cex = 0.75, mlab = mlabfun("RE Model for subgroup", res.m), digits = decimals_rows)
addpoly(res.u, row = group_start_rows[1] -1.5, cex = 0.75, mlab = mlabfun("RE Model for subgroup", res.u), digits = decimals_rows)
text(-115, group_start_rows[4] - 1.5, sum(as.numeric(res.b$weights)), font = 1, cex = 0.75)
text(-125, group_start_rows[3] - 1.5, sum(as.numeric(res.f$weights)), font = 1, cex = 0.75)
text(-125, group_start_rows[2] - 1.5, sum(as.numeric(res.m$weights)), font = 1, cex = 0.75)
text(-125, group_start_rows[1] - 1.5, sum(as.numeric(res.u$weights)), font = 1, cex = 0.75)

# Close graphics
dev.off() 

# Add results to df for later export
df <- rbind(df, c("gwl_diff_no_blanket_peatlands_bog", res.b$b, res.b$se, res.b$ci.lb, res.b$ci.ub, res.b$k, res.b$pval, res.b$tau2, res.b$I2, res.b$H2, res.b$QE, res.b$QEp, NA, NA))
df <- rbind(df, c("gwl_diff_no_blanket_peatlands_fen", res.f$b, res.f$se, res.f$ci.lb, res.f$ci.ub, res.f$k, res.f$pval, res.f$tau2, res.f$I2, res.f$H2, res.f$QE, res.f$QEp, NA, NA))
# df <- rbind(df, c("gwl_diff_no_blanket_peatlands_limnic", res.l$b, res.l$se, res.l$ci.lb, res.l$ci.ub, res.l$k, res.l$pval, res.l$tau2, res.l$I2, res.l$H2, res.l$QE, res.l$QEp, NA, NA))
df <- rbind(df, c("gwl_diff_no_blanket_peatlands_mire", res.m$b, res.m$se, res.m$ci.lb, res.m$ci.ub, res.m$k, res.m$pval, res.m$tau2, res.m$I2, res.m$H2, res.m$QE, res.m$QEp, NA, NA))
# df <- rbind(df, c("gwl_diff_no_blanket_peatlands_other", res.o$b, res.o$se, res.o$ci.lb, res.o$ci.ub, res.o$k, res.o$pval, res.o$tau2, res.o$I2, res.o$H2, res.o$QE, res.o$QEp, NA, NA))
df <- rbind(df, c("gwl_diff_no_blanket_peatlands_unspec", res.u$b, res.u$se, res.u$ci.lb, res.u$ci.ub, res.u$k, res.u$pval, res.u$tau2, res.u$I2, res.u$H2, res.u$QE, res.u$QEp, NA, NA))


# Now look at only blanket peatlands
# ---------------------------------

OnlyBlanketPeatlands = !is.na(esd$"Blanket peatland")

result = rma(measure = "MD", data = esd[OnlyBlanketPeatlands ,], yi = Gwl_diff, sei = Gwl_diff_SE, test = "knha", weights = True_reps)
result

# Add results to df for later export
df <- rbind(df, c("gwl_diff_only_blanket_peatlands", result$b, result$se, result$ci.lb, result$ci.ub, result$k, result$pval, result$tau2, result$I2, result$H2, result$QE, result$QEp, NA, NA))


# Plotting of only the blanket peatlands
# --------------------------------------------
# Count rows for each wetland type
# Needs to be adjusted for different number of groups
group_rowcounts = table(esd[OnlyBlanketPeatlands,]$Wetland_type)

# We want the cumulative no of rows in reverse alphabetical order for plotting (unspecified peatland, mire, fen, bog)
group_cum_rowcounts = cumsum(rev(group_rowcounts))

# Start rows (counting from bottom end of table) for the wetland types
group_start_rows = c(3, group_cum_rowcounts[1] + 7 
# 				group_cum_rowcounts[2] + 11, 
# 				group_cum_rowcounts[3] + 15
)

# End rows (counting from bottom end of table) for the wetland types
group_end_rows = c(group_cum_rowcounts[1] + 2, 
			 group_cum_rowcounts[2] + 6 
#			 group_cum_rowcounts[3] + 10, 
#			 group_cum_rowcounts[4] + 14
)

# The final rows on which to plot all data
group_rows = c(# group_end_rows[4]:group_start_rows[4], 
		   # group_end_rows[3]:group_start_rows[3], 
		   group_end_rows[2]:group_start_rows[2], 
		   group_end_rows[1]:group_start_rows[1] 
) 

# Save plot
pdf("forest_ditch_groups_only_blanket_peatlands.pdf", height = 6)


# Print a forest plot of effects
forest(result, slab = esd[OnlyBlanketPeatlands,]$Short_ref, #_info, 
	header = c("Author and year", "Raw mean difference [95% CI]"), 
 	ilab = esd[OnlyBlanketPeatlands,]$True_reps, ilab.xpos = -65,
	cex = 0.75,
	rows = group_rows, ylim = c(-1, max(group_end_rows) + 4), 
	# mlab = mlabfun("RE Model, all studies", result),
	digits = c(decimals_rows, decimals_axis),
	xlab = "Change in groundwater level (cm)" #, xlim = c(-150, 25)	
	)
op <- par(cex=.75, font=2)
text(-65, max(group_end_rows) + 3, "Wetlands")
text(-65, -1, sum(as.numeric(result$weights)), font = 1)

par(font = 4)
text(-285, group_end_rows + 1, pos = 4, rownames(rev(group_rowcounts)))
par(op)

# Fit random-effects model in the subgroups
res.b <- rma(measure = "MD", data = esd, subset = (Wetland_type == "Bog" & OnlyBlanketPeatlands), yi = Gwl_diff, sei = Gwl_diff_SE, test = "knha", weights = True_reps)
# res.f <- rma(measure = "MD", data = esd, subset = (Wetland_type == "Fen" & OnlyBlanketPeatlands), yi = Gwl_diff, sei = Gwl_diff_SE, test = "knha", weights = True_reps)
# res.l <- rma(measure = "MD", data = esd, subset = (Wetland_type == "Limnic shore wetland" & OnlyBlanketPeatlands), yi = Gwl_diff, sei = Gwl_diff_SE, test = "knha", weights = True_reps)
# res.m <- rma(measure = "MD", data = esd, subset = (Wetland_type == "Mire" & OnlyBlanketPeatlands), yi = Gwl_diff, sei = Gwl_diff_SE, test = "knha", weights = True_reps)
# res.o <- rma(measure = "MD", data = esd, subset = (Wetland_type == "Other" & OnlyBlanketPeatlands), yi = Gwl_diff, sei = Gwl_diff_SE, test = "knha", weights = True_reps)
res.u <- rma(measure = "MD", data = esd, subset = (Wetland_type == "Unspecified peatland" & OnlyBlanketPeatlands), yi = Gwl_diff, sei = Gwl_diff_SE, test = "knha", weights = True_reps)

# Add summary polygons for the subgroups
# addpoly(res.b, row = group_start_rows[4] -1.5, cex = 0.75, mlab = mlabfun("RE Model for subgroup", res.x), digits = decimals_rows)
# addpoly(res.f, row = group_start_rows[3] -1.5, cex = 0.75, mlab = mlabfun("RE Model for subgroup", res.x), digits = decimals_rows)
addpoly(res.b, row = group_start_rows[2] -1.5, cex = 0.75, mlab = mlabfun("RE Model for subgroup", res.b), digits = decimals_rows)
addpoly(res.u, row = group_start_rows[1] -1.5, cex = 0.75, mlab = mlabfun("RE Model for subgroup", res.u), digits = decimals_rows)
# text(-65, group_start_rows[4] - 1.5, sum(as.numeric(res.b$weights)), font = 1, cex = 0.75)
# text(-65, group_start_rows[3] - 1.5, sum(as.numeric(res.f$weights)), font = 1, cex = 0.75)
text(-65, group_start_rows[2] - 1.5, sum(as.numeric(res.b$weights)), font = 1, cex = 0.75)
text(-65, group_start_rows[1] - 1.5, sum(as.numeric(res.u$weights)), font = 1, cex = 0.75)

# Close graphics
dev.off() 

# Add results to df for later export
df <- rbind(df, c("gwl_diff_only_blanket_peatlands_bog", res.b$b, res.b$se, res.b$ci.lb, res.b$ci.ub, res.b$k, res.b$pval, res.b$tau2, res.b$I2, res.b$H2, res.b$QE, res.b$QEp, NA, NA))
# df <- rbind(df, c("gwl_diff_only_blanket_peatlands_fen", res.f$b, res.f$se, res.f$ci.lb, res.f$ci.ub, res.f$k, res.f$pval, res.f$tau2, res.f$I2, res.f$H2, res.f$QE, res.f$QEp, NA, NA))
# df <- rbind(df, c("gwl_diff_only_blanket_peatlands_limnic", res.l$b, res.l$se, res.l$ci.lb, res.l$ci.ub, res.l$k, res.l$pval, res.l$tau2, res.l$I2, res.l$H2, res.l$QE, res.l$QEp, NA, NA))
# df <- rbind(df, c("gwl_diff_only_blanket_peatlands_mire", res.m$b, res.m$se, res.m$ci.lb, res.m$ci.ub, res.m$k, res.m$pval, res.m$tau2, res.m$I2, res.m$H2, res.m$QE, res.m$QEp, NA, NA))
# df <- rbind(df, c("gwl_diff_only_blanket_peatlands_other", res.o$b, res.o$se, res.o$ci.lb, res.o$ci.ub, res.o$k, res.o$pval, res.o$tau2, res.o$I2, res.o$H2, res.o$QE, res.o$QEp, NA, NA))
df <- rbind(df, c("gwl_diff_only_blanket_peatlands_unspec", res.u$b, res.u$se, res.u$ci.lb, res.u$ci.ub, res.u$k, res.u$pval, res.u$tau2, res.u$I2, res.u$H2, res.u$QE, res.u$QEp, NA, NA))


# Summary effect across peatland groups, with and without blanket peatlands
# ----------------------

AllPeatlandsIncludingBlanketPeatlands = (esd$Wetland_type %in% c("Bog", "Fen", "Mire", "Unspecified peatland"))

result = rma(measure = "MD", data = esd[AllPeatlandsIncludingBlanketPeatlands,], yi = Gwl_diff, sei = Gwl_diff_SE, test = "knha", weights = True_reps)
result

# Add results to df for later export
df <- rbind(df, c("gwl_diff_all_peatlands_including_blanket_peatlands", result$b, result$se, result$ci.lb, result$ci.ub, result$k, result$pval, result$tau2, result$I2, result$H2, result$QE, result$QEp, NA, NA))

AllPeatlandsExcludingBlanketPeatlands = is.na(esd$"Blanket peatland") & (esd$Wetland_type %in% c("Bog", "Fen", "Mire", "Unspecified peatland"))

result = rma(measure = "MD", data = esd[AllPeatlandsExcludingBlanketPeatlands ,], yi = Gwl_diff, sei = Gwl_diff_SE, test = "knha", weights = True_reps)
result

# Add results to df for later export
df <- rbind(df, c("gwl_diff_all_peatlands_excluding_blanket_peatlands", result$b, result$se, result$ci.lb, result$ci.ub, result$k, result$pval, result$tau2, result$I2, result$H2, result$QE, result$QEp, NA, NA))


# Various variations
# -------------------

# Cumulative forest plot
result = rma(measure = "MD", data = esd[NoBlanketPeatlands,], yi = Gwl_diff, sei = Gwl_diff_SE, test = "knha", weights = True_reps, slab = Short_ref)
tmp <- cumul(result, order=esd[NoBlanketPeatlands,]$"Year")

# Save plot
pdf("forest_ditch_cumulative_effect_size_estimate.pdf", height = 10)

# Print a forest plot of cumulative effect size
forest(tmp, 
	header = c("Author and year", "Raw mean difference [95% CI]"), 
	digits = c(decimals_rows, decimals_axis),
	cex = 0.75,	xlab = "Change in groundwater level (cm)"
	)
# Close graphics
dev.off() 

# Tests of moderators
# -------------------

# Investigate the possible influence of wetland type as moderator
res_wetland = rma(measure = "MD", data = esd[NoBlanketPeatlands,], yi = Gwl_diff, sei = Gwl_diff_SE, test = "knha", mods = ~factor(Wetland_type) - 1, weights = True_reps)
res_wetland

# Save plot
pdf("ditch_mod_wetland_type.pdf", height = 4)

forest(res_wetland$b, sei = res_wetland$se, header = c("Wetland type", "Raw mean difference [95% CI]"),
	slab = str_replace(row.names(res_wetland$b), "factor\\(Wetland_type\\)", ""),
	ilab = colSums(res_wetland$X), ilab.xpos = -38,
	digits = c(decimals_rows, decimals_axis),
	xlab = "Change in groundwater level (cm)", psize = 1

)
par(font=2)
text(-38, 6, "n")
dev.off() 

# Test the wetland type factor as a whole
result = rma(measure = "MD", data = esd[NoBlanketPeatlands,], yi = Gwl_diff, sei = Gwl_diff_SE, test = "knha", mods = ~factor(Wetland_type), weights = True_reps)
result

df <- rbind(df, c("gwl_diff_no_blanket_peatlands_moderator_wetland_type", result$b[2], result$se[2], result$ci.lb[2], result$ci.ub[2], result$k, result$pval[2], result$tau2, result$I2, result$H2, result$QE, result$QEp, result$QM, result$QMp))

# Investigate the possible influence of peat depth as moderator
result = rma(measure = "MD", data = esd[NoBlanketPeatlands,], yi = Gwl_diff, sei = Gwl_diff_SE, test = "knha", mods = ~ Peat_depth, weights = True_reps)
result 

df <- rbind(df, c("gwl_diff_no_blanket_peatlands_moderator_peat_depth", result$b[2], result$se[2], result$ci.lb[2], result$ci.ub[2], result$k, result$pval[2], result$tau2, result$I2, result$H2, result$QE, result$QEp, result$QM, result$QMp))


# Investigate the possible influence of time since intervention as moderator
result = rma(measure = "MD", data = esd[NoBlanketPeatlands,], yi = Gwl_diff, sei = Gwl_diff_SE, test = "knha", mods = ~ Time_since_intervention_avg, weights = True_reps)
result

df <- rbind(df, c("gwl_diff_no_blanket_peatlands_moderator_time_since_intervention", result$b[2], result$se[2], result$ci.lb[2], result$ci.ub[2], result$k, result$pval[2], result$tau2, result$I2, result$H2, result$QE, result$QEp, result$QM, result$QMp))


# Investigate the possible influence of underlying soil type as moderator
# For this test, group all "Till" studies into the same category, otherwise they are too few, and skip "Bedrock" category (one single study)
esd_soils = data.frame(esd[NoBlanketPeatlands,])
# Remove a subgroup with only one single study
esd_soils <- esd_soils[!(esd_soils$"Underlying_soil" == "Bedrock"),]
esd_soils$Underlying_soil[esd_soils$Underlying_soil == "Low-permeability till" | esd_soils$Underlying_soil == "Unsorted till"] <- "Till"

# Check how many studies there are in each category
soil_type_counts = table(esd_soils$Underlying_soil)

result = rma(measure = "MD", data = esd_soils, yi = Gwl_diff, sei = Gwl_diff_SE, test = "knha", mods = ~factor(Underlying_soil) - 1, weights = True_reps)
result

# Save plot
pdf("ditch_mod_soil_type.pdf", height = 4, width = 10)

# Plot soil type moderators
forest(result$b, sei = result$se, header = c("Underlying soil", "Raw mean difference [95% CI]"), 
									slab = c(rownames(soil_type_counts)[1], 
									 rownames(soil_type_counts)[2],
									 rownames(soil_type_counts)[3],
									 rownames(soil_type_counts)[4]
									),
				ilab = as.list(soil_type_counts), ilab.xpos = -50,
				xlim = c(-120, 30),
				# rows = c(2, 1, 4, 3),
				digits = c(decimals_rows, decimals_axis),
				xlab = "Change in groundwater level (cm)", psize = 1

)
par(font=2)
text(-50, 6, "n")
dev.off() 

# Test the soil type factor as a whole
result = rma(measure = "MD", data = esd_soils, yi = Gwl_diff, sei = Gwl_diff_SE, test = "knha", mods = ~ factor(Underlying_soil), weights = True_reps)
result

df <- rbind(df, c("gwl_diff_no_blanket_peatlands_moderator_soil_type", result$b[1], result$se[1], result$ci.lb[1], result$ci.ub[1], result$k, result$pval[1], result$tau2, result$I2, result$H2, result$QE, result$QEp, result$QM, result$QMp))

# Investigate the possible influence of intervention magnitude as moderator 
result = rma(measure = "MD", data = esd[NoBlanketPeatlands,], yi = Gwl_diff, sei = Gwl_diff_SE, test = "knha", weights = True_reps, mods = ~ Intervention_magnitude)
result

df <- rbind(df, c("gwl_diff_no_blanket_peatlands_moderator_intervention_magnitude", result$b[2], result$se[2], result$ci.lb[2], result$ci.ub[2], result$k, result$pval[2], result$tau2, result$I2, result$H2, result$QE, result$QEp, result$QM, result$QMp))

pdf("ditch_mod_metareg_intervention_magnitude.pdf", height = 5, width = 5)
regplot(result, mod = "Intervention_magnitude", xlim=c(0,175), predlim=c(0,175), xlab="Intervention magnitude (cm)", ylab = "Change in groundwater level (cm)")
dev.off() 

# Investigate the possible influence of ditch spacing as moderator 
result = rma(measure = "MD", data = esd[NoBlanketPeatlands,], yi = Gwl_diff, sei = Gwl_diff_SE, test = "knha", weights = True_reps, mods = ~ Ditch_spacing)
result

df <- rbind(df, c("gwl_diff_no_blanket_peatlands_moderator_ditch_spacing", result$b[2], result$se[2], result$ci.lb[2], result$ci.ub[2], result$k, result$pval[2], result$tau2, result$I2, result$H2, result$QE, result$QEp, result$QM, result$QMp))

# Investigate the possible influence of slope as moderator 
result = rma(measure = "MD", data = esd[NoBlanketPeatlands,], yi = Gwl_diff, sei = Gwl_diff_SE, test = "knha", weights = True_reps, mods = ~ Slope)
result

df <- rbind(df, c("gwl_diff_no_blanket_peatlands_moderator_slope", result$b[2], result$se[2], result$ci.lb[2], result$ci.ub[2], result$k, result$pval[2], result$tau2, result$I2, result$H2, result$QE, result$QEp, result$QM, result$QMp))

# Investigate the possible influence of maximum sampled distance as moderator 
result = rma(measure = "MD", data = esd[NoBlanketPeatlands,], yi = Gwl_diff, sei = Gwl_diff_SE, test = "knha", weights = True_reps, mods = ~ Max_dist_for_gwl_sampling)
result

df <- rbind(df, c("gwl_diff_no_blanket_peatlands_moderator_max_dist_for_gwl_sampling", result$b[2], result$se[2], result$ci.lb[2], result$ci.ub[2], result$k, result$pval[2], result$tau2, result$I2, result$H2, result$QE, result$QEp, result$QM, result$QMp))

pdf("ditch_mod_metareg_max_gwl_sampling_dist.pdf", height = 5, width = 5)
regplot(result, mod = "Max_dist_for_gwl_sampling", xlim=c(0,300), predlim=c(0,300), xlab="Maximum distance of gwl sampling (m)", ylab = "Change in groundwater level (cm)")
dev.off() 

# Investigate the possible influence of open or closed transect as moderator 
# Confined transects only comprise 2 studies from the same article
# The most important result here is the omnibus test of moderators ($QM and $QMp)
result = rma(measure = "MD", data = esd[NoBlanketPeatlands,], yi = Gwl_diff, sei = Gwl_diff_SE, test = "knha", weights = True_reps, mods = ~ factor(Transect_type))
result


result = rma(measure = "MD", data = esd[NoBlanketPeatlands,], yi = Gwl_diff, sei = Gwl_diff_SE, test = "knha", weights = True_reps, mods = ~ factor(Transect_type) - 1)
result

# Save plot
pdf("ditch_mod_transect_type.pdf", height = 4)

forest(result$b, sei = result$se, header = c("Transect type", "Raw mean difference [95% CI]"),
	slab = str_replace(row.names(result$b), "factor\\(Transect_type\\)", ""),
	ilab = colSums(result$X), ilab.xpos = -60,
	digits = c(decimals_rows, decimals_axis),
	xlab = "Change in groundwater level (cm)", psize = 1

)
par(font=2)
text(-60, 4, "n")
dev.off()


# Investigate the possible influence of intervention type as moderator 
result = rma(measure = "MD", data = esd[NoBlanketPeatlands,], yi = Gwl_diff, sei = Gwl_diff_SE, test = "knha", weights = True_reps, mods = ~ factor(Intervention_type_primary))
result

df <- rbind(df, c("gwl_diff_no_blanket_peatlands_moderator_intervention_type", result$b[2], result$se[2], result$ci.lb[2], result$ci.ub[2], result$k, result$pval[2], result$tau2, result$I2, result$H2, result$QE, result$QEp, result$QM, result$QMp))

# Save plot
result = rma(measure = "MD", data = esd[NoBlanketPeatlands,], yi = Gwl_diff, sei = Gwl_diff_SE, test = "knha", weights = True_reps, mods = ~ factor(Intervention_type_primary) - 1)
pdf("ditch_mod_intervention_type.pdf", height = 4, width = 8)

forest(result$b, sei = result$se, header = c("Intervention type", "Raw mean difference [95% CI]"),
	slab = str_replace(row.names(result$b), "factor\\(Intervention_type_primary\\)", ""),
	ilab = colSums(result$X), ilab.xpos = -55,
	digits = c(decimals_rows, decimals_axis),
	xlab = "Change in groundwater level (cm)", psize = 1

)
par(font=2)
text(-55, dim(result$b)[1] + 2, "n")
dev.off()


# Investigate the effects of ditching vs DNM
# Using all ditching studies vs all ditch network maintenance studies
anova(result, X=c(0, 1, -1, 0, 0))

# Looking only at the subset of studies that investigate DNM (all of them also test only ditching in the same article)
DNMStudies = esd$Intervention_type_primary == "Ditch network maintenance"
DNMArticles = esd$Short_ref %in% unique(esd[DNMStudies,]$Short_ref)

result = rma(measure = "MD", data = esd[DNMArticles,], yi = Gwl_diff, sei = Gwl_diff_SE, test = "knha", weights = True_reps, mods = ~ factor(Intervention_type_primary))
result

df <- rbind(df, c("gwl_diff_dnm_articles_only_moderator_intervention_type", result$b[2], result$se[2], result$ci.lb[2], result$ci.ub[2], result$k, result$pval[2], result$tau2, result$I2, result$H2, result$QE, result$QEp, result$QM, result$QMp))

# Two-level model with study as cluster level
res_mv <- rma.mv(Gwl_diff, Gwl_diff_SE, True_reps, mods = ~ factor(Intervention_type_primary), random = ~ 1 | Short_ref, data = esd[NoBlanketPeatlands,])
res_mv

# Using all ditching studies vs all ditch network maintenance studies
anova(res_mv, X=c(0, 1, -1, 0, 0))

# Clustering for only the DNM articles
result <- rma.mv(Gwl_diff, Gwl_diff_SE, True_reps, mods = ~ factor(Intervention_type_primary), random = ~ 1 | Short_ref, data = esd[DNMArticles,])
result

df <- rbind(df, c("gwl_diff_dnm_articles_only_moderator_intervention_type_article_clustering", result$b[2], result$se[2], result$ci.lb[2], result$ci.ub[2], result$k, result$pval[2], result$tau2, NA, NA, result$QE, result$QEp, result$QM, result$QMp))


# Sensitivity analyses
# -------------------

# Investigate the possible influence of replication type as moderator
# Do not include "Spatial pseudo across true replicates" as this is only one study
res_replication = rma(measure = "MD", data = esd[NoBlanketPeatlands & !(esd$Gwl_diff_Replication == "Spatial pseudoreplication across true replicates"),], yi = Gwl_diff, sei = Gwl_diff_SE, test = "knha", mods = ~factor(Gwl_diff_Replication) - 1, weights = True_reps)
res_replication

pdf("ditch_mod_replication.pdf", height = 4)
forest(res_replication$b, sei = res_replication$se, header = c("Type of replication", "Raw mean difference [95% CI]"),
		slab = c("Spatial pseudoreplication", "True replication"),
		ilab = colSums(res_replication$X), ilab.xpos = -43,
		xlim = c(-85, 35), 
		digits = c(decimals_rows, decimals_axis),
		xlab = "Change in groundwater level (cm)", psize = 1
)
par(font=2)
text(-43, 4, "n")
dev.off()

# Investigate the factor as a whole
result = rma(measure = "MD", data = esd[NoBlanketPeatlands & !(esd$Gwl_diff_Replication == "Spatial pseudoreplication across true replicates"),,], yi = Gwl_diff, sei = Gwl_diff_SE, test = "knha", mods = ~factor(Gwl_diff_Replication), weights = True_reps)
result

df <- rbind(df, c("gwl_diff_no_blanket_peatlands_sensitivity_replication_type", result$b[2], result$se[2], result$ci.lb[2], result$ci.ub[2], result$k, result$pval[2], result$tau2, result$I2, result$H2, result$QE, result$QEp, result$QM, result$QMp))


# Investigate the possible influence of study design as moderator
res_design = rma(measure = "MD", data = esd[NoBlanketPeatlands,], yi = Gwl_diff, sei = Gwl_diff_SE, test = "knha", mods = ~factor(Study_design) - 1, weights = True_reps)
res_design

pdf("ditch_mod_design.pdf", height = 4)
forest(res_design$b, sei = res_design$se, header = c("Study design", "Raw mean difference [95% CI]"),
		slab = str_replace(row.names(res_design$b), "factor\\(Study_design\\)", ""),
		ilab = colSums(res_design$X), ilab.xpos = -37,
		# xlim = c(-85, 35), 
		digits = c(decimals_rows, decimals_axis),
		xlab = "Change in groundwater level (cm)", psize = 1
)
par(font=2)
text(-37, 5, "n")
dev.off()


# Investigate the factor as a whole
result = rma(measure = "MD", data = esd[NoBlanketPeatlands,], yi = Gwl_diff, sei = Gwl_diff_SE, test = "knha", mods = ~factor(Study_design), weights = True_reps)
result

df <- rbind(df, c("gwl_diff_no_blanket_peatlands_sensitivity_study_design", result$b[2], result$se[2], result$ci.lb[2], result$ci.ub[2], result$k, result$pval[2], result$tau2, result$I2, result$H2, result$QE, result$QEp, result$QM, result$QMp))

# Investigate the possible sensitivity to the groundwater reference point

result = rma(measure = "MD", data = esd[NoBlanketPeatlands,], yi = Gwl_diff, sei = Gwl_diff_SE, test = "knha", mods = ~factor(Gwl_ref_point), weights = True_reps)
result

df <- rbind(df, c("gwl_diff_no_blanket_peatlands_sensitivity_gwl_ref_point", result$b[2], result$se[2], result$ci.lb[2], result$ci.ub[2], result$k, result$pval[2], result$tau2, result$I2, result$H2, result$QE, result$QEp, result$QM, result$QMp))

pdf("ditch_mod_gwl_ref_point.pdf", height = 4, width = 12)
result = rma(measure = "MD", data = esd[NoBlanketPeatlands,], yi = Gwl_diff, sei = Gwl_diff_SE, test = "knha", mods = ~factor(Gwl_ref_point) - 1, weights = True_reps)
forest(result$b, sei = result$se, header = c("GWL reference point", "Raw mean difference [95% CI]"),
		slab = str_replace(row.names(result$b), "factor\\(Gwl_ref_point\\)", ""),
		ilab = colSums(result$X), ilab.xpos = -65,
		xlim = c(-250, 75), 
		digits = c(decimals_rows, decimals_axis),
		xlab = "Change in groundwater level (cm)", psize = 1
)
par(font=2)
text(-65, 7, "n")
dev.off()

# Investigate the possible influence of climate zone as moderator
result = rma(measure = "MD", data = esd[NoBlanketPeatlands,], yi = Gwl_diff, sei = Gwl_diff_SE, test = "knha", mods = ~factor(Climate_zone), weights = True_reps)
result

df <- rbind(df, c("gwl_diff_no_blanket_peatlands_moderator_climate_zone", result$b[2], result$se[2], result$ci.lb[2], result$ci.ub[2], result$k, result$pval[2], result$tau2, result$I2, result$H2, result$QE, result$QEp, result$QM, result$QMp))

pdf("ditch_mod_climate_zone.pdf", height = 4)
result = rma(measure = "MD", data = esd[NoBlanketPeatlands,], yi = Gwl_diff, sei = Gwl_diff_SE, test = "knha", mods = ~factor(Climate_zone) - 1, weights = True_reps)
forest(result$b, sei = result$se, header = c("Climate zone", "Raw mean difference [95% CI]"),
		slab = str_replace(row.names(result$b), "factor\\(Climate_zone\\)", ""),
		ilab = colSums(result$X), ilab.xpos = -90,
		digits = c(decimals_rows, decimals_axis),
		xlab = "Change in groundwater level (cm)", psize = 1
)
par(font=2)
text(-90, 10, "n")
dev.off()


# Investigate the possible influence of weighting by variance estimate as is commonly done
result = rma(measure = "MD", data = esd[NoBlanketPeatlands,], yi = Gwl_diff, sei = Gwl_diff_SE, test = "knha")
result

df <- rbind(df, c("gwl_diff_no_blanket_peatlands_sensitivity_weights_as_study_se", result$b, result$se, result$ci.lb, result$ci.ub, result$k, result$pval, result$tau2, result$I2, result$H2, result$QE, result$QEp, NA, NA))

# Save plot
# Count rows for each wetland type
# Needs to be adjusted for different number of groups
group_rowcounts = table(esd[NoBlanketPeatlands,]$Wetland_type)

# We want the cumulative no of rows in reverse alphabetical order for plotting (unspecified peatland, mire, fen, bog)
group_cum_rowcounts = cumsum(rev(group_rowcounts))

# Start rows (counting from bottom end of table) for the wetland types
group_start_rows = c(3, group_cum_rowcounts[1] + 7, 
				group_cum_rowcounts[2] + 11, 
				group_cum_rowcounts[3] + 15)

# End rows (counting from bottom end of table) for the wetland types
group_end_rows = c(group_cum_rowcounts[1] + 2, 
			 group_cum_rowcounts[2] + 6, 
			 group_cum_rowcounts[3] + 10, 
			 group_cum_rowcounts[4] + 14)

# The final rows on which to plot all data
group_rows = c(group_end_rows[4]:group_start_rows[4], 
		   group_end_rows[3]:group_start_rows[3], 
		   group_end_rows[2]:group_start_rows[2], 
		   group_end_rows[1]:group_start_rows[1] 
) 

pdf("forest_ditch_groups_by_study_variance.pdf", height = 11)

# Print a forest plot
forest(result, slab = esd[NoBlanketPeatlands,]$Short_ref, #_info, 
	header = c("Author and year", "Raw mean difference [95% CI]"), 
 	ilab = esd[NoBlanketPeatlands,]$True_reps, ilab.xpos = -125,
	cex = 0.75,
	rows = group_rows, ylim = c(-1, max(group_end_rows) + 4), 
	# mlab = mlabfun("RE Model, all studies", result),
	digits = c(decimals_rows, decimals_axis),
	xlab = "Change in groundwater level (cm)" #, xlim = c(-95, 70)	
	)
op <- par(cex=.75, font=2)
text(-125, max(group_end_rows) + 3, "Wetlands")
text(-125, -1, sum(as.numeric(esd[NoBlanketPeatlands,]$True_reps)), font = 1)

par(font = 4)
text(-230, group_end_rows + 1, pos = 4, rownames(rev(group_rowcounts)))
par(op)

# Fit random-effects model in the three subgroups
result.b <- rma(measure = "MD", data = esd, subset = (Wetland_type == "Bog"), yi = Gwl_diff, sei = Gwl_diff_SE, test = "knha")
result.f <- rma(measure = "MD", data = esd, subset = (Wetland_type == "Fen"), yi = Gwl_diff, sei = Gwl_diff_SE, test = "knha")
result.m <- rma(measure = "MD", data = esd, subset = (Wetland_type == "Mire"), yi = Gwl_diff, sei = Gwl_diff_SE, test = "knha")
result.u <- rma(measure = "MD", data = esd, subset = (Wetland_type == "Unspecified peatland"), yi = Gwl_diff, sei = Gwl_diff_SE, test = "knha")

# Add summary polygons for the three subgroups
addpoly(result.b, row = group_start_rows[4] -1.5, cex = 0.75, mlab = mlabfun("RE Model for subgroup", result.b), digits = decimals_rows)
addpoly(result.f, row = group_start_rows[3] -1.5, cex = 0.75, mlab = mlabfun("RE Model for subgroup", result.f), digits = decimals_rows)
addpoly(result.m, row = group_start_rows[2] -1.5, cex = 0.75, mlab = mlabfun("RE Model for subgroup", result.m), digits = decimals_rows)
addpoly(result.u, row = group_start_rows[1] -1.5, cex = 0.75, mlab = mlabfun("RE Model for subgroup", result.u), digits = decimals_rows)
# text(-125, group_start_rows[4] - 1.5, sum(as.numeric(res.b$weights)), font = 1, cex = 0.75)
# text(-125, group_start_rows[3] - 1.5, sum(as.numeric(res.f$weights)), font = 1, cex = 0.75)
# text(-125, group_start_rows[2] - 1.5, sum(as.numeric(res.m$weights)), font = 1, cex = 0.75)
# text(-125, group_start_rows[1] - 1.5, sum(as.numeric(res.u$weights)), font = 1, cex = 0.75)

# Close graphics
dev.off() 


# Make a funnel plot of effect size vs study variance
pdf("ditch_funnel.pdf", height = 4, width = 4)
funnel(result, xlab = "Raw mean difference")
dev.off() 

# Perform Egger's test of funnel plot assymetry
rt = regtest(result)
df <- rbind(df, c("gwl_diff_no_blanket_peatlands_eggers_test_weights_as_study_se", rt$est, NA, rt$ci.lb, rt$ci.ub, NA, rt$pval, NA, NA, NA, NA, NA, NA, NA))

# Perform trim and fill
taf = trimfill(result)
df <- rbind(df, c("gwl_diff_no_blanket_peatlands_trim_and_fill_est_missing_studies", taf$k0, NA, NA, NA, NA, NA, NA, NA, NA, NA, NA, NA, NA))

# Plot trim and fill results
pdf("ditch_funnel_trim_and_fill.pdf", height = 4, width = 4)
funnel(taf, xlab = "Raw mean difference")
dev.off() 

# Also prepare the funnel plot without outliers
result = rma(measure = "MD", data = esd[esd$Gwl_diff_SE < 10 & esd$Gwl_diff < 100,], yi = Gwl_diff, sei = Gwl_diff_SE, test = "knha")
pdf("ditch_funnel_without_outliers.pdf", height = 4, width = 4)
funnel(result, xlab = "Raw mean difference")
dev.off() 

# Save meta-analysis results to file
write.xlsx(df, paste(output_dir, "meta-analysis_results_ditch.xlsx", sep = "/"))
